# Supplementary material for: Population structure and genetic diversity of a germplasm for hybrid breeding in rye (Secale cereale L.) using high-density DArTseq-based silicoDArT and SNP markers
Source: J Appl Genet. 2023 Jan 3;64(2):217–29. doi: 10.1007/s13353-022-00740-w (PMC10076414; doi:10.1007/s13353-022-00740-w)
Supplement: Supplementary file 3 — Supplementary file3 (XLSX 62 KB) [file 13353_2022_740_MOESM3_ESM.xlsx]

## Sheet: Arkusz1
Supplementary Table S1. Proportion of the estimated membership in the different subpopulations of the rye restorer (RF) and cytoplasmic male-sterile (CMS) lines based on STRUCTURE analysis.
		K2=1961.526			K2=468.608			K2=490.728			K2=428.204			K2=1329.942			K2=323.32			K2=354.66			K3=501.84				K2=959.325			K2=318.493			K2=261.635			K2=149.09			K2=216.830			K2=399.711			K2=204.646			K3=477.170
	Name of the line	Total_silicoDArT			1R_silicoDArT			2R_silicoDArT			3R_silicoDArT			4R_silicoDArT			5R_silicoDArT			6R_silicoDArT			7R_silicoDArT				Total_SNP			1R_SNP			2R_SNP			3R_SNP			4R_SNP			5R_SNP			6R_SNP			7R_SNP
RF	L743	0.6337	0.3663		0.8774	0.1226		0.2536	0.7464		0.7942	0.2058		0.5925	0.4075		0.7250	0.2750		0.6835	0.3165		0.3931	0.4713	0.1356		0.6894	0.3106		0.9886	0.0114		0.0042	0.9958		0.0160	0.9840		0.6776	0.3224		0.5296	0.4704		0.7246	0.2754		0.1800	0.0080
RF	L755	0.5002	0.4998		0.4980	0.5020		0.4464	0.5536		0.6820	0.3180		0.5732	0.4268		0.7145	0.2855		0.6560	0.3440		0.3502	0.4928	0.1570		0.6764	0.3236		0.4240	0.5760		0.0636	0.9364		0.6066	0.3934		0.9398	0.0602		0.5076	0.4924		0.7482	0.2518		0.1972	0.0030
RF	L839	0.8910	0.1090		0.8156	0.1844		0.8492	0.1508		0.7226	0.2774		0.6045	0.3955		0.6983	0.3017		0.7795	0.2205		0.8918	0.1050	0.0032		0.8447	0.1553		0.9324	0.0676		0.9986	0.0014		0.6174	0.3826		0.9392	0.0608		0.5908	0.4092		0.9962	0.0038		0.7880	0.0030
RF	L844	0.7313	0.2687		0.8266	0.1734		0.6740	0.3260		0.6720	0.3280		0.5930	0.4070		0.7340	0.2660		0.7152	0.2847		0.3637	0.4539	0.1824		0.7715	0.2285		0.9706	0.0294		0.3584	0.6416		0.7082	0.2918		0.8718	0.1282		0.4924	0.5076		0.8774	0.1226		0.2040	0.1210
RF	L851	0.9509	0.0491		0.9956	0.0044		0.6278	0.3722		0.8746	0.1254		0.7320	0.2680		0.9960	0.0040		0.7415	0.2585		0.6151	0.2520	0.1330		0.9279	0.0721		0.9990	0.0010		0.1906	0.8094		0.0038	0.9962		0.9938	0.0062		0.9968	0.0032		0.9942	0.0058		0.3710	0.1490
RF	L856	0.7590	0.2410		0.8818	0.1182		0.8654	0.1346		0.6158	0.3842		0.5697	0.4303		0.9087	0.0912		0.7220	0.2780		0.2701	0.5310	0.1989		0.8177	0.1823		0.9966	0.0034		0.9984	0.0016		0.7268	0.2732		0.9380	0.0620		0.8598	0.1402		0.9648	0.0352		0.0370	0.0620
RF	L859	0.6077	0.3923		0.6390	0.3610		0.5548	0.4452		0.7940	0.2060		0.5952	0.4048		0.6793	0.3208		0.6980	0.3020		0.2916	0.5130	0.1954		0.7198	0.2803		0.5014	0.4986		0.1948	0.8052		0.3088	0.6912		0.8772	0.1228		0.6310	0.3690		0.7168	0.2832		0.1000	0.0520
RF	L860	0.8073	0.1927		0.9906	0.0094		0.8652	0.1348		0.6418	0.3582		0.6380	0.3620		0.6738	0.3262		0.7715	0.2285		0.3155	0.5855	0.0990		0.8759	0.1241		0.9916	0.0084		0.9976	0.0024		0.6586	0.3414		0.8828	0.1172		0.5814	0.4186		0.7404	0.2596		0.0640	0.0010
RF	L878	0.8754	0.1246		0.9974	0.0026		0.6098	0.3902		0.9206	0.0794		0.7540	0.2460		0.8257	0.1742		0.7283	0.2718		0.2510	0.5522	0.1968		0.8969	0.1031		0.9990	0.0010		0.2368	0.7632		0.3404	0.6596		0.5822	0.4178		0.9124	0.0876		0.8824	0.1176		0.0140	0.0880
RF	L885	0.7933	0.2067		0.9968	0.0032		0.6752	0.3248		0.9930	0.0070		0.6892	0.3107		0.7075	0.2925		0.7818	0.2183		0.0972	0.3358	0.5670		0.8875	0.1125		0.9986	0.0014		0.4808	0.5192		0.0930	0.9070		0.7352	0.2648		0.5090	0.4910		0.8136	0.1864		0.0030	0.6510
RF	L894	0.8713	0.1287		0.9968	0.0032		0.6920	0.3080		0.7478	0.2522		0.8780	0.1220		0.9980	0.0020		0.7840	0.2160		0.2076	0.6916	0.1008		0.9405	0.0595		0.9990	0.0010		0.3348	0.6652		0.6726	0.3274		0.3672	0.6328		0.9980	0.0020		0.9150	0.0850		0.0010	0.0910
RF	L903	0.8596	0.1404		0.8842	0.1158		0.7316	0.2684		0.8020	0.1980		0.7350	0.2650		0.9480	0.0520		0.5860	0.4140		0.1004	0.1490	0.7506		0.8524	0.1476		0.8786	0.1214		0.3296	0.6704		0.3970	0.6030		0.3506	0.6494		0.9972	0.0028		0.5624	0.4376		0.0020	0.7303
RF	L951	0.8564	0.1436		0.9592	0.0408		0.5882	0.4118		0.9100	0.0900		0.7488	0.2512		0.9175	0.0825		0.7158	0.2843		0.9104	0.0540	0.0356		0.8850	0.1150		0.9942	0.0058		0.3076	0.6924		0.3728	0.6272		0.6158	0.3842		0.9546	0.0454		0.7014	0.2986		0.7728	0.0591
RF	L954	0.6210	0.3790		0.6054	0.3946		0.5954	0.4046		0.8568	0.1432		0.6538	0.3462		0.8908	0.1093		0.8040	0.1960		0.2739	0.7001	0.0260		0.7811	0.2189		0.5224	0.4776		0.2720	0.7280		0.4438	0.5562		0.9416	0.0584		0.9832	0.0168		0.7926	0.2074		0.0631	0.0030
RF	L999	0.7546	0.2454		0.8374	0.1626		0.7428	0.2572		0.4128	0.5872		0.9010	0.0990		0.8857	0.1143		0.8342	0.1658		0.3981	0.4605	0.1414		0.9170	0.0830		0.6396	0.3604		0.3662	0.6338		0.9712	0.0288		0.5258	0.4742		0.8248	0.1752		0.8636	0.1364		0.1580	0.0360
RF	L1002	0.6207	0.3793		0.7072	0.2928		0.7812	0.2188		0.7952	0.2048		0.6587	0.3413		0.7472	0.2528		0.7430	0.2570		0.2899	0.6967	0.0134		0.7411	0.2589		0.4078	0.5922		0.6846	0.3154		0.4382	0.5618		0.8250	0.1750		0.6238	0.3762		0.7038	0.2962		0.0611	0.0010
RF	L1019	0.8151	0.1849		0.9660	0.0340		0.6146	0.3854		0.6224	0.3776		0.7557	0.2442		0.7813	0.2188		0.7375	0.2625		0.1775	0.1965	0.6261		0.8684	0.1316		0.9976	0.0024		0.3452	0.6548		0.4214	0.5786		0.9594	0.0406		0.8946	0.1054		0.7556	0.2444		0.1010	0.7470
RF	L1022	0.7671	0.2329		0.7636	0.2364		0.9490	0.0510		0.7744	0.2256		0.5455	0.4545		0.7127	0.2872		0.7165	0.2835		0.3963	0.5689	0.0348		0.8216	0.1784		0.6518	0.3482		0.9988	0.0012		0.3534	0.6466		0.9458	0.0542		0.5680	0.4320		0.8244	0.1756		0.0610	0.0340
RF	L1026	0.7813	0.2187		0.6980	0.3020		0.8962	0.1038		0.3318	0.6682		0.8125	0.1875		0.7535	0.2465		0.8055	0.1945		0.4359	0.4479	0.1162		0.8386	0.1614		0.5620	0.4380		0.9990	0.0010		0.9960	0.0040		0.2040	0.7960		0.5508	0.4492		0.9748	0.0252		0.1130	0.0720
RF	L1038	0.9019	0.0981		0.9958	0.0042		0.7766	0.2234		0.3908	0.6092		0.8382	0.1618		0.8180	0.1820		0.7643	0.2357		0.4834	0.2235	0.2931		0.8716	0.1284		0.9990	0.0010		0.8848	0.1152		0.9928	0.0072		0.3744	0.6256		0.9092	0.0908		0.9064	0.0936		0.4186	0.2887
RF	L1040	0.8159	0.1841		0.9678	0.0322		0.8458	0.1542		0.3524	0.6476		0.8192	0.1807		0.8020	0.1980		0.8685	0.1315		0.4647	0.4351	0.1002		0.8956	0.1044		0.7612	0.2388		0.9974	0.0026		0.9968	0.0032		0.9984	0.0016		0.7094	0.2906		0.9902	0.0098		0.1160	0.0850
RF	L1127	0.9939	0.0061		0.9980	0.0020		0.8942	0.1058		0.7442	0.2558		0.9913	0.0088		0.6162	0.3837		0.8980	0.1020		0.0000	0.0006	0.9994		0.9968	0.0032		0.9990	0.0010		0.9950	0.0050		0.7016	0.2984		0.0010	0.9990		0.4008	0.5992		0.8428	0.1572		0.0000	1.0000
RF	L1149	0.8006	0.1994		0.7684	0.2316		0.6526	0.3474		0.9546	0.0454		0.6707	0.3293		0.9850	0.0150		0.7785	0.2215		0.2900	0.6518	0.0582		0.8362	0.1638		0.9366	0.0634		0.6564	0.3436		0.3674	0.6326		0.8894	0.1106		0.9980	0.0020		0.9902	0.0098		0.0790	0.0060
RF	L1189	0.9273	0.0727		0.9978	0.0022		0.6210	0.3790		0.9620	0.0380		0.8130	0.1870		0.9838	0.0163		0.7645	0.2355		0.0140	0.3211	0.6649		0.9501	0.0499		0.9966	0.0034		0.3414	0.6586		0.3108	0.6892		0.5870	0.4130		0.9578	0.0422		0.8066	0.1934		0.0120	0.6910
RF	L1191	0.9004	0.0996		0.8950	0.1050		0.8328	0.1672		0.9970	0.0030		0.7800	0.2200		0.9218	0.0783		0.9970	0.0030		0.3849	0.4059	0.2092		0.9728	0.0273		0.7140	0.2860		0.6846	0.3154		0.0016	0.9984		0.6122	0.3878		0.8338	0.1662		0.9990	0.0010		0.1430	0.1380
RF	L1199	1.0000	0.0000		0.9782	0.0218		0.9980	0.0020		0.9880	0.0120		0.9980	0.0020		0.7475	0.2525		0.9955	0.0045		0.0010	0.0010	0.9980		0.9989	0.0011		0.9470	0.0530		0.9996	0.0004		0.0482	0.9518		0.0000	1.0000		0.6716	0.3284		0.9990	0.0010		0.0000	1.0000
RF	L1200	1.0000	0.0000		0.9526	0.0474		0.9970	0.0030		0.9900	0.0100		0.8270	0.1730		0.8420	0.1580		0.9868	0.0133		0.0020	0.0054	0.9926		0.9950	0.0050		0.9804	0.0196		0.9996	0.0004		0.0016	0.9984		0.1112	0.8888		0.7520	0.2480		0.9980	0.0020		0.0290	0.9690
RF	L1210	0.7547	0.2453		0.5996	0.4004		0.5244	0.4756		0.7864	0.2136		0.5905	0.4095		0.9445	0.0555		0.7438	0.2562		0.6451	0.2729	0.0820		0.8532	0.1467		0.4518	0.5482		0.0558	0.9442		0.4736	0.5264		0.9984	0.0016		0.9968	0.0032		0.8854	0.1146		0.5500	0.0770
RF	L1221	0.7257	0.2743		0.6730	0.3270		0.4950	0.5050		0.6738	0.3262		0.7592	0.2407		0.9760	0.0240		0.7535	0.2465		0.2987	0.5161	0.1852		0.8580	0.1420		0.5834	0.4166		0.0270	0.9730		0.4484	0.5516		0.9970	0.0030		0.9980	0.0020		0.6434	0.3566		0.2340	0.1930
RF	L1259	0.7111	0.2889		0.7032	0.2968		0.5548	0.4452		0.6540	0.3460		0.8360	0.1640		0.6922	0.3077		0.8083	0.1917		0.2787	0.6331	0.0882		0.8339	0.1661		0.5266	0.4734		0.0752	0.9248		0.4460	0.5540		0.4046	0.5954		0.5778	0.4222		0.8158	0.1842		0.2102	0.0020
RF	L1300	0.7461	0.2539		0.7730	0.2270		0.7752	0.2248		0.8396	0.1604		0.6538	0.3462		0.8240	0.1760		0.6142	0.3857		0.6399	0.3535	0.0066		0.7905	0.2095		0.5470	0.4530		0.3438	0.6562		0.4298	0.5702		0.8556	0.1444		0.6532	0.3468		0.6202	0.3798		0.4790	0.0440
RF	L1302	0.6730	0.3270		0.5906	0.4094		0.5874	0.4126		0.9898	0.0102		0.5358	0.4643		0.7127	0.2872		0.7615	0.2385		0.4188	0.5714	0.0098		0.6854	0.3146		0.3930	0.6070		0.1946	0.8054		0.0966	0.9034		0.8472	0.1528		0.6506	0.3494		0.7498	0.2502		0.2330	0.0870
RF	L1336	1.0000	0.0000		0.8356	0.1644		0.9968	0.0032		0.9264	0.0736		0.8172	0.1827		0.8900	0.1100		0.9970	0.0030		0.0586	0.0010	0.9404		0.9999	0.0001		0.6466	0.3534		0.9996	0.0004		0.0020	0.9980		0.8750	0.1250		0.6098	0.3902		0.9990	0.0010		0.0320	0.9680
RF	L1373	0.9243	0.0757		0.7728	0.2272		0.9554	0.0446		0.9232	0.0768		0.7692	0.2308		0.9808	0.0193		0.9822	0.0178		0.3580	0.4580	0.1840		0.9481	0.0519		0.5058	0.4942		0.7978	0.2022		0.1488	0.8512		0.9924	0.0076		0.8326	0.1674		0.9962	0.0038		0.0680	0.2720
RF	L1374	0.8199	0.1801		0.6572	0.3428		0.6378	0.3622		0.8506	0.1494		0.7343	0.2658		0.9920	0.0080		0.9178	0.0823		0.4281	0.5109	0.0610		0.8790	0.1210		0.4628	0.5372		0.2322	0.7678		0.3766	0.6234		0.9916	0.0084		0.9890	0.0110		0.9936	0.0064		0.1121	0.0981
RF	L1389	0.7853	0.2147		0.5836	0.4164		0.5974	0.4026		0.9408	0.0592		0.7605	0.2395		0.9020	0.0980		0.9065	0.0935		0.6255	0.3321	0.0424		0.8569	0.1431		0.3862	0.6138		0.1730	0.8270		0.0684	0.9316		0.9984	0.0016		0.9970	0.0030		0.9156	0.0844		0.4330	0.0930
RF	L1393	0.9220	0.0780		0.7840	0.2160		0.4582	0.5418		0.8808	0.1192		0.6618	0.3383		0.9770	0.0230		0.8912	0.1088		0.9980	0.0010	0.0010		0.9080	0.0920		0.5062	0.4938		0.1042	0.8958		0.0596	0.9404		0.9944	0.0056		0.9616	0.0384		0.9982	0.0018		1.0000	0.0000
RF	L1401	0.8883	0.1117		0.7692	0.2308		0.6096	0.3904		0.7306	0.2694		0.6867	0.3133		0.8050	0.1950		0.8515	0.1485		0.9980	0.0010	0.0010		0.8721	0.1279		0.6134	0.3866		0.5226	0.4774		0.2016	0.7984		0.9390	0.0610		0.7364	0.2636		0.9974	0.0026		0.9990	0.0010
RF	L1409	0.2884	0.7116		0.1434	0.8566		0.4294	0.5706		0.5282	0.4718		0.6665	0.3335		0.4175	0.5825		0.4330	0.5670		0.1560	0.6357	0.2082		0.4156	0.5844		0.0228	0.9772		0.1336	0.8664		0.8192	0.1808		0.8504	0.1496		0.3292	0.6708		0.5750	0.4250		0.0150	0.1790
RF	L1420	0.8489	0.1511		0.6976	0.3024		0.6118	0.3882		0.9816	0.0184		0.5885	0.4115		0.9705	0.0295		0.8585	0.1415		0.4511	0.3797	0.1692		0.8436	0.1564		0.4974	0.5026		0.3062	0.6938		0.1230	0.8770		0.7112	0.2888		0.9906	0.0094		0.9574	0.0426		0.2663	0.2312
RF	L1435	0.9784	0.0216		0.7472	0.2528		0.7272	0.2728		0.9386	0.0614		0.9532	0.0468		0.7310	0.2690		0.9958	0.0043		0.0010	0.0062	0.9928		0.9420	0.0580		0.7052	0.2948		0.5702	0.4298		0.1108	0.8892		0.0014	0.9986		0.6232	0.3768		0.9984	0.0016		0.0000	0.9990
RF	L1438	0.6616	0.3384		0.6158	0.3842		0.5330	0.4670		0.7172	0.2828		0.7408	0.2592		0.7468	0.2532		0.6480	0.3520		0.2690	0.5778	0.1532		0.6989	0.3011		0.5490	0.4510		0.0904	0.9096		0.3660	0.6340		0.5090	0.4910		0.7676	0.2324		0.8358	0.1642		0.0780	0.0100
RF	L1460	0.8171	0.1829		0.5286	0.4714		0.6606	0.3394		0.9936	0.0064		0.5130	0.4870		0.9860	0.0140		0.8512	0.1487		0.2921	0.4779	0.2300		0.8632	0.1368		0.4082	0.5918		0.4158	0.5842		0.1052	0.8948		0.8590	0.1410		0.9974	0.0026		0.9978	0.0022		0.0990	0.2590
RF	L1463	0.6621	0.3379		0.7674	0.2326		0.4580	0.5420		0.4740	0.5260		0.7700	0.2300		0.6435	0.3565		0.7855	0.2145		0.2779	0.4303	0.2917		0.7276	0.2724		0.5276	0.4724		0.2326	0.7674		0.7098	0.2902		0.9448	0.0552		0.5006	0.4994		0.9954	0.0046		0.1568	0.3147
RF	L1468	0.9989	0.0011		0.7912	0.2088		0.9944	0.0056		0.9482	0.0518		0.7237	0.2763		0.9905	0.0095		0.9273	0.0728		0.0020	0.1222	0.8758		0.9609	0.0391		0.7966	0.2034		0.9990	0.0010		0.0122	0.9878		0.8822	0.1178		0.9968	0.0032		0.9964	0.0036		0.0010	0.9640
RF	L1481	0.9051	0.0949		0.7838	0.2162		0.9316	0.0684		0.8380	0.1620		0.8502	0.1497		0.9293	0.0708		0.8050	0.1950		0.1957	0.6250	0.1793		0.8916	0.1084		0.5794	0.4206		0.9980	0.0020		0.5396	0.4604		0.5754	0.4246		0.9458	0.0542		0.9060	0.0940		0.0010	0.1170
RF	L1484	0.9994	0.0006		0.7942	0.2058		0.8502	0.1498		0.9926	0.0074		0.9980	0.0020		0.8800	0.1200		0.7895	0.2105		0.0000	0.0000	1.0000		0.9982	0.0018		0.7016	0.2984		0.9058	0.0942		0.0030	0.9970		0.0000	1.0000		0.5800	0.4200		0.7930	0.2070		0.0000	1.0000
RF	L1513	0.9996	0.0004		0.8404	0.1596		0.9984	0.0016		0.9902	0.0098		0.9880	0.0120		0.9060	0.0940		0.9008	0.0993		0.0060	0.0808	0.9132		0.9994	0.0006		0.6590	0.3410		1.0000	0.0000		0.0426	0.9574		0.2628	0.7372		0.6188	0.3812		0.9138	0.0862		0.0010	0.7730
RF	L1514	0.9994	0.0006		0.7578	0.2422		0.9934	0.0066		0.7434	0.2566		0.8350	0.1650		0.9918	0.0083		0.9962	0.0037		0.0336	0.1404	0.8260		0.9748	0.0252		0.6020	0.3980		0.9622	0.0378		0.5114	0.4886		0.2908	0.7092		0.9980	0.0020		0.9984	0.0016		0.0020	0.8640
RF	L1517	0.9994	0.0006		0.9140	0.0860		0.9970	0.0030		0.8270	0.1730		0.9980	0.0020		0.9972	0.0027		0.9938	0.0063		0.0182	0.0028	0.9790		0.9994	0.0006		0.6934	0.3066		0.8306	0.1694		0.4714	0.5286		0.0002	0.9998		0.9978	0.0022		0.9974	0.0026		0.0020	0.9970
RF	L1518	0.9600	0.0400		0.9906	0.0094		0.6864	0.3136		0.7984	0.2016		0.9930	0.0070		0.9925	0.0075		0.8745	0.1255		0.2434	0.3193	0.4373		0.9351	0.0649		0.9074	0.0926		0.3168	0.6832		0.4186	0.5814		0.0024	0.9976		0.9978	0.0022		0.9712	0.0288		0.0060	0.4400
RF	L1520	1.0000	0.0000		0.9520	0.0480		0.9960	0.0040		0.9474	0.0526		0.9950	0.0050		0.8547	0.1452		0.9100	0.0900		0.0000	0.0000	1.0000		0.9994	0.0006		0.8526	0.1474		0.9994	0.0006		0.2234	0.7766		0.0000	1.0000		0.5976	0.4024		0.9898	0.0102		0.0000	1.0000
RF	L1554	1.0000	0.0000		0.9980	0.0020		0.9984	0.0016		0.9980	0.0020		0.9990	0.0010		0.8602	0.1398		0.9975	0.0025		0.0046	0.1248	0.8706		1.0000	0.0000		0.9948	0.0052		1.0000	0.0000		0.0034	0.9966		0.0000	1.0000		0.5586	0.4414		0.9990	0.0010		0.0030	0.7333
RF	L1563	0.9994	0.0006		0.9938	0.0062		0.9980	0.0020		0.9980	0.0020		0.9942	0.0057		0.8250	0.1750		0.9855	0.0145		0.1824	0.4308	0.3868		0.9986	0.0014		0.9676	0.0324		0.9996	0.0004		0.0010	0.9990		0.0000	1.0000		0.5750	0.4250		0.9894	0.0106		0.0050	0.3430
RF	L1651	0.8159	0.1841		0.6538	0.3462		0.7618	0.2382		0.7500	0.2500		0.7005	0.2995		0.5597	0.4402		0.7733	0.2268		0.0010	0.0034	0.9956		0.8469	0.1531		0.5604	0.4396		0.7150	0.2850		0.4936	0.5064		0.7754	0.2246		0.3324	0.6676		0.7794	0.2206		0.0010	0.9990
RF	L1691	0.8679	0.1321		0.7048	0.2952		0.6350	0.3650		0.7870	0.2130		0.6535	0.3465		0.9675	0.0325		0.8408	0.1593		0.0048	0.0070	0.9882		0.9011	0.0989		0.4942	0.5058		0.2894	0.7106		0.4562	0.5438		0.7150	0.2850		0.9980	0.0020		0.9650	0.0350		0.0000	1.0000
RF	L1717	0.8677	0.1323		0.7376	0.2624		0.8218	0.1782		0.8652	0.1348		0.7102	0.2898		0.9872	0.0127		0.8698	0.1303		0.0378	0.1922	0.7700		0.9227	0.0772		0.4860	0.5140		0.7156	0.2844		0.3778	0.6222		0.8776	0.1224		0.9270	0.0730		0.9930	0.0070		0.0030	0.7410
RF	L1720	0.8960	0.1040		0.7114	0.2886		0.8606	0.1394		0.7910	0.2090		0.6180	0.3820		0.9972	0.0027		0.7720	0.2280		0.0010	0.0012	0.9978		0.9064	0.0936		0.4670	0.5330		0.9986	0.0014		0.4184	0.5816		0.9464	0.0536		0.9980	0.0020		0.9160	0.0840		0.0000	1.0000
RF	L1723	0.9539	0.0461		0.7858	0.2142		0.7260	0.2740		0.9218	0.0782		0.8122	0.1877		0.9603	0.0398		0.9765	0.0235		0.0010	0.0014	0.9976		0.9821	0.0179		0.5462	0.4538		0.5294	0.4706		0.2324	0.7676		0.7644	0.2356		0.9974	0.0026		0.9982	0.0018		0.0000	1.0000
RF	L1737	0.8880	0.1120		0.7954	0.2046		0.7554	0.2446		0.8270	0.1730		0.6402	0.3597		0.8363	0.1638		0.9018	0.0983		0.7972	0.1192	0.0836		0.8905	0.1095		0.6406	0.3594		0.6676	0.3324		0.2476	0.7524		0.8582	0.1418		0.6206	0.3794		0.9954	0.0046		0.5996	0.1642
RF	L1759	0.8620	0.1380		0.7084	0.2916		0.7178	0.2822		0.9718	0.0282		0.6892	0.3108		0.9840	0.0160		0.8950	0.1050		0.1962	0.4699	0.3339		0.8664	0.1336		0.4734	0.5266		0.2814	0.7186		0.1876	0.8124		0.7594	0.2406		0.9980	0.0020		0.9186	0.0814		0.0010	0.3830
RF	L1766	0.8271	0.1729		0.7314	0.2686		0.6936	0.3064		0.9954	0.0046		0.5870	0.4130		0.9557	0.0442		0.8692	0.1308		0.2493	0.3641	0.3867		0.8754	0.1246		0.4356	0.5644		0.2792	0.7208		0.1090	0.8910		0.9046	0.0954		0.9114	0.0886		0.9824	0.0176		0.0030	0.4650
RF	L1767	0.7023	0.2977		0.8036	0.1964		0.7342	0.2658		0.9592	0.0408		0.6880	0.3120		0.8590	0.1410		0.7438	0.2562		0.8706	0.0560	0.0734		0.8287	0.1712		0.4192	0.5808		0.5320	0.4680		0.0024	0.9976		0.9958	0.0042		0.6316	0.3684		0.6020	0.3980		0.8418	0.0090
RF	L1771	0.7017	0.2983		0.7754	0.2246		0.6436	0.3564		0.9152	0.0848		0.6693	0.3308		0.8147	0.1853		0.6793	0.3208		0.9980	0.0010	0.0010		0.7821	0.2179		0.4194	0.5806		0.5288	0.4712		0.0016	0.9984		0.9980	0.0020		0.4998	0.5002		0.5580	0.4420		1.0000	0.0000
RF	L1773	0.5271	0.4729		0.6720	0.3280		0.6570	0.3430		0.9050	0.0950		0.7042	0.2957		0.6937	0.3063		0.6318	0.3682		0.3970	0.4812	0.1218		0.6889	0.3111		0.3804	0.6196		0.3568	0.6432		0.0014	0.9986		0.8500	0.1500		0.3406	0.6594		0.4830	0.5170		0.0800	0.0410
RF	L1904	0.5361	0.4639		0.5058	0.4942		0.5964	0.4036		0.8702	0.1298		0.5577	0.4423		0.4858	0.5142		0.5875	0.4125		0.3523	0.4495	0.1982		0.6708	0.3293		0.2504	0.7496		0.2792	0.7208		0.2296	0.7704		0.8534	0.1466		0.2908	0.7092		0.5072	0.4928		0.1249	0.1748
RF	L1909	0.6714	0.3286		0.6768	0.3232		0.6644	0.3356		0.9190	0.0810		0.6232	0.3768		0.7428	0.2572		0.6845	0.3155		0.8552	0.0902	0.0546		0.7428	0.2572		0.2800	0.7200		0.5532	0.4468		0.0014	0.9986		0.9974	0.0026		0.5224	0.4776		0.6234	0.3766		0.9980	0.0010
RF	L1961	0.6693	0.3307		0.6250	0.3750		0.6200	0.3800		0.8804	0.1196		0.5910	0.4090		0.6748	0.3252		0.6793	0.3208		0.8336	0.1158	0.0506		0.7165	0.2835		0.2632	0.7368		0.5280	0.4720		0.0014	0.9986		0.9950	0.0050		0.5260	0.4740		0.6500	0.3500		0.9960	0.0010
RF	L1966	0.7063	0.2937		0.7342	0.2658		0.6490	0.3510		0.9796	0.0204		0.6265	0.3735		0.7268	0.2732		0.6100	0.3900		0.9968	0.0012	0.0020		0.7321	0.2679		0.6608	0.3392		0.5038	0.4962		0.1726	0.8274		0.9230	0.0770		0.4324	0.5676		0.6006	0.3994		1.0000	0.0000
RF	L1968	0.6843	0.3157		0.6824	0.3176		0.5830	0.4170		0.8920	0.1080		0.7405	0.2595		0.6985	0.3015		0.5920	0.4080		0.3783	0.3657	0.2559		0.7246	0.2754		0.5028	0.4972		0.4830	0.5170		0.0024	0.9976		0.8336	0.1664		0.5868	0.4132		0.5836	0.4164		0.2630	0.1110
RF	L1972	0.6279	0.3721		0.5422	0.4578		0.5694	0.4306		0.7948	0.2052		0.8263	0.1737		0.5373	0.4628		0.4932	0.5068		0.3326	0.5034	0.1640		0.6916	0.3084		0.3906	0.6094		0.2638	0.7362		0.4000	0.6000		0.3038	0.6962		0.4590	0.5410		0.5416	0.4584		0.1640	0.1510
RF	L1973	0.6216	0.3784		0.5846	0.4154		0.7458	0.2542		0.7934	0.2066		0.5565	0.4435		0.6625	0.3375		0.5463	0.4538		0.9732	0.0192	0.0076		0.6626	0.3374		0.3144	0.6856		0.6300	0.3700		0.4356	0.5644		0.9498	0.0502		0.3394	0.6606		0.5202	0.4798		1.0000	0.0000
RF	L1995	0.7391	0.2609		0.8952	0.1048		0.7900	0.2100		0.9848	0.0152		0.7265	0.2735		0.8732	0.1268		0.8427	0.1573		0.9978	0.0010	0.0012		0.9016	0.0984		0.5238	0.4762		0.5648	0.4352		0.0014	0.9986		0.9984	0.0016		0.5504	0.4496		0.6604	0.3396		1.0000	0.0000
RF	L1673	0.8180	0.1820		0.8708	0.1292		0.2402	0.7598		0.7930	0.2070		0.9503	0.0498		0.9260	0.0740		0.6768	0.3233		0.7047	0.2743	0.0210		0.7808	0.2193		0.9854	0.0146		0.0044	0.9956		0.0072	0.9928		0.0024	0.9976		0.9778	0.0222		0.7634	0.2366		0.6454	0.0020
RF	L3611	0.5387	0.4613		0.4370	0.5630		0.5718	0.4282		0.2852	0.7148		0.5525	0.4475		0.8670	0.1330		0.7578	0.2422		0.2682	0.7172	0.0146		0.6977	0.3022		0.3792	0.6208		0.2816	0.7184		0.9232	0.0768		0.9568	0.0432		0.9744	0.0256		0.9598	0.0402		0.0660	0.0040
RF	L3618	0.8134	0.1866		0.7838	0.2162		0.4702	0.5298		0.3508	0.6492		0.7568	0.2432		0.8502	0.1497		0.9492	0.0508		0.9980	0.0010	0.0010		0.9509	0.0491		0.4538	0.5462		0.0064	0.9936		0.9818	0.0182		0.9932	0.0068		0.6816	0.3184		0.9990	0.0010		1.0000	0.0000
RF	L3619	0.9764	0.0236		0.9970	0.0030		0.8554	0.1446		0.8710	0.1290		0.7813	0.2188		0.9932	0.0067		0.9477	0.0523		0.4341	0.5621	0.0038		0.9563	0.0437		0.9990	0.0010		0.9968	0.0032		0.3660	0.6340		0.9984	0.0016		0.9966	0.0034		0.9984	0.0016		0.1410	0.0010
RF	S1028	0.9351	0.0649		0.9520	0.0480		0.5848	0.4152		0.7290	0.2710		0.8195	0.1805		0.9790	0.0210		0.7508	0.2493		0.9988	0.0010	0.0002		0.9200	0.0800		0.8960	0.1040		0.0422	0.9578		0.6044	0.3956		0.9964	0.0036		0.9988	0.0012		0.7914	0.2086		1.0000	0.0000
RF	SO79R	0.8721	0.1279		0.8130	0.1870		0.6072	0.3928		0.6808	0.3192		0.7542	0.2458		0.7923	0.2077		0.6975	0.3025		0.9918	0.0072	0.0010		0.8229	0.1771		0.9438	0.0562		0.3274	0.6726		0.4524	0.5476		0.3442	0.6558		0.6894	0.3106		0.9760	0.0240		1.0000	0.0000
RF	SR103	0.8796	0.1204		0.9850	0.0150		0.9254	0.0746		0.7640	0.2360		0.8373	0.1628		0.9953	0.0048		0.6967	0.3033		0.2114	0.7488	0.0398		0.8838	0.1162		0.9980	0.0020		0.9942	0.0058		0.5416	0.4584		0.5496	0.4504		0.9980	0.0020		0.8428	0.1572		0.0020	0.0010
RF	SR104	0.7829	0.2171		0.5928	0.4072		0.5122	0.4878		0.7816	0.2184		0.5992	0.4008		0.5628	0.4373		0.6835	0.3165		0.6841	0.2160	0.1000		0.7105	0.2895		0.5778	0.4222		0.3298	0.6702		0.4204	0.5796		0.8064	0.1936		0.5602	0.4398		0.8550	0.1450		0.6320	0.1430
RF	SR105	0.6213	0.3787		0.3132	0.6868		0.4960	0.5040		0.9052	0.0948		0.5820	0.4180		0.6950	0.3050		0.6972	0.3028		0.6144	0.3668	0.0188		0.6726	0.3274		0.1208	0.8792		0.1698	0.8302		0.2686	0.7314		0.9846	0.0154		0.6004	0.3996		0.6964	0.3036		0.4280	0.0050
RF	SR106	0.6327	0.3673		0.3680	0.6320		0.6502	0.3498		0.7762	0.2238		0.5958	0.4043		0.5813	0.4188		0.7595	0.2405		0.3563	0.5021	0.1416		0.7096	0.2904		0.1672	0.8328		0.4136	0.5864		0.2666	0.7334		0.7708	0.2292		0.4844	0.5156		0.8352	0.1648		0.1508	0.0040
RF	SR107	0.7060	0.2940		0.8466	0.1534		0.5048	0.4952		0.8826	0.1174		0.6728	0.3273		0.7767	0.2233		0.8250	0.1750		0.2713	0.6109	0.1178		0.7909	0.2091		0.8440	0.1560		0.1428	0.8572		0.1334	0.8666		0.7774	0.2226		0.7220	0.2780		0.8658	0.1342		0.0440	0.1000
RF	SR109s	0.9159	0.0841		0.9928	0.0072		0.7554	0.2446		0.7022	0.2978		0.8975	0.1025		0.8197	0.1802		0.7290	0.2710		0.4791	0.2394	0.2815		0.8501	0.1499		0.9990	0.0010		0.8454	0.1546		0.6812	0.3188		0.3488	0.6512		0.9118	0.0882		0.8020	0.1980		0.3850	0.2540
RF	SR110s	0.5833	0.4167		0.6590	0.3410		0.4056	0.5944		0.4604	0.5396		0.5697	0.4303		0.6548	0.3452		0.6595	0.3405		0.1824	0.4201	0.3975		0.6686	0.3314		0.5016	0.4984		0.0036	0.9964		0.9124	0.0876		0.8200	0.1800		0.7396	0.2604		0.8490	0.1510		0.0490	0.4400
RF	SR111s	0.7436	0.2564		0.6908	0.3092		0.5898	0.4102		0.7072	0.2928		0.7730	0.2270		0.7510	0.2490		0.8670	0.1330		0.2530	0.5251	0.2220		0.8319	0.1681		0.5224	0.4776		0.3722	0.6278		0.6340	0.3660		0.4626	0.5374		0.9496	0.0504		0.8974	0.1026		0.1380	0.1610
RF	SR112s	0.8899	0.1101		0.8570	0.1430		0.6860	0.3140		0.8216	0.1784		0.8613	0.1388		0.7007	0.2993		0.8900	0.1100		0.0010	0.0952	0.9038		0.8484	0.1516		0.8186	0.1814		0.4938	0.5062		0.4830	0.5170		0.0010	0.9990		0.4290	0.5710		0.9788	0.0212		0.0060	0.9880
RF	SR42	0.5736	0.4264		0.5866	0.4134		0.4506	0.5494		0.6498	0.3502		0.5185	0.4815		0.5577	0.4423		0.6670	0.3330		0.3311	0.4783	0.1906		0.6959	0.3041		0.6188	0.3812		0.1266	0.8734		0.5558	0.4442		0.9066	0.0934		0.4624	0.5376		0.6900	0.3100		0.1310	0.1280
RF	SR59	0.9041	0.0959		0.8128	0.1872		0.8430	0.1570		0.9956	0.0044		0.7757	0.2243		0.6278	0.3722		0.7910	0.2090		0.3725	0.4765	0.1510		0.8422	0.1578		0.8434	0.1566		0.9206	0.0794		0.0022	0.9978		0.6630	0.3370		0.4068	0.5932		0.7982	0.2018		0.1820	0.2080
RF	SR78	0.8341	0.1659		0.6584	0.3416		0.7556	0.2444		0.9440	0.0560		0.6683	0.3318		0.8617	0.1383		0.6770	0.3230		0.2878	0.4554	0.2568		0.8354	0.1646		0.6000	0.4000		0.6392	0.3608		0.1132	0.8868		0.7256	0.2744		0.7710	0.2290		0.6966	0.3034		0.1680	0.1980
RF	SR78	0.9149	0.0851		0.9980	0.0020		0.4576	0.5424		0.7718	0.2282		0.7998	0.2003		0.9900	0.0100		0.7552	0.2448		0.9990	0.0010	0.0000		0.9527	0.0472		0.9990	0.0010		0.0052	0.9948		0.4960	0.5040		0.9984	0.0016		0.9990	0.0010		0.7502	0.2498		1.0000	0.0000
RF	SR83	0.7099	0.2901		0.6274	0.3726		0.5716	0.4284		0.9070	0.0930		0.5942	0.4058		0.7828	0.2173		0.8123	0.1877		0.5960	0.3009	0.1030		0.7354	0.2646		0.4566	0.5434		0.0890	0.9110		0.2348	0.7652		0.7020	0.2980		0.9148	0.0852		0.9210	0.0790		0.4146	0.1628
RF	SR84	0.9870	0.0130		0.7324	0.2676		0.7072	0.2928		0.9956	0.0044		0.9325	0.0675		0.8925	0.1075		0.7638	0.2362		0.0030	0.1098	0.8872		0.8899	0.1101		0.5892	0.4108		0.3802	0.6198		0.0010	0.9990		0.0010	0.9990		0.7786	0.2214		0.7942	0.2058		0.0000	1.0000
CMS	LS245P/18	0.2474	0.7526		0.4376	0.5624		0.1214	0.8786		0.5132	0.4868		0.4472	0.5528		0.3215	0.6785		0.4075	0.5925		0.1412	0.7496	0.1092		0.3996	0.6004		0.4054	0.5946		0.0016	0.9984		0.7136	0.2864		0.9176	0.0824		0.2154	0.7846		0.2858	0.7142		0.0070	0.0030
CMS	LS276P/18	0.1311	0.8689		0.0058	0.9942		0.4006	0.5994		0.4744	0.5256		0.0630	0.9370		0.2130	0.7870		0.2910	0.7090		0.0182	0.8200	0.1618		0.1893	0.8107		0.0020	0.9980		0.0762	0.9238		0.5628	0.4372		0.9990	0.0010		0.1338	0.8662		0.4286	0.5714		0.0010	0.1810
CMS	LS314P/18	0.1703	0.8297		0.0116	0.9884		0.2150	0.7850		0.3894	0.6106		0.1370	0.8630		0.3265	0.6735		0.3595	0.6405		0.1082	0.7216	0.1702		0.2169	0.7831		0.0400	0.9600		0.0580	0.9420		0.8652	0.1348		0.9990	0.0010		0.3048	0.6952		0.5138	0.4862		0.0020	0.1510
CMS	LS325P/18	0.0006	0.9994		0.0142	0.9858		0.1052	0.8948		0.0030	0.9970		0.1417	0.8582		0.0640	0.9360		0.0030	0.9970		0.0018	0.9918	0.0064		0.0011	0.9989		0.0026	0.9974		0.1428	0.8572		0.9990	0.0010		0.9990	0.0010		0.0020	0.9980		0.0024	0.9976		0.0010	0.0030
CMS	LS379P/18	0.0004	0.9996		0.0706	0.9294		0.0688	0.9312		0.0296	0.9704		0.2003	0.7998		0.1703	0.8297		0.0108	0.9892		0.0084	0.9216	0.0700		0.0310	0.9690		0.0050	0.9950		0.0026	0.9974		0.9948	0.0052		0.9990	0.0010		0.0302	0.9698		0.0010	0.9990		0.0010	0.0030
CMS	LS390P/18	0.0004	0.9996		0.0108	0.9892		0.0906	0.9094		0.0278	0.9722		0.0917	0.9083		0.0620	0.9380		0.0173	0.9828		0.0018	0.9960	0.0022		0.0009	0.9991		0.0026	0.9974		0.0390	0.9610		0.9990	0.0010		0.9990	0.0010		0.0018	0.9982		0.0024	0.9976		0.0140	0.0020
CMS	LS392P/18	0.0004	0.9996		0.0058	0.9942		0.0248	0.9752		0.0010	0.9990		0.0860	0.9140		0.0053	0.9948		0.0065	0.9935		0.0022	0.9956	0.0022		0.0004	0.9996		0.0026	0.9974		0.0218	0.9782		0.9990	0.0010		0.9994	0.0006		0.0012	0.9988		0.0020	0.9980		0.0040	0.0020
CMS	LS467P/18	0.0000	1.0000		0.0086	0.9914		0.0034	0.9966		0.0020	0.9980		0.0125	0.9875		0.0090	0.9910		0.0030	0.9970		0.0120	0.9854	0.0026		0.0004	0.9996		0.0020	0.9980		0.0010	0.9990		0.9990	0.0010		0.9994	0.0006		0.0026	0.9974		0.0010	0.9990		0.0350	0.0020
CMS	LS483P/18	0.0004	0.9996		0.0048	0.9952		0.0022	0.9978		0.0798	0.9202		0.0703	0.9298		0.0147	0.9852		0.0037	0.9962		0.0054	0.9832	0.0114		0.0004	0.9996		0.0016	0.9984		0.0010	0.9990		0.9934	0.0066		0.9994	0.0006		0.0038	0.9962		0.0016	0.9984		0.0080	0.0090
CMS	LS51P/18	0.3207	0.6793		0.6474	0.3526		0.2842	0.7158		0.6792	0.3208		0.3878	0.6122		0.3365	0.6635		0.3055	0.6945		0.1646	0.8158	0.0196		0.4078	0.5922		0.4984	0.5016		0.0016	0.9984		0.3148	0.6852		0.9154	0.0846		0.2384	0.7616		0.0228	0.9772		0.0180	0.0080
CMS	LS92P/18	0.2497	0.7503		0.4634	0.5366		0.1270	0.8730		0.4888	0.5112		0.3270	0.6730		0.4322	0.5677		0.2788	0.7213		0.0386	0.9186	0.0428		0.3229	0.6771		0.4064	0.5936		0.0022	0.9978		0.4452	0.5548		0.9990	0.0010		0.5374	0.4626		0.0204	0.9796		0.0060	0.0150
CMS	S103P/18	0.0060	0.9940		0.0020	0.9980		0.2622	0.7378		0.4350	0.5650		0.0360	0.9640		0.4340	0.5660		0.0070	0.9930		0.1184	0.8786	0.0030		0.0705	0.9295		0.0018	0.9982		0.1244	0.8756		0.7376	0.2624		0.9904	0.0096		0.5032	0.4968		0.0054	0.9946		0.0020	0.0020
CMS	S105P/18	0.0019	0.9981		0.0034	0.9966		0.1646	0.8354		0.3528	0.6472		0.0428	0.9572		0.1645	0.8355		0.1460	0.8540		0.1214	0.8758	0.0028		0.0609	0.9391		0.0020	0.9980		0.1154	0.8846		0.7312	0.2688		0.9984	0.0016		0.3344	0.6656		0.0024	0.9976		0.0020	0.0040
CMS	S10P/18	0.0109	0.9891		0.0272	0.9728		0.1464	0.8536		0.1340	0.8660		0.0423	0.9577		0.0795	0.9205		0.0483	0.9517		0.1588	0.8342	0.0070		0.0421	0.9579		0.0136	0.9864		0.0060	0.9940		0.9896	0.0104		0.9990	0.0010		0.0502	0.9498		0.0240	0.9760		0.0450	0.0010
CMS	S111P/18	0.0796	0.9204		0.0038	0.9962		0.3306	0.6694		0.4524	0.5476		0.5448	0.4552		0.4038	0.5962		0.0353	0.9647		0.3712	0.6268	0.0020		0.1975	0.8025		0.0020	0.9980		0.1146	0.8854		0.8538	0.1462		0.9200	0.0800		0.5162	0.4838		0.0044	0.9956		0.2907	0.0010
CMS	S115P/18	0.0013	0.9987		0.0020	0.9980		0.2502	0.7498		0.2044	0.7956		0.2245	0.7755		0.1442	0.8558		0.0650	0.9350		0.1230	0.8751	0.0020		0.0990	0.9010		0.0026	0.9974		0.0310	0.9690		0.8546	0.1454		0.9974	0.0026		0.0974	0.9026		0.0024	0.9976		0.0170	0.0010
CMS	S118P/18	0.1733	0.8267		0.4822	0.5178		0.2740	0.7260		0.4276	0.5724		0.2945	0.7055		0.0335	0.9665		0.2705	0.7295		0.1922	0.6230	0.1848		0.2942	0.7058		0.3734	0.6266		0.0074	0.9926		0.8636	0.1364		0.9964	0.0036		0.1022	0.8978		0.1790	0.8210		0.1160	0.0970
CMS	S11P/18	0.0967	0.9033		0.1674	0.8326		0.3930	0.6070		0.3166	0.6834		0.5060	0.4940		0.2425	0.7575		0.1338	0.8662		0.0646	0.8326	0.1028		0.2070	0.7930		0.0686	0.9314		0.0712	0.9288		0.9966	0.0034		0.8606	0.1394		0.1220	0.8780		0.1306	0.8694		0.0170	0.0100
CMS	S120P/18	0.0714	0.9286		0.1634	0.8366		0.0074	0.9926		0.1568	0.8432		0.5050	0.4950		0.2148	0.7853		0.0607	0.9393		0.1448	0.8340	0.0212		0.1496	0.8504		0.1044	0.8956		0.0016	0.9984		0.8850	0.1150		0.9224	0.0776		0.2642	0.7358		0.0064	0.9936		0.0110	0.0170
CMS	S122P/18	0.0770	0.9230		0.0338	0.9662		0.5026	0.4974		0.4262	0.5738		0.1270	0.8730		0.3100	0.6900		0.0955	0.9045		0.2568	0.7367	0.0064		0.2103	0.7898		0.0958	0.9042		0.3002	0.6998		0.9828	0.0172		0.9964	0.0036		0.2508	0.7492		0.0058	0.9942		0.1790	0.0010
CMS	S124P/18	0.0831	0.9169		0.0068	0.9932		0.4476	0.5524		0.2938	0.7062		0.1320	0.8680		0.0365	0.9635		0.1320	0.8680		0.2514	0.7426	0.0060		0.1648	0.8352		0.0234	0.9766		0.3012	0.6988		0.8460	0.1540		0.9958	0.0042		0.0932	0.9068		0.0118	0.9882		0.1770	0.0010
CMS	S126P/18	0.1686	0.8314		0.0202	0.9798		0.4328	0.5672		0.1782	0.8218		0.3920	0.6080		0.3503	0.6498		0.3027	0.6973		0.2390	0.7074	0.0536		0.3019	0.6981		0.0108	0.9892		0.1288	0.8712		0.7928	0.2072		0.9932	0.0068		0.2714	0.7286		0.1598	0.8402		0.0920	0.0010
CMS	S12P/18	0.1251	0.8749		0.2308	0.7692		0.2802	0.7198		0.4440	0.5560		0.3980	0.6020		0.2708	0.7292		0.0328	0.9672		0.2432	0.6722	0.0846		0.1807	0.8192		0.0914	0.9086		0.0882	0.9118		0.6460	0.3540		0.9972	0.0028		0.2792	0.7208		0.0072	0.9928		0.0490	0.0340
CMS	S130P/18	0.1109	0.8891		0.0654	0.9346		0.2806	0.7194		0.2954	0.7046		0.1018	0.8982		0.3050	0.6950		0.1535	0.8465		0.2115	0.7813	0.0072		0.1755	0.8245		0.0036	0.9964		0.1362	0.8638		0.7272	0.2728		0.9974	0.0026		0.3708	0.6292		0.0148	0.9852		0.1280	0.0010
CMS	S132P/18	0.1131	0.8869		0.0362	0.9638		0.4008	0.5992		0.2366	0.7634		0.5403	0.4598		0.1238	0.8762		0.1460	0.8540		0.2847	0.6623	0.0530		0.2429	0.7571		0.0032	0.9968		0.1734	0.8266		0.8778	0.1222		0.9096	0.0904		0.1076	0.8924		0.1052	0.8948		0.1580	0.0010
CMS	S133P/18	0.4461	0.5539		0.2732	0.7268		0.4922	0.5078		0.5880	0.4120		0.5198	0.4802		0.8713	0.1288		0.6375	0.3625		0.1834	0.7449	0.0716		0.5508	0.4492		0.2528	0.7472		0.2816	0.7184		0.6748	0.3252		0.9736	0.0264		0.9500	0.0500		0.7360	0.2640		0.0020	0.0040
CMS	S136P/18	0.3589	0.6411		0.5024	0.4976		0.5332	0.4668		0.3724	0.6276		0.6540	0.3460		0.4572	0.5428		0.4503	0.5498		0.2460	0.7029	0.0510		0.4568	0.5433		0.3948	0.6052		0.2468	0.7532		0.7176	0.2824		0.7172	0.2828		0.4670	0.5330		0.5708	0.4292		0.1020	0.0020
CMS	S138P/18	0.0076	0.9924		0.1012	0.8988		0.2992	0.7008		0.1564	0.8436		0.2502	0.7498		0.1265	0.8735		0.3630	0.6370		0.0146	0.9702	0.0152		0.1139	0.8861		0.0390	0.9610		0.0096	0.9904		0.8130	0.1870		0.9990	0.0010		0.1836	0.8164		0.4048	0.5952		0.0010	0.0030
CMS	S145P/18	0.0107	0.9893		0.1120	0.8880		0.2892	0.7108		0.1628	0.8372		0.3768	0.6233		0.2672	0.7328		0.2508	0.7492		0.0962	0.8898	0.0140		0.1486	0.8514		0.0044	0.9956		0.0656	0.9344		0.8696	0.1304		0.9864	0.0136		0.2382	0.7618		0.2286	0.7714		0.0010	0.0080
CMS	S147P/18	0.0004	0.9996		0.0886	0.9114		0.2332	0.7668		0.1678	0.8322		0.3187	0.6813		0.1973	0.8028		0.1605	0.8395		0.1214	0.8751	0.0034		0.1144	0.8856		0.0658	0.9342		0.0100	0.9900		0.8488	0.1512		0.9964	0.0036		0.1744	0.8256		0.0172	0.9828		0.0040	0.0010
CMS	S149P/18	0.1020	0.8980		0.0066	0.9934		0.0168	0.9832		0.5030	0.4970		0.4700	0.5300		0.3625	0.6375		0.2032	0.7968		0.1741	0.7973	0.0286		0.2100	0.7900		0.0346	0.9654		0.0080	0.9920		0.5934	0.4066		0.9974	0.0026		0.2934	0.7066		0.0044	0.9956		0.0460	0.0090
CMS	S14P/18	0.1600	0.8400		0.4436	0.5564		0.1556	0.8444		0.3830	0.6170		0.2332	0.7668		0.2993	0.7007		0.0358	0.9643		0.2703	0.7049	0.0248		0.1693	0.8308		0.3324	0.6676		0.0442	0.9558		0.6998	0.3002		0.9692	0.0308		0.2360	0.7640		0.0020	0.9980		0.1380	0.0010
CMS	S156P/18	0.0787	0.9213		0.1348	0.8652		0.0764	0.9236		0.2032	0.7968		0.3150	0.6850		0.2273	0.7728		0.1533	0.8468		0.1716	0.7822	0.0462		0.1350	0.8650		0.0878	0.9122		0.0118	0.9882		0.7368	0.2632		0.9984	0.0016		0.3086	0.6914		0.0030	0.9970		0.0040	0.0240
CMS	S162P/18	0.0013	0.9987		0.0246	0.9754		0.3416	0.6584		0.3154	0.6846		0.3530	0.6470		0.2002	0.7998		0.1328	0.8672		0.1208	0.8748	0.0044		0.1182	0.8817		0.0032	0.9968		0.0118	0.9882		0.7812	0.2188		0.9984	0.0016		0.1980	0.8020		0.0420	0.9580		0.0040	0.0010
CMS	S16P/18	0.0187	0.9813		0.0074	0.9926		0.0654	0.9346		0.0040	0.9960		0.1890	0.8110		0.0488	0.9512		0.0268	0.9732		0.0464	0.8304	0.1232		0.0219	0.9781		0.0060	0.9940		0.0076	0.9924		0.9990	0.0010		0.9984	0.0016		0.0980	0.9020		0.1298	0.8702		0.0010	0.0390
CMS	S176P/18	0.0504	0.9496		0.1344	0.8656		0.1562	0.8438		0.3584	0.6416		0.3097	0.6902		0.1070	0.8930		0.2060	0.7940		0.2168	0.7493	0.0340		0.1400	0.8600		0.0784	0.9216		0.0218	0.9782		0.6244	0.3756		0.9970	0.0030		0.1094	0.8906		0.0024	0.9976		0.0040	0.0070
CMS	S177P/18	0.1003	0.8997		0.0242	0.9758		0.0102	0.9898		0.5862	0.4138		0.3725	0.6275		0.0393	0.9607		0.2572	0.7427		0.1710	0.8242	0.0048		0.1296	0.8704		0.0750	0.9250		0.0162	0.9838		0.5216	0.4784		0.9964	0.0036		0.0812	0.9188		0.0384	0.9616		0.0110	0.0570
CMS	S181P/18	0.0004	0.9996		0.0066	0.9934		0.1166	0.8834		0.5150	0.4850		0.0305	0.9695		0.0023	0.9978		0.0260	0.9740		0.0010	0.9970	0.0020		0.0018	0.9982		0.0020	0.9980		0.0026	0.9974		0.8322	0.1678		0.9984	0.0016		0.0028	0.9972		0.1448	0.8552		0.0010	0.0020
CMS	S184P/18	0.0004	0.9996		0.1944	0.8056		0.0798	0.9202		0.2434	0.7566		0.2310	0.7690		0.0053	0.9948		0.1745	0.8255		0.0020	0.9938	0.0042		0.0014	0.9986		0.0474	0.9526		0.0026	0.9974		0.9796	0.0204		0.9974	0.0026		0.0106	0.9894		0.3976	0.6024		0.0010	0.0010
CMS	S185P/18	0.0014	0.9986		0.0882	0.9118		0.1848	0.8152		0.3794	0.6206		0.3060	0.6940		0.0380	0.9620		0.0025	0.9975		0.0898	0.9058	0.0044		0.0429	0.9571		0.0032	0.9968		0.0116	0.9884		0.8338	0.1662		0.9974	0.0026		0.0222	0.9778		0.0036	0.9964		0.1460	0.0020
CMS	S186P/18	0.0004	0.9996		0.0144	0.9856		0.2216	0.7784		0.2338	0.7662		0.2455	0.7545		0.0033	0.9967		0.3057	0.6942		0.0018	0.9970	0.0012		0.0018	0.9982		0.0026	0.9974		0.0052	0.9948		0.8180	0.1820		0.9854	0.0146		0.0040	0.9960		0.4208	0.5792		0.0010	0.0010
CMS	S189P/18	0.0004	0.9996		0.0020	0.9980		0.2302	0.7698		0.1758	0.8242		0.3552	0.6447		0.0030	0.9970		0.1895	0.8105		0.0010	0.9978	0.0012		0.0014	0.9986		0.0010	0.9990		0.0044	0.9956		0.9232	0.0768		0.9944	0.0056		0.0098	0.9902		0.3490	0.6510		0.0010	0.0010
CMS	S192P/18	0.0004	0.9996		0.1472	0.8528		0.1720	0.8280		0.2106	0.7894		0.2810	0.7190		0.0120	0.9880		0.1338	0.8662		0.0010	0.9968	0.0022		0.0014	0.9986		0.0026	0.9974		0.0028	0.9972		0.9912	0.0088		0.9958	0.0042		0.0116	0.9884		0.3444	0.6556		0.0010	0.0020
CMS	S195P/18	0.0004	0.9996		0.0048	0.9952		0.2374	0.7626		0.4126	0.5874		0.1703	0.8297		0.0302	0.9697		0.0178	0.9822		0.0532	0.9436	0.0032		0.0048	0.9952		0.0012	0.9988		0.0040	0.9960		0.9962	0.0038		0.9732	0.0268		0.0368	0.9632		0.1054	0.8946		0.0110	0.0040
CMS	S1P/18	0.0186	0.9814		0.3558	0.6442		0.3424	0.6576		0.2748	0.7252		0.0945	0.9055		0.0033	0.9967		0.2390	0.7610		0.1596	0.7499	0.0906		0.1798	0.8202		0.1820	0.8180		0.0018	0.9982		0.9960	0.0040		0.9990	0.0010		0.0058	0.9942		0.2052	0.7948		0.1070	0.0620
CMS	S209P/18	0.0719	0.9281		0.0508	0.9492		0.2616	0.7384		0.3084	0.6916		0.0072	0.9927		0.2203	0.7798		0.1075	0.8925		0.0760	0.8243	0.0997		0.1172	0.8828		0.1408	0.8592		0.0054	0.9946		0.9956	0.0044		0.9994	0.0006		0.2294	0.7706		0.1686	0.8314		0.0030	0.0220
CMS	S20P/18	0.2970	0.7030		0.1714	0.8286		0.3252	0.6748		0.1134	0.8866		0.4380	0.5620		0.3032	0.6967		0.6205	0.3795		0.2695	0.6693	0.0612		0.4134	0.5866		0.1258	0.8742		0.1190	0.8810		0.9804	0.0196		0.7762	0.2238		0.0932	0.9068		0.6240	0.3760		0.1100	0.0470
CMS	S211P/18	0.0557	0.9443		0.1442	0.8558		0.3228	0.6772		0.3662	0.6338		0.0040	0.9960		0.2518	0.7482		0.1962	0.8037		0.0056	0.8397	0.1547		0.1228	0.8772		0.1706	0.8294		0.0140	0.9860		0.9932	0.0068		0.9994	0.0006		0.1096	0.8904		0.2570	0.7430		0.0030	0.0130
CMS	S222P/18	0.0446	0.9554		0.2214	0.7786		0.3666	0.6334		0.3078	0.6922		0.1078	0.8922		0.0478	0.9523		0.1385	0.8615		0.0816	0.8134	0.1050		0.1162	0.8838		0.3220	0.6780		0.0848	0.9152		0.9924	0.0076		0.9890	0.0110		0.0330	0.9670		0.1348	0.8652		0.0060	0.0020
CMS	S235P/18	0.0009	0.9991		0.1498	0.8502		0.2646	0.7354		0.1588	0.8412		0.0120	0.9880		0.0292	0.9708		0.2290	0.7710		0.1018	0.8733	0.0248		0.0572	0.9427		0.2470	0.7530		0.0032	0.9968		0.9954	0.0046		0.9994	0.0006		0.0148	0.9852		0.3380	0.6620		0.0030	0.0010
CMS	S23P/18	0.2314	0.7686		0.3000	0.7000		0.0690	0.9310		0.4962	0.5038		0.4630	0.5370		0.6315	0.3685		0.2890	0.7110		0.2693	0.6633	0.0674		0.3568	0.6432		0.1718	0.8282		0.0082	0.9918		0.7682	0.2318		0.9968	0.0032		0.7236	0.2764		0.3722	0.6278		0.0460	0.0010
CMS	S243P/18	0.0269	0.9731		0.1688	0.8312		0.2370	0.7630		0.2222	0.7778		0.1235	0.8765		0.1253	0.8748		0.0208	0.9792		0.0666	0.8946	0.0388		0.0951	0.9049		0.2822	0.7178		0.0010	0.9990		0.9906	0.0094		0.9900	0.0100		0.1172	0.8828		0.1974	0.8026		0.0090	0.0010
CMS	S246P/18	0.0004	0.9996		0.2102	0.7898		0.2660	0.7340		0.2126	0.7874		0.0153	0.9847		0.0870	0.9130		0.0160	0.9840		0.0864	0.8912	0.0224		0.0759	0.9241		0.1936	0.8064		0.0016	0.9984		0.9956	0.0044		0.9994	0.0006		0.0058	0.9942		0.0530	0.9470		0.0010	0.0010
CMS	S276P/18	0.0249	0.9751		0.0300	0.9700		0.2650	0.7350		0.0088	0.9912		0.0290	0.9710		0.2430	0.7570		0.0445	0.9555		0.1698	0.8252	0.0050		0.0615	0.9385		0.0694	0.9306		0.0016	0.9984		0.9948	0.0052		0.9984	0.0016		0.2242	0.7758		0.1834	0.8166		0.1300	0.0010
CMS	S287P/18	0.0876	0.9124		0.2808	0.7192		0.2908	0.7092		0.2500	0.7500		0.1740	0.8260		0.0965	0.9035		0.0810	0.9190		0.1621	0.6527	0.1851		0.1218	0.8783		0.2196	0.7804		0.0142	0.9858		0.9782	0.0218		0.9904	0.0096		0.1152	0.8848		0.1246	0.8754		0.0890	0.1040
CMS	S29P/18	0.0004	0.9996		0.1910	0.8090		0.2682	0.7318		0.1300	0.8700		0.0020	0.9980		0.0722	0.9278		0.3635	0.6365		0.1344	0.8570	0.0086		0.0645	0.9355		0.0072	0.9928		0.0026	0.9974		0.9980	0.0020		0.9994	0.0006		0.0018	0.9982		0.3706	0.6294		0.0310	0.0100
CMS	S300P/18	0.2957	0.7043		0.4330	0.5670		0.3174	0.6826		0.3912	0.6088		0.2278	0.7723		0.4577	0.5423		0.2468	0.7532		0.2088	0.7422	0.0490		0.3061	0.6939		0.3392	0.6608		0.2174	0.7826		0.6826	0.3174		0.9854	0.0146		0.4068	0.5932		0.2798	0.7202		0.0850	0.0250
CMS	S302P/18	0.1296	0.8704		0.2206	0.7794		0.1550	0.8450		0.0618	0.9382		0.2340	0.7660		0.2077	0.7923		0.1523	0.8478		0.0852	0.8348	0.0800		0.1618	0.8382		0.1552	0.8448		0.0732	0.9268		0.8916	0.1084		0.9614	0.0386		0.3432	0.6568		0.1962	0.8038		0.0220	0.0040
CMS	S309P/18	0.0000	1.0000		0.0058	0.9942		0.0024	0.9976		0.3208	0.6792		0.0513	0.9487		0.0030	0.9970		0.0100	0.9900		0.0016	0.9962	0.0022		0.0006	0.9994		0.0012	0.9988		0.0018	0.9982		0.9976	0.0024		0.9994	0.0006		0.0010	0.9990		0.0020	0.9980		0.0280	0.0010
CMS	S30P/18	0.0230	0.9770		0.0806	0.9194		0.0426	0.9574		0.0968	0.9032		0.1325	0.8675		0.2203	0.7798		0.0368	0.9632		0.0114	0.8844	0.1042		0.0501	0.9499		0.0496	0.9504		0.0338	0.9662		0.8766	0.1234		0.9968	0.0032		0.1206	0.8794		0.1366	0.8634		0.0230	0.0450
CMS	S314P/18	0.0057	0.9943		0.0188	0.9812		0.0108	0.9892		0.3208	0.6792		0.1930	0.8070		0.0110	0.9890		0.2857	0.7142		0.3772	0.6204	0.0024		0.0464	0.9536		0.0012	0.9988		0.0010	0.9990		0.9816	0.0184		0.9964	0.0036		0.0010	0.9990		0.1996	0.8004		0.3330	0.0040
CMS	S321P/18	0.0009	0.9991		0.0434	0.9566		0.0034	0.9966		0.3060	0.6940		0.1335	0.8665		0.0155	0.9845		0.2535	0.7465		0.0016	0.9962	0.0022		0.0030	0.9970		0.0018	0.9982		0.0016	0.9984		0.8252	0.1748		0.9982	0.0018		0.0018	0.9982		0.3280	0.6720		0.0300	0.0010
CMS	S330P/18	0.0004	0.9996		0.0724	0.9276		0.0438	0.9562		0.1852	0.8148		0.0623	0.9377		0.0353	0.9647		0.0685	0.9315		0.0566	0.9422	0.0012		0.0016	0.9984		0.0020	0.9980		0.0676	0.9324		0.9162	0.0838		0.9994	0.0006		0.0058	0.9942		0.0148	0.9852		0.1750	0.0010
CMS	S336P/18	0.0004	0.9996		0.0094	0.9906		0.0200	0.9800		0.2664	0.7336		0.1775	0.8225		0.0233	0.9767		0.1273	0.8728		0.0016	0.9960	0.0024		0.0031	0.9969		0.0016	0.9984		0.0016	0.9984		0.9264	0.0736		0.9984	0.0016		0.0044	0.9956		0.0098	0.9902		0.0280	0.0010
CMS	S349P/19	0.2444	0.7556		0.4992	0.5008		0.2570	0.7430		0.6564	0.3436		0.1887	0.8113		0.3415	0.6585		0.1688	0.8312		0.0826	0.9126	0.0048		0.3466	0.6534		0.4242	0.5758		0.0012	0.9988		0.5754	0.4246		0.9552	0.0448		0.2350	0.7650		0.1032	0.8968		0.0040	0.0020
CMS	S35P/18	0.4293	0.5707		0.4410	0.5590		0.4004	0.5996		0.6406	0.3594		0.4143	0.5857		0.5985	0.4015		0.3308	0.6693		0.1564	0.6654	0.1782		0.4997	0.5003		0.3432	0.6568		0.1012	0.8988		0.4316	0.5684		0.9620	0.0380		0.6952	0.3048		0.4776	0.5224		0.0440	0.2042
CMS	S374P/20	0.2186	0.7814		0.4842	0.5158		0.1294	0.8706		0.5154	0.4846		0.2295	0.7705		0.3418	0.6583		0.1895	0.8105		0.1410	0.8108	0.0482		0.3139	0.6861		0.3388	0.6612		0.0016	0.9984		0.5670	0.4330		0.9990	0.0010		0.3874	0.6126		0.0252	0.9748		0.0080	0.0370
CMS	S39P/18	0.3436	0.6564		0.2922	0.7078		0.2592	0.7408		0.4420	0.5580		0.4765	0.5235		0.6527	0.3473		0.4537	0.5463		0.0286	0.4518	0.5196		0.4991	0.5009		0.1300	0.8700		0.0090	0.9910		0.7566	0.2434		0.9506	0.0494		0.7058	0.2942		0.5370	0.4630		0.0020	0.3870
CMS	S46P/18	0.2520	0.7480		0.4874	0.5126		0.2726	0.7274		0.3226	0.6774		0.3715	0.6285		0.6218	0.3782		0.3193	0.6808		0.1287	0.7333	0.1381		0.3490	0.6510		0.3778	0.6222		0.0046	0.9954		0.8086	0.1914		0.9842	0.0158		0.6456	0.3544		0.0738	0.9262		0.0240	0.0971
CMS	S47P/18	0.1624	0.8376		0.2990	0.7010		0.0516	0.9484		0.2768	0.7232		0.3148	0.6853		0.3257	0.6743		0.1930	0.8070		0.1038	0.8347	0.0614		0.2264	0.7736		0.2520	0.7480		0.0020	0.9980		0.7498	0.2502		0.9912	0.0088		0.2182	0.7818		0.2462	0.7538		0.0730	0.0030
CMS	S48P/18	0.0767	0.9233		0.1782	0.8218		0.0064	0.9936		0.1880	0.8120		0.4140	0.5860		0.4525	0.5475		0.0585	0.9415		0.0328	0.9622	0.0050		0.1540	0.8460		0.0306	0.9694		0.0036	0.9964		0.7232	0.2768		0.9874	0.0126		0.4238	0.5762		0.0160	0.9840		0.0130	0.0050
CMS	S49P/18	0.1233	0.8767		0.0970	0.9030		0.1636	0.8364		0.5046	0.4954		0.3190	0.6810		0.5125	0.4875		0.2532	0.7468		0.0944	0.8948	0.0108		0.2078	0.7923		0.0244	0.9756		0.0078	0.9922		0.6072	0.3928		0.9740	0.0260		0.4308	0.5692		0.1950	0.8050		0.0010	0.0010
CMS	S4P/18	0.2496	0.7504		0.4696	0.5304		0.4226	0.5774		0.6286	0.3714		0.3530	0.6470		0.3758	0.6242		0.2948	0.7052		0.1204	0.8382	0.0414		0.3750	0.6250		0.3502	0.6498		0.0824	0.9176		0.4394	0.5606		0.9876	0.0124		0.5086	0.4914		0.1386	0.8614		0.0010	0.0020
CMS	S50P/18	0.2631	0.7369		0.5024	0.4976		0.1608	0.8392		0.5098	0.4902		0.4750	0.5250		0.1693	0.8307		0.4653	0.5348		0.2828	0.6358	0.0814		0.3866	0.6134		0.4416	0.5584		0.0094	0.9906		0.7476	0.2524		0.9948	0.0052		0.0102	0.9898		0.3186	0.6814		0.0670	0.0610
CMS	S52P/18	0.2183	0.7817		0.3512	0.6488		0.4780	0.5220		0.1560	0.8440		0.4440	0.5560		0.2295	0.7705		0.4558	0.5443		0.2831	0.6589	0.0580		0.3978	0.6022		0.1716	0.8284		0.1644	0.8356		0.9682	0.0318		0.9824	0.0176		0.0536	0.9464		0.2476	0.7524		0.0790	0.0480
CMS	S57P/18	0.1406	0.8594		0.3632	0.6368		0.2696	0.7304		0.1882	0.8118		0.4550	0.5450		0.2087	0.7913		0.4565	0.5435		0.0280	0.8932	0.0788		0.3170	0.6830		0.1916	0.8084		0.0946	0.9054		0.9978	0.0022		0.9940	0.0060		0.0096	0.9904		0.3058	0.6942		0.0010	0.0010
CMS	S5P/18	0.2857	0.7143		0.2748	0.7252		0.3588	0.6412		0.5170	0.4830		0.3048	0.6952		0.6148	0.3852		0.2748	0.7252		0.2190	0.6478	0.1332		0.4048	0.5952		0.1772	0.8228		0.1174	0.8826		0.5794	0.4206		0.9586	0.0414		0.4662	0.5338		0.0686	0.9314		0.1800	0.0930
CMS	S63P/18	0.2093	0.7907		0.4730	0.5270		0.2742	0.7258		0.0036	0.9964		0.3097	0.6902		0.1887	0.8113		0.2382	0.7617		0.1946	0.8034	0.0020		0.2059	0.7941		0.3502	0.6498		0.1622	0.8378		0.9990	0.0010		0.9580	0.0420		0.3572	0.6428		0.1298	0.8702		0.0900	0.0070
CMS	S64P/18	0.3336	0.6664		0.4658	0.5342		0.5376	0.4624		0.5666	0.4334		0.3712	0.6287		0.2635	0.7365		0.2502	0.7498		0.3690	0.5650	0.0660		0.4066	0.5934		0.3488	0.6512		0.2744	0.7256		0.6970	0.3030		0.9974	0.0026		0.1468	0.8532		0.2104	0.7896		0.1310	0.0630
CMS	S66P/18	0.3434	0.6566		0.4870	0.5130		0.3544	0.6456		0.3686	0.6314		0.3222	0.6778		0.4560	0.5440		0.3373	0.6628		0.2899	0.6563	0.0538		0.3731	0.6269		0.5078	0.4922		0.2436	0.7564		0.8092	0.1908		0.9986	0.0014		0.2324	0.7676		0.2298	0.7702		0.0960	0.0430
CMS	S6P/18	0.1366	0.8634		0.0802	0.9198		0.4326	0.5674		0.3118	0.6882		0.1187	0.8813		0.1910	0.8090		0.2948	0.7052		0.0364	0.7231	0.2404		0.2615	0.7385		0.0108	0.9892		0.0516	0.9484		0.7574	0.2426		0.9990	0.0010		0.0392	0.9608		0.2804	0.7196		0.0880	0.2290
CMS	S70P/18	0.0090	0.9910		0.1760	0.8240		0.0054	0.9946		0.0026	0.9974		0.0020	0.9980		0.1815	0.8185		0.0988	0.9013		0.2578	0.7100	0.0322		0.0097	0.9903		0.1010	0.8990		0.0262	0.9738		0.9944	0.0056		0.9990	0.0010		0.3900	0.6100		0.2388	0.7612		0.0420	0.0010
CMS	S74P/18	0.0004	0.9996		0.1872	0.8128		0.1104	0.8896		0.0096	0.9904		0.0010	0.9990		0.0063	0.9937		0.0900	0.9100		0.2179	0.7117	0.0704		0.0019	0.9981		0.0048	0.9952		0.0020	0.9980		0.9990	0.0010		0.9994	0.0006		0.0240	0.9760		0.0020	0.9980		0.0650	0.0050
CMS	S77P/18	0.0009	0.9991		0.2864	0.7136		0.2474	0.7526		0.0086	0.9914		0.0053	0.9948		0.0710	0.9290		0.0265	0.9735		0.1334	0.8634	0.0032		0.0158	0.9843		0.2144	0.7856		0.0870	0.9130		0.9912	0.0088		0.9994	0.0006		0.3316	0.6684		0.0016	0.9984		0.0560	0.0010
CMS	S79P/18	0.0023	0.9977		0.2142	0.7858		0.0034	0.9966		0.0048	0.9952		0.0668	0.9333		0.0135	0.9865		0.0452	0.9547		0.1544	0.8202	0.0254		0.0027	0.9973		0.1264	0.8736		0.0320	0.9680		0.9986	0.0014		0.9862	0.0138		0.1876	0.8124		0.0030	0.9970		0.0770	0.0340
CMS	S82P/05	0.1629	0.8371		0.3352	0.6648		0.2114	0.7886		0.5046	0.4954		0.2960	0.7040		0.2300	0.7700		0.1285	0.8715		0.1264	0.8163	0.0574		0.2554	0.7446		0.2090	0.7910		0.1026	0.8974		0.6726	0.3274		0.9966	0.0034		0.2532	0.7468		0.0014	0.9986		0.0060	0.0070
CMS	S85P/18	0.0696	0.9304		0.0778	0.9222		0.2260	0.7740		0.2500	0.7500		0.1420	0.8580		0.0043	0.9958		0.2450	0.7550		0.1604	0.7053	0.1342		0.1263	0.8738		0.0704	0.9296		0.0016	0.9984		0.9754	0.0246		0.9774	0.0226		0.0982	0.9018		0.4532	0.5468		0.1608	0.0959
CMS	S87P/18	0.2446	0.7554		0.2788	0.7212		0.2498	0.7502		0.2758	0.7242		0.3180	0.6820		0.3388	0.6613		0.1892	0.8108		0.1906	0.6288	0.1806		0.2562	0.7438		0.2816	0.7184		0.1466	0.8534		0.9172	0.0828		0.9058	0.0942		0.2402	0.7598		0.4438	0.5562		0.1100	0.1610
CMS	S88P/18	0.2261	0.7739		0.3492	0.6508		0.2502	0.7498		0.3606	0.6394		0.4720	0.5280		0.2983	0.7017		0.3852	0.6148		0.1166	0.7461	0.1374		0.3459	0.6541		0.2384	0.7616		0.1298	0.8702		0.8156	0.1844		0.8806	0.1194		0.2482	0.7518		0.3484	0.6516		0.0020	0.0020
CMS	S90P/18	0.0174	0.9826		0.0046	0.9954		0.1582	0.8418		0.2910	0.7090		0.1223	0.8778		0.4510	0.5490		0.1655	0.8345		0.1956	0.7912	0.0132		0.1031	0.8969		0.0036	0.9964		0.0970	0.9030		0.9880	0.0120		0.9876	0.0124		0.6406	0.3594		0.1486	0.8514		0.0910	0.0010
CMS	S91P/18	0.0014	0.9986		0.0068	0.9932		0.0652	0.9348		0.0834	0.9166		0.1105	0.8895		0.2223	0.7777		0.2045	0.7955		0.4023	0.5957	0.0020		0.0771	0.9229		0.0036	0.9964		0.0278	0.9722		0.9448	0.0552		0.9990	0.0010		0.2990	0.7010		0.1780	0.8220		0.2867	0.0010
CMS	S9P/18	0.0164	0.9836		0.1928	0.8072		0.0602	0.9398		0.1450	0.8550		0.2682	0.7318		0.1450	0.8550		0.0045	0.9955		0.0766	0.8128	0.1106		0.0851	0.9149		0.0194	0.9806		0.0450	0.9550		0.9716	0.0284		0.9966	0.0034		0.1088	0.8912		0.0802	0.9198		0.0050	0.0220
CMS	SE58P/12	0.0171	0.9829		0.0348	0.9652		0.1934	0.8066		0.4508	0.5492		0.2417	0.7582		0.0875	0.9125		0.2047	0.7953		0.0394	0.9356	0.0250		0.0476	0.9524		0.0028	0.9972		0.1032	0.8968		0.5948	0.4052		0.9984	0.0016		0.1706	0.8294		0.2328	0.7672		0.0010	0.0010
CMS	SE68P/12	0.2766	0.7234		0.3974	0.6026		0.5184	0.4816		0.5060	0.4940		0.3860	0.6140		0.5303	0.4698		0.3030	0.6970		0.0038	0.8772	0.1190		0.3246	0.6754		0.3252	0.6748		0.1222	0.8778		0.6124	0.3876		0.9934	0.0066		0.5540	0.4460		0.3794	0.6206		0.0010	0.0550
[truncated: 1 more columns]
