# Supplementary material for: Population structure and genetic diversity of a germplasm for hybrid breeding in rye (Secale cereale L.) using high-density DArTseq-based silicoDArT and SNP markers
Source: J Appl Genet. 2023 Jan 3;64(2):217–29. doi: 10.1007/s13353-022-00740-w (PMC10076414; doi:10.1007/s13353-022-00740-w)
Supplement: Supplementary file 4 — Supplementary file4 (XLSX 878 KB) [file 13353_2022_740_MOESM4_ESM.xlsx]

## Sheet: SNP
Tab. S2 Chromosome position of the SNP markers meeting the filtering criteria and used for the analyses.
Chromosome 1R			Chromosome 2R			Chromosome 3R			Chromosome 4R			Chromosome 5R			Chromosome 6R			Chromosome 7R			Markers not assigned (NA) to the chromosome
AlleleID	ChromPos_Rye_v2		AlleleID	ChromPos_Rye_v2		AlleleID	ChromPos_Rye_v2		AlleleID	ChromPos_Rye_v2		AlleleID	ChromPos_Rye_v2		AlleleID	ChromPos_Rye_v2		AlleleID	ChromPos_Rye_v2		AlleleID
3582512_60:T>C	10		3891171_19:T>C	1		4499222_27:C>T	0		3600039_29:G>T	0		7094641_51:C>T	9		5798305_17:G>C	7		3597503_56:T>G	16		3743094_49:A>C
7096440_20:C>G	11		3596245_36:G>C	13		3358690_34:T>C	11		3355915_38:T>C	1		7467169_44:T>G	11		3907853_58:A>G	32		3597098_16:C>A	23		5035099_29:G>C
3598054_19:A>G	24		3349209_37:C>T	14		5202376_12:G>A	20		5500231_17:T>G	4		3577114_7:G>A	18		3732107_40:T>C	47		3597498_44:G>A	32		3578462_17:A>G
3584364_8:G>C	32		4100742_9:A>G	15		3578213_8:T>C	32		3342379_30:C>T	4		3739818_68:C>G	26		3363988_40:T>C	47		3577381_35:C>A	40		5804272_28:G>A
3882609_8:G>A	40		4100742_60:G>T	15		5788498_16:G>A	44		48708824_7:G>A	32		3739818_14:A>G	26		3887199_13:G>C	50		3907966_23:T>C	44		5504603_44:C>G
3364434_38:G>C	42		3745077_53:C>G	28		4095285_7:G>A	48		3897936_22:G>T	35		28857016_38:G>A	26		29075984_38:A>G	77		3909501_35:C>A	62		3732363_16:C>G
3364434_32:C>T	42		3745077_59:G>A	28		5796004_18:T>G	48		3737371_51:C>T	39		3595147_11:G>A	32		3358212_63:C>G	77		3364945_20:G>C	71		5202465_43:C>G
3595776_38:C>G	53		3742438_33:T>C	40		3602988_57:T>G	60		3347689_48:G>C	56		3747124_19:G>C	41		3597432_28:G>A	92		37704808_30:T>C	72		7103872_13:C>T
7106011_49:A>G	54		3742438_44:C>T	40		4094705_32:G>A	62		3600805_13:A>G	78		3586287_11:G>A	48		3348902_13:A>G	102		3603190_39:T>C	74		3592298_31:A>T
3741107_46:C>G	54		7086686_38:C>T	43		3600993_25:C>G	68		3588748_37:T>C	78		3363126_53:G>T	54		3745215_49:C>T	104		3362499_66:G>A	79		3596250_54:A>C
5796554_23:T>C	63		3584501_62:G>C	60		3596296_61:G>C	94		5805531_18:T>G	81		3365077_19:G>C	57		3744511_60:A>G	112		3882393_7:A>G	95		5214158_18:G>C
3363043_34:G>C	64		3897632_38:C>T	63		41117662_10:G>A	114		7103669_14:C>T	82		39741112_19:C>T	57		3365256_51:G>T	113		5222352_31:G>C	107		5498069_28:G>A
5216565_7:A>G	72		3598187_6:A>G	64		5805302_24:T>G	119		5223903_45:G>T	82		3594457_26:G>A	58		3364188_20:C>G	121		5503988_31:G>C	107		5504201_15:A>G
7103954_55:G>T	74		3365112_20:G>C	68		3748242_41:G>A	123		3363240_48:C>A	84		5203724_59:T>C	60		3745461_7:A>C	122		5499885_20:C>T	114		5804292_6:T>C
3897497_37:G>T	86		3898862_54:C>G	81		6211888_33:A>T	136		3899090_24:G>A	92		3364054_62:G>A	66		3363105_56:C>A	127		3891983_19:A>G	118		7502423_36:T>G
3739317_12:A>T	91		3898862_58:A>G	81		6211888_7:A>G	136		3593500_31:T>C	92		3362442_40:T>C	70		3362744_46:T>G	130		3584969_10:G>A	124		3597343_6:T>G
3745557_40:T>C	96		3590356_23:C>T	94		7095185_40:A>G	136		5214229_50:A>G	98		3578336_5:T>G	92		3364984_66:C>A	133		3742513_10:A>G	124		5214562_7:T>C
3363468_8:T>G	102		3585203_47:C>T	103		48707930_9:A>G	138		3581497_65:T>G	99		3595546_36:G>A	96		5202143_18:G>C	141		3889982_20:G>A	131		4094406_26:T>G
3741636_27:A>T	106		5500173_14:G>C	109		3341893_33:A>G	138		3350051_55:A>G	102		38787786_45:G>A	116		3907361_13:C>T	149		3743694_28:G>A	135		3894616_6:T>C
3599635_7:C>T	107		3362790_26:A>G	120		3597218_63:T>C	147		3362725_48:T>A	123		3595215_14:C>G	124		5045136_12:C>T	184		3743694_35:T>C	135		3600616_13:A>G
3595895_11:A>G	125		3746238_36:A>G	135		3597218_64:G>T	147		3902757_26:T>A	123		3595215_57:A>T	124		3906376_28:A>G	190		3592916_8:G>A	141		3592635_25:C>G
3750724_50:G>T	133		4095377_40:C>G	157		3597218_7:T>C	147		3738150_58:A>G	125		3585369_30:G>A	137		4105284_10:T>G	226		3354278_33:C>G	141		12323526_14:G>C
3885458_28:C>T	139		3741978_11:A>G	157		4093196_19:C>T	148		3738150_8:T>C	125		3578900_30:A>C	150		3743878_13:G>A	228		3578436_38:C>T	157		3594638_13:C>G
3356907_10:A>G	139		3363168_17:C>T	169		3595924_58:T>C	154		3738150_54:C>A	125		3598689_14:G>T	151		3597299_33:T>G	233		3595773_26:C>T	160		3364411_21:G>C
31723073_13:C>T	146		3748069_53:A>T	183		3580794_37:G>A	157		3738150_14:A>G	125		7467528_35:C>A	155		5501409_8:C>A	242		3907342_59:G>C	172		3364398_40:C>T
5209507_41:A>G	164		5497212_6:C>T	185		3743506_26:C>G	158		5805476_38:T>G	132		3884363_34:A>G	168		7414219_46:T>C	248		5224468_62:T>C	172		3361959_28:A>G
3732726_13:G>A	166		3362948_7:T>C	186		3738971_5:G>C	160		5805477_20:T>C	132		48705540_29:T>G	173		3362036_62:G>C	250		3909767_65:C>A	173		3744595_48:T>A
3746213_49:A>T	178		3362948_28:A>G	186		3594947_36:G>C	161		3597046_33:C>G	137		3577922_46:C>G	183		3343861_34:G>A	255		16520992_20:C>T	176		3882809_35:G>C
7415765_32:A>G	180		3362948_32:G>A	186		5497523_7:C>G	168		3576946_63:G>T	138		3597629_53:G>A	187		3599794_28:A>T	265		17397229_28:G>A	179		4490055_65:G>C
7415766_36:A>C	180		3356013_47:T>C	186		3734151_41:A>T	169		5221444_61:C>T	138		3362908_64:A>G	192		3745714_37:A>G	267		3595750_42:T>C	181		3745932_36:T>A
3735092_22:C>T	183		4499094_6:C>T	189		3734151_12:G>A	169		5218848_31:C>T	144		5211750_43:T>C	192		3597163_53:T>G	275		3595750_33:T>C	181		3906510_38:G>A
5038738_35:A>T	210		4499094_5:C>G	189		3364067_17:G>A	180		3739349_25:G>T	151		3362739_54:T>C	193		3908909_26:T>C	279		3582169_46:G>A	191		3596628_25:A>G
5496966_12:G>A	213		37707123_7:C>G	190		5805368_13:G>A	185		5043556_59:A>G	158		3901451_17:A>G	198		4491784_11:G>C	279		7086678_60:G>T	192		7091156_5:T>C
7414183_65:T>G	213		3580608_37:C>A	192		3593675_39:T>C	198		4094834_58:C>A	164		3597579_34:C>T	198		3594157_39:A>T	280		3364450_56:C>G	207		3910124_40:G>A
5788995_62:T>G	216		3904103_6:G>A	199		5502703_15:G>T	201		3601710_58:C>A	164		3575854_66:G>T	200		3893637_50:G>A	287		3899972_18:T>C	207		3746182_29:G>A
3907769_21:C>T	226		3586434_7:G>C	200		16501723_15:G>T	201		3884844_41:C>G	166		3735015_31:C>A	205		3583313_12:C>A	289		3345088_6:G>C	211		3364081_30:A>T
7415675_46:T>C	227		3597821_10:G>A	201		3742282_16:G>C	202		3908239_41:C>G	166		5215353_27:C>T	215		3749547_37:A>G	290		3587592_15:G>T	248		3742379_6:T>A
3909833_46:C>T	227		3595877_46:C>T	214		3595460_17:C>T	203		3891550_53:G>C	172		3598305_68:T>C	217		3581246_12:C>T	299		7105593_31:T>G	248		5222579_39:A>G
3587181_49:C>T	230		3346224_14:C>G	215		3363455_10:C>A	207		3346400_44:A>G	178		3362883_21:T>A	223		3748937_8:T>G	299		3745883_47:C>T	249		3739017_10:G>A
3363258_42:A>C	248		5795932_41:T>G	225		5802625_10:A>G	214		3587280_41:T>G	181		3744423_8:A>G	247		7357380_16:G>A	306		3906549_32:T>C	252		3364081_49:G>C
3591669_10:T>C	257		3362074_62:A>C	228		39741219_57:C>G	218		16520456_6:T>G	185		3586508_44:G>T	253		3600254_35:G>A	312		3578880_37:C>G	281		3594235_10:A>C
3733229_14:C>T	260		3352984_31:A>G	257		3749773_55:T>C	220		16520456_10:A>C	185		3908496_11:G>C	256		3887776_29:T>A	334		5502047_32:G>A	288		3600338_24:C>T
5799762_8:C>T	267		3576921_28:C>G	259		5802163_59:T>G	220		5227111_45:G>C	196		3580754_41:G>A	263		6211517_67:T>C	334		3597700_7:T>G	290		3596707_28:C>G
5799762_66:A>G	267		7415364_20:C>G	264		3362603_16:A>G	220		3746040_14:C>A	196		5501501_25:C>T	273		3909939_68:G>T	341		3591370_14:T>C	291		3907105_53:C>A
3743181_25:A>C	270		3596529_55:T>C	265		3596383_22:G>A	227		3889252_30:G>C	203		3588991_31:C>A	275		3746092_44:G>C	353		3602829_58:T>C	294		3904237_9:G>C
4484649_12:G>T	279		3596529_19:G>A	265		3887994_23:T>C	240		3579525_44:A>T	204		3730729_9:T>A	275		3596672_12:C>T	362		3342385_34:C>T	296		3365098_21:G>A
3597238_43:G>C	285		3731765_5:C>T	267		5209308_8:G>C	252		3729841_41:A>G	205		7414862_9:A>C	281		3891221_64:C>G	366		3749352_60:T>C	306		7094530_51:C>T
3745341_50:G>T	291		3364202_21:G>A	269		3579150_45:C>T	257		3593902_35:C>G	206		3745425_29:C>T	285		3891221_10:C>A	366		3595565_32:A>G	306		3363298_17:A>G
3590947_13:C>G	292		3908589_7:A>G	277		3362891_32:A>G	272		3740706_31:A>G	216		3742665_55:T>C	287		3362098_36:G>A	377		3732775_60:T>G	325		3364616_32:C>A
4097199_44:T>C	294		3580094_28:A>G	280		5502351_10:C>A	273		5792408_20:T>A	218		3738608_40:G>A	289		3597282_61:G>C	380		5037539_18:C>T	325		3587384_47:T>G
3364155_41:C>G	306		3899469_25:G>T	286		3364696_37:A>G	282		5789330_20:A>T	218		48705835_62:A>G	301		3586635_37:C>A	391		5040163_23:C>G	328		3586369_35:C>G
37707004_10:T>C	307		3357262_23:G>A	290		3581848_13:G>T	292		3365321_60:T>G	220		3746018_15:G>A	302		5800846_22:G>A	402		3349993_60:C>T	334		3363256_35:A>C
3742667_48:A>G	309		3583504_23:A>G	291		31722698_13:G>T	292		5220691_38:T>A	221		3362315_37:C>T	308		3743405_52:G>C	406		3591339_8:A>C	341		3599954_28:G>A
3597068_11:A>T	315		16521025_21:A>G	298		3581848_28:C>G	292		3745848_41:A>G	221		3362799_5:C>G	308		3743405_56:G>T	406		7103781_32:T>C	348		4485282_21:C>T
3595701_35:C>T	322		5224782_21:T>C	311		3579705_36:T>C	297		3602163_28:G>T	226		3364957_34:C>T	313		3743405_7:G>A	406		7093641_20:C>G	351		3893792_11:G>C
5139081_10:A>G	327		3738237_25:C>T	313		3579705_14:C>A	297		3908449_16:T>G	233		5217586_20:G>A	313		3906579_22:G>C	410		3352505_63:T>C	351		3595423_44:C>T
3595254_34:G>C	346		3906568_67:C>T	317		3738039_68:C>T	297		5497125_14:G>A	237		3364957_56:C>A	313		3363718_51:T>C	416		3576625_54:T>A	352		7513572_16:C>G
5498843_34:G>C	346		3363038_15:G>T	328		3354260_10:C>G	305		5204063_31:G>C	241		3363464_7:C>T	317		3341751_64:G>A	420		3902852_30:G>T	367		5504173_21:G>C
3744040_34:G>A	347		3593882_25:G>T	333		3577980_46:C>G	318		3599543_9:C>T	246		5497781_7:T>C	317		6211447_29:G>C	427		5042490_17:T>C	373		3357391_59:G>A
5504595_50:A>G	351		3350293_7:C>A	333		4494576_18:A>C	333		3596788_16:C>A	247		3363150_22:T>C	319		3594825_25:T>G	432		3364861_24:A>T	378		3908838_8:C>G
3364475_68:T>G	351		3748980_25:A>C	341		3593739_48:G>C	348		3909338_30:C>G	247		3745740_51:C>A	320		5497424_56:G>T	446		3600142_10:A>C	383		3592849_44:C>T
5504594_7:T>C	351		5804494_36:T>C	348		3904094_22:G>A	354		16524751_22:C>T	257		29076055_17:G>C	320		3363015_23:G>A	450		7093599_24:G>C	385		3750003_42:G>C
3364475_29:G>C	351		3593128_19:T>G	350		3906369_58:T>C	363		7092894_13:C>T	258		3906311_30:G>A	326		3602161_14:C>T	458		5205065_66:T>A	391		3742633_45:C>A
3364475_5:A>G	351		4104864_19:T>G	350		4490643_32:G>C	363		3735301_65:A>G	262		3584999_19:C>G	329		3602161_23:C>G	458		3362662_55:C>G	391		3362180_37:C>G
3907477_52:C>G	357		5047300_36:C>A	351		39740365_56:G>T	377		3352472_16:T>C	263		3584999_52:C>T	329		3602161_7:A>G	458		3745155_11:T>C	395		3895063_52:C>A
3361585_62:G>C	371		3364979_56:C>G	358		3910167_11:C>A	378		37706753_22:G>A	266		3745476_5:C>T	335		3743715_48:C>G	463		5801864_15:C>T	405		3733836_25:T>C
48708140_11:T>C	377		3743868_20:G>A	367		3597018_11:C>A	386		4486411_8:C>T	266		3357258_16:A>G	339		3740530_6:C>T	465		3364268_55:C>A	413		37707176_52:T>G
6211929_26:G>T	378		3907607_39:A>G	372		4490542_55:A>G	386		3363287_22:T>C	268		3357258_19:C>T	339		7092871_31:G>A	473		5499061_50:G>A	416		3898268_11:G>A
4494249_24:A>G	385		3595702_32:T>C	376		3357199_30:G>A	389		3362027_9:A>T	271		3364904_53:C>T	341		3744198_27:C>T	492		3601971_26:C>T	426		3363934_49:G>A
3597293_29:C>T	391		3593146_10:C>A	392		5796792_42:G>A	390		5788573_60:G>C	274		3587053_27:A>G	341		3595742_29:A>G	494		3743521_17:G>A	435		7466008_37:T>C
3740672_34:A>G	417		3363113_50:A>C	395		5214763_19:T>C	399		3745606_50:C>G	277		3344736_23:T>G	342		3730551_61:A>C	499		3743758_17:G>A	435		3579336_44:C>T
3742264_54:C>T	435		4493222_25:A>C	405		3360607_24:C>A	402		37705175_47:C>T	278		24840777_30:T>C	347		3358678_8:T>G	509		48705753_17:G>C	442		4092783_62:G>A
3742264_42:G>A	435		5789024_14:T>G	407		6211214_27:C>T	405		3590503_13:G>A	286		24840777_66:C>A	347		3364730_52:T>C	510		3587276_61:G>A	444		3364897_50:T>C
3360743_55:G>A	439		3598238_15:G>A	408		3909612_13:T>C	409		3362532_66:A>G	291		3905611_52:A>G	348		3578214_54:C>T	511		5037675_13:G>A	446		4103574_29:C>T
3363391_59:G>C	440		4094535_15:G>A	408		3596189_38:C>G	409		3362532_28:A>T	291		4092289_29:G>A	361		3587047_5:T>C	514		3730852_13:G>T	451		3909881_39:T>C
3363391_23:C>G	440		3598238_28:G>T	408		5217587_8:A>G	409		3364767_59:A>G	302		3906111_10:C>T	365		3732851_20:C>T	515		3744852_8:T>C	454		5228023_18:C>G
3364822_16:G>C	446		7087249_28:T>G	408		48705806_8:G>A	409		3731984_18:C>G	302		3733566_13:C>T	366		38784731_25:G>A	532		3746427_60:G>A	461		3576514_27:T>G
3351420_49:A>G	449		3894165_13:G>C	411		3364694_33:T>G	413		3364767_15:C>G	302		3733566_14:G>T	366		3908803_48:G>A	537		3583502_64:T>G	464		5226217_12:G>C
3595794_16:C>G	457		3894165_66:A>G	411		3908830_53:C>G	422		3363683_18:T>C	305		7504151_35:C>T	371		3744917_27:C>G	538		3597401_26:A>C	464		7415330_9:A>C
3739761_40:G>T	460		5212210_41:T>G	420		29075106_51:T>A	426		5207976_46:A>G	307		3587900_42:T>C	372		3363333_54:G>T	541		5497830_61:A>C	464		3598928_8:C>T
3747071_9:C>A	469		7467228_19:C>G	425		7069985_8:C>G	433		17403863_14:A>G	314		48707480_21:C>A	377		3365296_6:C>G	544		4495032_26:A>G	475		3742570_36:T>C
3583510_42:T>G	474		37700885_50:G>A	437		3355619_28:G>C	434		5504453_68:G>C	318		3364333_10:T>C	382		3744683_56:T>C	547		7091121_60:G>A	477		3597741_60:G>A
7091842_12:C>A	484		3749269_28:T>A	445		4491478_16:G>A	442		5504453_22:G>A	318		3590837_29:A>G	384		5225473_40:T>G	548		3904065_57:G>T	482		3363523_65:C>G
3602580_13:C>T	484		5226185_31:G>C	447		3585157_44:C>T	444		3908275_61:G>C	319		5210649_29:T>C	393		5225519_26:T>A	548		3364505_14:C>G	486		3586402_5:T>G
7467612_25:G>C	486		3362408_18:C>G	448		3362449_66:A>G	445		7106335_43:G>C	319		3898614_65:T>C	393		5498048_44:C>G	554		3362597_40:C>G	487		3362230_25:C>A
3906704_11:C>G	486		5497658_46:G>C	449		5219477_13:A>G	445		7093670_20:G>T	320		3580425_49:G>T	400		3732130_21:A>G	554		37704994_20:C>T	491		3363207_53:T>C
3601786_42:A>G	493		3576891_16:T>C	460		3599858_13:G>A	453		38787594_8:G>C	324		5493346_28:C>T	401		5213216_13:C>T	556		7105620_56:C>T	491		5801122_17:C>G
3363366_39:G>A	501		5212957_45:T>C	468		37704894_21:C>T	454		3907475_38:G>A	329		3363781_34:A>T	403		3906449_22:G>A	563		3883901_14:G>T	497		3597169_16:G>A
3908461_34:G>C	514		3362111_17:T>C	475		3735045_21:T>A	459		3363960_45:T>C	336		3363781_17:G>C	403		3731733_16:T>A	581		3906332_52:T>A	501		3750315_30:C>G
3902501_15:C>T	519		3362111_31:C>G	475		3735045_47:G>A	459		3738499_6:G>C	340		3899946_32:A>T	408		3740273_30:G>A	581		3906332_68:C>T	501		3584000_24:C>T
5213328_8:C>T	519		3599545_25:C>T	481		3597086_66:A>G	466		5497112_12:C>T	360		3353174_67:G>C	414		5504933_40:C>G	581		3907015_42:G>A	513		5804814_15:G>A
5035829_5:T>C	545		3599061_56:G>C	490		7088694_20:C>T	482		3586417_8:C>A	361		3885789_24:C>G	414		5504494_15:G>C	582		3581403_64:G>A	521		3364229_32:G>A
3581411_30:G>A	549		3355321_46:C>G	490		3907276_57:A>G	491		3892516_35:A>G	364		3353174_59:C>T	414		3737402_6:A>G	591		7103744_30:T>C	522		3592849_66:A>G
3909167_7:C>G	552		3603047_12:A>G	491		5208104_30:G>A	491		4489535_40:G>T	368		3594402_17:C>G	415		5788697_32:T>G	594		3596218_13:C>G	531		5796020_23:T>G
3734572_40:G>C	555		3889706_19:C>A	500		3745881_45:T>C	492		3590026_22:C>T	373		3599527_18:C>T	416		3597192_32:G>T	606		3738676_23:G>C	536		3600465_33:A>G
3577073_68:A>C	557		5803165_43:G>C	504		3364393_64:A>G	493		3590026_60:A>C	373		5498505_36:G>C	418		3747499_25:A>G	607		3585357_56:G>A	547		3743349_45:G>A
3909195_12:C>T	580		3353310_5:C>G	515		38789406_10:T>C	493		3364814_39:C>G	378		3364667_29:G>A	427		3362075_61:G>C	612		3585357_63:A>G	547		4493787_23:C>G
3743448_9:C>G	582		37704887_47:G>C	517		3906295_68:C>T	496		3906981_13:T>G	384		3353677_6:C>T	432		3735361_56:T>C	620		3362534_40:C>G	556		3743239_64:C>A
5801166_35:G>A	588		5501484_10:G>A	517		3743739_52:C>T	500		5224485_16:T>C	384		3894228_18:C>T	434		5213179_62:G>A	622		3744521_8:C>A	557		5503115_8:A>G
3601361_13:T>C	592		3890742_17:G>T	524		5037352_42:G>T	500		3734936_29:T>C	384		3582501_11:C>T	437		5213179_10:G>A	622		3576954_20:G>A	560		3591218_11:T>G
3596648_61:G>C	623		5037641_21:G>C	526		4092062_47:G>A	538		3364157_20:A>G	407		3582501_14:T>C	437		5213179_21:G>A	622		3352200_58:G>C	567		5207026_52:T>G
3908597_44:A>G	640		3602895_9:C>T	531		5497482_44:C>G	555		3601671_38:C>T	426		3581119_33:T>G	464		3363695_25:A>C	633		3596822_64:C>T	569		3364887_30:A>G
3364465_35:A>G	645		3349223_30:G>A	538		37704889_61:T>G	558		3363183_55:T>C	430		48708605_59:A>C	464		5210875_12:A>G	642		3365125_16:C>T	577		3600349_11:G>A
3907586_28:T>C	664		4095050_7:A>G	538		4493994_37:A>T	570		3342155_5:G>C	432		4498780_46:C>G	474		3589408_22:C>G	642		39741160_32:C>G	580		3362412_27:A>G
3586981_56:G>C	669		5805086_10:A>G	540		3743041_24:T>C	576		3577773_44:C>G	447		48705689_38:C>G	476		4099193_5:G>C	646		3907841_63:G>C	583		3584612_23:C>T
3739034_25:G>T	681		3892144_17:G>A	544		28857518_38:T>C	595		7413265_42:G>A	448		5499675_7:G>A	481		5497558_35:T>C	649		3733901_30:C>T	587		3891170_52:G>C
5046609_33:C>G	682		7103629_25:T>C	551		5222938_51:A>G	595		3364453_41:C>G	454		3738398_20:G>A	492		3744181_43:C>G	666		3743626_29:C>G	587		3745554_31:G>T
3890631_10:A>T	688		3364448_43:C>T	561		5207840_12:C>T	595		3910103_8:G>T	460		3883862_9:T>C	496		3365131_5:G>T	675		5212924_6:A>G	587		3746800_16:T>C
3362448_31:T>C	698		3909946_40:C>T	569		3737213_7:A>G	598		3909265_42:G>A	470		3587839_7:A>G	497		7497093_40:G>A	688		3364343_16:C>T	594		3585289_10:G>A
3354219_57:A>C	715		3601328_34:C>T	570		3740747_41:A>G	617		3743751_13:T>C	478		5216092_28:A>C	499		3905989_66:A>G	690		5797989_15:C>G	596		3896966_29:A>C
3363656_7:T>C	735		3601328_9:A>G	570		3359141_22:T>C	618		3579836_42:G>A	482		3587593_17:A>G	508		3893236_19:G>C	691		3884803_27:C>T	597		3601427_14:C>T
3731635_47:C>T	738		3364874_58:A>G	577		3597533_22:C>T	633		3589876_18:A>G	495		3342687_40:G>C	511		3364149_67:G>A	692		37705041_31:C>G	600		3597442_48:T>C
3365220_11:A>G	743		37705402_31:C>T	577		3597345_52:C>A	633		3362756_55:C>G	496		5800719_18:C>G	516		3743357_20:T>C	694		3583747_10:T>C	606		3364092_42:C>T
48705748_25:C>G	747		6211723_24:C>T	583		3363058_43:A>G	635		3590824_14:A>T	498		3909436_63:C>T	538		5046213_11:T>C	696		4490455_8:A>G	607		3582799_64:T>A
3597468_9:G>C	748		5498664_19:A>G	584		3590791_40:C>T	640		5139158_19:G>C	500		3588536_8:T>C	543		3743134_8:G>A	702		3908949_8:A>G	607		3907496_55:T>C
3734679_32:C>G	749		3597559_61:C>T	588		3888264_8:C>G	642		5139158_54:G>T	500		5500106_34:C>G	552		3906949_8:G>C	711		5206740_11:C>G	614		5803170_47:C>G
3906818_50:G>A	753		3888540_66:G>C	604		3888264_62:T>C	642		48706047_29:A>T	501		7062624_41:C>G	553		3909113_14:C>A	712		3345949_62:T>C	627		3909026_32:T>C
100012726_66:T>C	764		3888540_14:A>G	604		5137700_23:C>G	645		7414575_29:T>A	509		7091079_8:G>C	554		7413323_30:C>T	721		3355469_43:C>T	632		3589947_35:G>C
5799705_5:A>G	772		3743797_7:G>T	604		5207556_52:C>G	653		3745935_12:A>G	510		5502586_56:C>T	557		3748723_65:A>G	722		3743128_7:G>A	635		3891415_32:T>G
3362287_26:T>G	772		4490548_28:G>A	622		3750813_27:A>G	654		3909635_64:C>T	511		3359601_28:G>C	559		4490688_22:C>G	736		3743128_25:A>G	635		5792051_45:G>T
3906942_37:C>T	791		3884575_41:T>C	624		3598338_34:C>T	656		3592669_29:T>C	539		3591135_28:C>G	559		3351690_57:A>G	736		3907519_53:G>T	636		3346581_11:A>G
4488048_5:A>G	801		3596807_18:G>A	629		3743464_34:C>T	656		3582421_13:A>G	543		3907204_7:A>G	571		5210227_21:C>T	750		3742359_6:C>T	637		3597645_50:T>C
3363961_68:C>G	804		3596807_5:A>G	629		48707275_5:T>C	664		5789311_67:A>C	547		48705439_7:G>A	571		5498274_31:C>A	755		4095671_33:G>A	642		3598421_10:C>T
3741850_11:T>C	809		3905953_8:G>A	633		29075859_16:C>G	673		3602372_9:A>G	553		5499918_11:T>A	593		3909512_53:G>A	756		3596918_5:A>G	644		3594980_15:C>T
5501109_14:G>C	812		3352774_39:G>T	634		3586624_15:A>T	684		3909671_27:G>A	563		3575927_5:T>G	599		3342018_48:T>C	756		37704546_12:C>T	645		3364539_44:C>T
5213660_13:C>T	819		3747345_14:T>G	635		3731762_42:C>T	685		6211854_14:A>G	564		3363938_59:G>A	607		3595605_20:G>C	765		3364715_29:T>C	648		5219300_52:C>T
4490155_42:T>C	832		5042241_32:A>G	641		5226645_19:A>G	690		5220646_67:T>G	564		3362511_27:A>T	626		3363632_18:C>T	769		3907939_12:C>G	652		3596623_50:G>C
3908019_63:A>G	837		7413754_21:A>C	656		3899038_13:T>C	690		3579926_26:C>T	571		3602751_9:C>T	626		3908348_67:A>G	777		3906440_58:C>G	656		3353184_63:G>A
3743323_21:A>G	847		3588647_11:T>G	662		7062883_13:T>C	690		3906881_63:G>A	573		3909656_34:C>G	630		3596397_13:G>T	780		3362896_46:G>C	665		3909595_15:C>T
3363817_25:G>C	853		7094347_33:C>A	672		5796704_48:G>A	704		3576977_45:T>C	579		3356357_11:A>C	633		3350150_66:G>C	787		3743334_20:C>A	666		3359352_34:G>A
5498170_23:C>T	860		3736524_8:C>T	678		3730773_40:G>C	707		3596689_62:G>C	582		3908021_61:C>A	637		3364116_7:G>A	793		3743334_8:C>G	666		3579436_53:C>G
3749933_24:C>T	873		3729929_68:C>G	679		3365007_63:A>C	708		3595171_61:C>T	583		3362589_51:G>A	638		3358242_14:T>G	816		5800747_5:T>C	672		3597249_68:C>G
48706600_6:A>T	874		5216366_17:G>A	681		3601383_68:G>C	711		3900850_8:A>G	587		3365396_21:C>T	644		3358204_51:T>G	817		3906351_30:C>T	678		3360994_8:T>A
3595267_10:C>T	879		3909232_64:G>C	687		3364704_29:G>A	719		48706231_9:A>C	603		3595466_7:C>T	645		5789393_6:G>A	823		3593371_30:C>T	678		3598605_53:G>C
3590719_46:G>A	879		3577452_27:G>A	689		5796627_9:G>A	721		3906220_33:G>C	610		3595442_34:G>C	692		3742452_60:T>A	833		5220317_22:G>A	688		3596298_24:A>G
3363107_21:C>T	882		3577452_43:A>G	689		3593877_42:T>G	723		3743314_39:C>T	613		3907748_27:A>G	706		3908373_36:G>T	849		3890738_10:C>G	702		5498179_21:C>A
4487474_9:A>G	886		3742871_30:C>T	690		3907616_61:A>T	739		5047286_46:G>C	614		3590054_35:C>G	708		4104584_12:C>A	853		3596567_45:T>A	708		3582836_11:C>T
3597133_13:T>C	890		3362515_39:C>T	691		3742712_14:G>A	740		5792481_9:C>A	625		3350513_61:C>G	710		3882579_34:C>T	858		3597044_12:G>T	710		3742638_10:C>A
5209528_19:G>A	893		3592115_32:C>G	693		5211337_40:T>C	745		3588593_48:G>C	641		5039918_10:C>G	710		3735767_7:G>T	882		3364848_17:A>G	712		3579634_5:C>A
3591273_29:C>A	899		4489029_5:C>A	718		3584902_24:C>G	750		3883218_23:A>C	641		3743055_28:C>G	718		3598760_34:C>G	888		4100081_32:T>C	715		3348879_33:T>G
3584302_7:G>A	902		7468717_9:G>A	720		3361960_30:A>T	762		3600793_59:G>A	643		3745932_35:A>C	719		37706959_34:A>T	897		6211603_19:T>A	718		3365205_10:A>T
3584302_11:G>C	902		5201852_49:A>G	722		3351411_35:C>T	769		3586533_18:C>G	648		3580135_32:C>G	720		3742606_57:G>T	906		5205692_12:G>T	725		3364068_31:G>C
3907849_11:G>T	932		3735706_10:C>A	726		3362333_34:G>T	770		3892180_12:C>T	653		3580980_44:T>A	757		3596017_58:C>T	914		5044848_5:C>G	729		3365013_61:C>G
3907849_29:A>C	932		3886736_10:C>T	739		3364858_18:C>T	772		5210756_9:A>G	653		3744688_15:G>A	759		3356503_25:A>G	916		48705809_64:G>C	735		3596857_37:G>C
5796032_7:G>A	943		3905081_55:G>A	761		3746077_19:C>A	774		3578046_36:T>G	675		5219192_11:C>T	763		3361931_55:C>T	928		5502599_8:C>T	735		3364666_49:C>A
3363774_54:G>A	949		39741621_52:T>C	762		5497438_51:G>T	777		3598972_12:G>C	679		3596170_11:T>C	763		4496736_65:C>A	930		3906070_20:T>C	735		3743974_16:A>G
3363774_67:A>G	949		3602583_51:C>G	764		3910175_66:A>G	778		3907529_38:C>A	681		3745074_37:T>C	763		3592235_18:T>C	935		7575749_8:C>T	735		3894429_13:G>T
3582080_56:A>G	954		5796291_28:C>G	766		3361590_18:G>A	780		3908191_60:G>A	699		3592598_10:T>C	774		3744415_43:T>C	944		41118472_6:C>T	737		3597376_67:C>A
3362819_48:T>A	963		4490209_28:A>G	771		37704816_52:A>C	782		3345427_20:C>T	721		3739962_11:G>A	776		5501865_43:C>A	960		38787947_64:A>G	737		3733962_32:G>A
37706479_40:A>T	967		37704851_8:C>G	779		3750733_14:A>G	784		7103986_28:A>G	729		3347721_40:G>C	780		3364228_8:G>C	973		3903195_61:T>A	738		5497218_16:C>G
3364099_18:C>T	973		100026973_28:G>A	820		3907249_16:C>T	787		7092091_28:G>A	729		3595357_19:C>G	785		3743706_30:C>T	974		48705488_45:C>T	743		3362497_45:T>C
3744759_52:G>A	1006		3603004_12:A>C	837		3364620_9:T>G	792		5216098_27:C>G	747		3738164_39:T>C	791		3744038_41:C>A	981		5502485_5:C>G	744		5217345_50:G>T
48705962_52:G>A	1006		5045196_18:C>T	839		3596116_5:C>A	809		5501622_51:T>A	749		5500308_31:A>G	792		3345582_7:T>C	986		3905994_41:C>T	746		3905658_27:T>C
3906216_25:A>C	1007		7103926_26:A>G	843		3587558_9:T>G	816		3887385_24:A>G	763		3745697_5:C>T	808		3345582_49:G>T	986		38790619_25:A>G	746		3362854_6:T>C
3357150_8:C>G	1027		3364507_37:T>C	845		5504078_10:A>G	820		3342998_48:A>G	777		3897510_61:C>G	810		3907142_30:G>C	994		3883337_27:C>T	753		3350338_17:T>C
3362586_17:A>G	1030		3590012_26:G>C	854		3344785_10:T>C	824		3580784_7:A>G	779		3897510_40:G>C	810		5205041_11:A>G	1003		3884728_35:G>A	765		3359815_7:T>G
5498258_11:T>G	1032		3591246_57:G>A	857		5500031_5:C>T	833		5497901_57:G>A	785		5212120_35:T>C	842		3580084_44:C>T	1013		3908458_62:G>A	766		3907066_62:A>C
3591252_12:G>A	1038		3734173_32:C>T	858		3590858_56:C>T	849		3598718_49:A>T	789		5212120_43:A>G	842		3750018_6:G>C	1022		3895833_6:T>C	772		3907145_16:G>A
3591252_11:G>T	1038		3744527_7:G>C	869		7094349_30:C>T	855		3362443_52:G>A	802		5497661_19:T>C	844		3894491_26:A>G	1031		48705883_68:C>T	774		3741518_20:C>T
3596794_48:G>T	1058		3746130_8:G>T	870		3742243_8:T>C	861		4485882_66:C>A	805		3907510_60:C>T	844		7091861_15:G>C	1037		3743421_7:G>T	776		3363943_45:G>A
3907974_47:G>A	1079		3746130_6:A>G	870		4104483_47:T>C	863		3364949_31:A>G	805		3593641_21:T>C	846		7091861_27:G>A	1037		3584231_40:G>C	794		3357017_7:G>A
3738678_6:G>C	1084		3590325_21:T>C	885		5500051_16:G>C	873		3597466_52:C>G	808		3363541_42:G>A	849		3883811_5:T>C	1045		3577175_8:T>G	802		7091796_26:C>T
3577414_37:G>T	1098		3359807_52:T>C	888		3734962_12:C>T	888		3885001_18:T>G	810		3364481_18:C>T	849		3595394_26:T>C	1052		38789458_24:T>C	819		3742138_15:A>G
37704656_53:A>C	1108		3358121_26:C>G	889		3362348_21:G>C	891		3591403_19:T>G	812		3594058_7:G>C	859		3745276_67:A>T	1053		3743807_5:G>A	826		3743242_17:T>C
3739862_59:C>T	1121		3365207_49:T>A	894		3598899_17:C>G	892		3746191_53:G>A	819		3907121_22:C>G	860		3730401_7:G>T	1054		3583672_45:C>T	829		3899309_65:C>G
3596978_14:C>T	1125		3584327_30:T>C	896		3595825_53:C>A	904		48705495_13:T>G	820		3740952_61:A>G	870		3363457_16:A>G	1078		3578647_26:A>C	832		3362668_28:C>T
3744136_26:T>C	1135		3907495_26:G>C	896		5498301_40:G>A	909		3595968_23:G>A	879		3909257_66:A>C	899		7069702_23:G>A	1083		3907219_22:C>G	832		3363147_38:C>T
5788700_52:T>C	1135		3365201_68:G>C	899		3364303_38:T>C	921		3596756_10:A>T	880		3885829_29:A>C	899		3742443_29:G>C	1091		3909820_48:A>G	835		3363697_62:G>A
5486214_41:G>C	1139		4095091_5:A>T	903		3364303_63:A>G	921		48708204_12:A>G	886		3731365_39:G>T	915		3733373_41:G>C	1096		5219790_16:A>G	843		3745854_53:C>G
3745689_23:A>G	1140		3730286_12:G>A	905		48707964_37:T>C	924		3593215_35:C>T	893		29361986_40:T>C	915		3745678_41:G>C	1096		3600219_48:A>G	845		4489444_55:T>C
3362549_9:A>G	1150		3895731_9:T>C	909		3365019_9:G>A	924		48708336_20:C>T	893		3576815_34:T>C	930		3745812_29:A>C	1108		3364462_29:T>C	852		3596838_36:C>T
7414998_21:T>C	1158		4484975_26:T>G	914		5788510_37:A>T	928		5040337_34:G>A	901		3595964_23:G>C	945		5497989_29:A>C	1108		3887071_5:C>G	856		3584490_32:C>A
3595111_59:T>A	1189		3909270_41:A>G	916		4099800_14:G>T	929		3358262_12:A>C	906		3741496_28:G>C	948		3899097_33:T>C	1110		3354576_20:C>G	864		3583980_40:C>G
3905954_34:G>A	1194		3349097_12:G>C	922		5788904_44:T>C	931		6211538_39:A>G	920		7415052_16:T>G	948		3746670_21:G>A	1112		3596765_33:T>C	865		3744237_62:A>G
3730196_60:A>C	1201		3886942_9:C>T	924		3748096_66:A>G	937		3582069_25:A>G	926		3595239_38:T>C	950		3588285_18:G>A	1117		37705080_66:G>C	869		3740635_26:A>G
3910152_13:C>T	1215		3885364_8:G>A	930		5214672_32:G>C	938		3744239_55:C>G	931		5497910_9:C>T	956		3595415_28:T>C	1119		3735151_63:A>G	873		5499927_38:G>C
3341910_11:A>T	1227		3905066_20:C>T	930		3735165_21:A>C	939		100094625_29:C>T	932		3364132_51:C>G	962		3910050_40:C>G	1146		3595660_62:G>A	874		3596517_13:C>G
3576447_57:C>T	1229		31722954_8:A>G	934		3884173_52:G>A	962		5789286_17:A>G	943		3579955_40:A>G	976		3597564_56:C>T	1160		5498168_41:T>C	876		3909786_19:C>T
3365190_64:C>G	1238		3595388_21:T>G	943		7413278_33:C>T	962		3906243_33:T>C	951		3591058_39:T>A	978		3594164_51:C>T	1161		3908010_67:T>C	876		3909685_57:A>G
3344769_33:G>A	1255		3362838_61:T>A	944		3364005_23:T>C	964		3744974_60:G>C	953		3595683_9:T>C	980		3899465_14:C>T	1161		5504932_21:T>C	876		3580299_11:G>A
3580024_7:G>C	1257		3348674_8:C>G	947		3743457_57:T>C	972		3597671_56:G>A	963		3583468_11:G>C	990		3899465_35:C>G	1161		3593956_34:A>G	877		3596699_17:C>T
7415709_43:C>T	1260		3582357_7:C>T	953		3349423_12:G>A	973		3599427_34:C>T	965		3364759_22:A>G	996		3745364_55:C>A	1162		3346188_48:G>A	885		3365108_50:C>G
3906943_31:C>A	1275		3907879_60:A>G	954		37705570_12:G>A	973		37705350_9:G>A	977		3745352_22:A>G	996		3364609_21:C>G	1164		41117731_13:T>C	895		3601522_46:C>T
3906943_49:C>T	1275		3602686_50:G>A	958		3909677_43:G>A	979		3364582_47:C>G	979		48707451_31:C>T	1002		3355294_14:A>G	1170		3584717_19:G>T	906		3583687_7:G>C
3363967_9:A>G	1287		3596150_18:T>G	959		3363072_37:A>C	982		3750569_11:A>G	980		48706314_28:T>C	1003		3746996_31:A>G	1178		3906189_31:T>C	908		3579935_10:C>G
3743046_66:G>A	1289		7087014_61:G>C	965		3362842_14:T>C	994		3597416_49:G>C	1002		3587380_35:G>T	1018		7357268_15:A>G	1190		3744251_31:G>A	912		4489461_33:G>A
3743046_60:T>A	1289		7089621_46:C>A	969		3593557_16:C>G	997		7413134_14:A>G	1015		3909690_29:C>T	1021		3905393_39:A>G	1204		5215218_5:C>A	912		3908136_7:C>G
3350719_33:C>T	1316		3743067_34:T>G	977		3576169_13:C>T	998		3903680_16:C>T	1018		3749591_44:T>C	1022		3363579_36:T>C	1207		3906662_14:G>A	923		5499987_6:A>G
3908023_51:A>T	1322		5204704_43:G>C	981		3742663_10:G>A	1000		4092177_19:A>G	1018		3365182_23:C>G	1023		3597258_14:G>A	1209		7091949_29:C>T	924		3582444_11:G>C
3908023_35:C>G	1322		3746193_64:C>G	989		3582426_24:G>T	1003		3594724_29:G>A	1023		38790830_23:A>G	1024		3735203_26:A>T	1213		3359495_18:T>G	928		3742848_32:G>T
3597141_13:G>T	1339		3595782_46:G>C	990		3582426_26:G>T	1003		3595819_8:T>C	1035		3364823_31:G>C	1024		5218484_36:A>G	1214		3899631_14:G>A	942		24841040_33:G>C
3591712_16:C>G	1359		6211520_60:T>A	991		3588769_59:G>A	1007		4093852_17:C>T	1039		3908233_28:G>A	1026		12323320_20:A>C	1219		3355833_9:T>C	943		3743563_35:C>A
3591712_52:C>T	1359		5046797_10:T>G	1008		3594835_32:C>T	1019		5800943_26:A>C	1088		3908233_8:G>C	1026		3742514_57:G>A	1242		3595312_68:A>G	949		48707007_20:G>T
3584197_34:C>T	1361		3602874_19:T>A	1010		3594769_46:A>G	1019		3743750_54:G>A	1094		5224331_28:C>T	1028		3908786_35:T>C	1246		3595312_22:C>G	949		3596526_52:T>C
3906967_15:T>C	1374		3603067_7:G>A	1016		3594835_7:C>G	1019		3736441_58:A>G	1095		38790175_23:C>T	1029		3910049_5:C>G	1259		3362335_64:G>A	951		3361832_6:A>G
3582946_59:C>A	1388		3578347_33:T>G	1025		3351834_6:G>T	1025		3884065_6:G>C	1114		3905981_28:C>T	1034		3363693_19:T>C	1262		3907967_11:T>G	965		3364246_32:T>C
3734947_17:A>C	1418		3581869_9:A>C	1029		3736273_34:C>G	1035		41118213_39:T>A	1119		3602806_57:T>C	1041		3742629_13:G>T	1272		3364594_17:C>T	971		3909421_23:A>G
3739923_17:T>C	1425		3363920_13:G>C	1036		3364691_61:C>T	1039		3893501_14:G>A	1134		7413766_28:A>G	1043		5798118_15:G>A	1280		3597412_25:C>T	988		3904022_61:A>G
3908370_66:T>C	1440		3363920_9:G>T	1036		5211712_7:C>T	1059		7357309_27:C>A	1156		3361992_15:T>A	1046		3744335_38:C>G	1290		5046018_16:T>C	993		48705882_13:C>G
3745892_26:A>G	1440		3906656_23:A>G	1038		5503740_15:A>G	1065		3363454_55:T>G	1160		3362173_28:A>G	1054		3744771_48:G>C	1300		3592602_58:G>T	993		3743678_19:T>G
3896595_14:A>T	1456		3352871_49:C>T	1040		3597923_48:T>G	1069		3738721_27:C>A	1174		7088178_27:G>A	1069		3736829_54:G>C	1303		28855444_11:C>G	996		3595069_34:C>T
3589092_17:T>G	1466		3362017_64:C>T	1055		3909854_18:C>T	1069		3889003_20:T>G	1179		5211962_41:A>C	1076		3909733_64:C>G	1318		7092775_15:A>C	1005		5504435_61:G>A
3589092_45:G>A	1466		5803322_24:T>C	1064		3909975_18:C>T	1069		3601969_5:A>C	1196		7088832_18:A>G	1083		4104575_16:G>C	1326		3906638_21:C>A	1010		7415234_12:A>G
4485244_48:A>G	1484		48706131_54:G>A	1095		3905866_16:C>G	1070		4485843_8:T>C	1206		4491261_11:T>A	1085		3348011_27:G>C	1333		3907023_32:G>A	1015		3595727_66:C>G
7062651_50:T>A	1484		3742879_42:C>G	1100		3907292_24:G>C	1077		3597064_49:T>C	1209		7414547_38:T>G	1091		28855499_58:A>C	1342		3362162_20:T>G	1015		3596152_15:T>A
3748792_10:A>T	1491		3579009_22:G>C	1100		3745761_16:C>G	1077		3908174_6:A>G	1214		3899687_18:T>G	1112		3598294_6:A>T	1343		3744514_63:T>C	1017		3358450_14:T>C
3750491_57:T>C	1492		3364496_15:G>A	1104		6211690_11:A>G	1085		5211724_16:A>G	1218		3745575_34:T>C	1122		3739643_16:A>G	1351		3909547_65:A>G	1019		3595555_21:T>G
3889298_44:T>C	1494		3364496_6:A>T	1104		3362109_8:C>T	1087		3737740_7:G>T	1222		4486299_14:A>G	1132		3883302_40:G>A	1351		3909547_53:C>T	1019		5500345_21:T>G
3899021_41:G>A	1495		5045707_10:T>G	1119		3595818_34:A>T	1095		5489082_64:T>C	1230		3596119_9:C>A	1139		3743554_23:C>T	1353		3749391_42:C>A	1022		3579711_53:A>C
3747036_39:C>T	1495		3592891_44:C>T	1125		3364540_19:C>T	1096		3362159_33:G>A	1235		3900149_10:C>T	1149		3907492_24:C>T	1360		3749391_13:A>G	1022		4490582_8:T>C
3347097_37:T>G	1496		3592891_14:A>G	1125		3363614_58:C>T	1103		4489830_60:C>T	1248		3741096_9:C>T	1156		3733056_14:T>C	1374		4490257_29:A>T	1035		5796603_32:T>G
3598416_41:G>A	1512		3744910_6:G>A	1130		3363614_41:C>T	1103		3742803_38:A>G	1250		5228412_6:T>C	1156		3744053_66:T>G	1384		3909033_31:C>G	1037		3734120_22:C>G
3578571_10:G>C	1516		5501850_5:A>G	1141		3597356_39:T>C	1104		3907346_6:G>A	1251		5212997_22:C>T	1157		4095943_23:C>G	1386		3888297_42:A>C	1039		3585311_21:A>G
3739929_31:T>C	1518		5501849_52:T>C	1141		3347755_27:G>A	1105		5796637_32:C>T	1264		5201349_27:T>C	1174		4489922_23:T>A	1425		3592964_55:C>A	1039		4484943_6:A>T
3587480_44:A>T	1532		3362559_6:C>T	1142		7086826_37:G>T	1114		3909923_40:C>T	1267		5497880_8:G>A	1180		3361990_29:C>G	1427		3592964_61:C>A	1039		5499933_20:A>G
3342957_17:T>C	1535		5800601_13:C>T	1144		3908383_48:C>T	1119		3357485_58:C>T	1278		7092061_10:C>T	1184		3361990_54:C>T	1427		3888297_13:A>G	1039		3743151_67:T>G
5789196_30:T>A	1571		3597241_30:C>A	1150		3345714_21:G>C	1124		3357485_66:A>G	1278		3580818_14:C>T	1189		3907305_53:G>A	1427		3596275_67:G>C	1041		3890964_8:G>A
3744316_55:C>A	1585		3365258_6:A>T	1150		3596404_59:G>C	1124		5497413_18:A>G	1284		3590739_13:A>C	1191		3904287_7:T>A	1431		3596459_25:C>G	1043		3343696_44:C>T
7069913_22:G>A	1585		3907516_24:T>C	1151		3364195_62:A>G	1126		3343642_35:A>C	1287		3581595_10:T>C	1203		3364271_58:G>C	1431		3596459_32:G>C	1043		5044245_44:C>G
3742612_55:A>C	1585		3909969_24:C>G	1153		3365319_28:C>T	1129		48706224_40:C>A	1288		3906203_40:G>A	1207		3586535_7:T>G	1433		3742249_46:T>C	1046		3362980_15:C>G
3731242_12:G>A	1628		3362914_30:T>C	1154		3576037_33:A>C	1135		5200518_53:G>C	1311		3895144_40:G>A	1207		3586535_64:G>C	1433		3578768_68:G>A	1054		3595691_40:T>C
3595967_41:T>C	1628		5215118_23:C>T	1156		3578140_29:A>G	1137		3346333_26:G>C	1311		3586484_8:A>G	1212		3355312_5:G>A	1434		6211531_7:G>C	1059		3581556_25:G>T
3583844_44:C>G	1667		5216167_12:T>C	1163		3731683_23:T>A	1144		3362325_25:G>C	1340		3581931_5:G>A	1213		5214572_7:C>T	1434		7095423_22:G>C	1065		3365185_35:T>G
3595521_11:A>G	1669		3590197_10:C>G	1170		3731683_44:G>C	1144		7415462_47:G>C	1377		3745395_8:C>G	1219		3906905_23:A>G	1455		3596993_35:C>T	1080		5497081_31:C>A
5501566_52:A>G	1669		3905925_68:C>T	1172		3362865_17:T>C	1146		3353175_21:G>A	1387		3893107_31:G>C	1225		3906905_39:G>C	1455		4492350_10:C>G	1098		3592135_14:C>T
5501566_57:A>C	1669		3594805_32:G>A	1178		3583091_55:G>A	1150		3737300_43:A>G	1393		5498140_31:C>G	1225		3596460_33:C>A	1463		3361956_37:C>G	1105		3585588_55:A>C
3905060_61:A>G	1669		5213847_17:G>C	1194		3909018_19:A>C	1166		5041654_32:A>G	1394		3361760_8:A>C	1227		3596460_24:G>A	1463		3888193_46:G>T	1115		3597334_40:C>G
3591215_52:A>G	1679		5804518_56:G>C	1197		100011322_40:C>A	1168		3581002_37:T>C	1407		3593722_41:C>G	1242		3599796_55:T>C	1496		28857638_38:T>C	1132		3363088_46:C>A
3363764_30:C>G	1683		3357639_15:C>T	1215		3344589_23:T>C	1169		3599007_32:A>G	1409		3601272_65:A>C	1253		5498405_44:T>C	1499		5499689_19:A>G	1136		5224191_50:A>C
3363593_44:T>A	1684		3908095_63:A>G	1216		3344589_28:G>C	1169		3352015_5:C>A	1420		3595901_36:T>C	1255		3601387_14:C>T	1504		4105366_13:A>G	1137		3739261_53:A>G
5788511_9:C>T	1700		5498642_32:G>C	1220		3364672_14:T>C	1188		3352015_60:T>C	1420		3744661_12:C>T	1257		3599472_37:G>T	1510		4105369_23:C>G	1137		3364997_15:C>T
3592668_7:A>G	1706		3583847_22:C>T	1230		7413403_20:A>G	1198		3599194_22:G>A	1435		5791944_41:T>C	1263		3909728_10:C>T	1522		3601446_23:C>G	1145		3364568_38:T>C
5497754_28:T>C	1724		3735305_14:A>G	1232		3353270_24:C>T	1198		3581839_45:G>A	1437		3356005_12:G>A	1264		3885890_44:A>T	1522		3601446_18:G>A	1145		37705982_46:C>G
3905052_16:T>C	1735		3595709_58:G>A	1250		3362563_48:T>C	1203		3734365_10:G>A	1444		7105671_25:T>G	1266		3745913_37:C>G	1523		3886597_63:G>C	1168		3745348_27:T>C
5223742_24:G>T	1749		3361984_61:C>T	1260		7414791_13:T>C	1204		7093861_11:T>G	1450		3602716_41:C>T	1267		3745913_52:C>A	1523		5797682_24:A>G	1171		3592958_25:T>C
5044221_37:T>A	1754		3591935_29:C>G	1261		5201664_56:T>C	1216		3361020_60:A>T	1519		3730530_40:A>G	1292		3597197_68:G>C	1539		3749953_33:T>A	1176		3595838_51:C>T
3744179_50:G>A	1756		3594788_17:T>C	1262		3595390_41:T>C	1216		3353932_36:C>T	1520		3365026_47:G>C	1299		3362755_13:T>C	1544		3731870_28:A>G	1182		3906096_35:C>G
5801798_8:A>G	1763		3739007_29:G>T	1269		3587019_13:C>T	1228		4489712_14:A>C	1529		5497916_28:C>G	1302		3583280_55:A>T	1546		37705445_28:G>A	1182		3596662_47:T>C
3732507_43:A>T	1766		37705009_7:T>G	1271		3599939_20:G>A	1228		37705223_32:C>G	1531		3362415_18:A>G	1303		3350114_22:G>C	1552		3363097_23:C>G	1184		3361396_27:A>G
3908685_14:T>C	1799		3576610_29:G>C	1283		48705684_57:A>G	1236		3748701_31:G>A	1534		3602266_67:A>G	1303		3597470_31:G>A	1586		3909415_5:G>A	1200		3362898_29:G>T
3602502_12:T>A	1822		3731663_8:T>C	1284		3351548_64:G>A	1246		37705245_64:A>G	1542		5046584_18:G>C	1305		3744189_10:A>C	1595		3577613_52:C>A	1201		3907793_10:G>A
3730340_34:G>C	1837		5497183_39:G>A	1292		3364280_43:T>C	1285		5799965_52:G>T	1547		3581594_11:T>A	1309		5224154_64:G>C	1614		3363807_43:T>C	1203		3902017_23:A>G
3736206_68:G>A	1837		3597069_39:A>G	1303		4489983_61:T>C	1305		5791891_14:C>T	1552		3590535_28:G>C	1316		3730745_10:T>G	1615		3364978_29:T>C	1215		4489866_50:C>T
5209029_38:A>G	1847		3597253_30:G>A	1309		3595453_48:G>A	1329		3744173_45:C>T	1558		3733448_31:G>A	1317		3350043_37:T>G	1627		3364978_59:C>T	1215		7063183_41:G>C
3909238_37:G>C	1870		3594778_57:C>T	1311		3359446_35:G>C	1336		7501543_5:A>C	1565		3745707_19:C>T	1325		3354658_43:A>C	1636		3576736_45:G>A	1220		3894598_13:C>T
5789649_54:T>C	1878		3348310_19:C>T	1319		3582626_18:G>T	1338		3593186_13:A>C	1569		5202225_5:A>G	1353		3348486_31:A>G	1648		4096834_26:G>A	1225		3363983_24:G>A
3362144_31:T>C	1881		3888601_15:C>T	1333		3363262_17:C>G	1344		3584209_33:T>C	1576		3908283_27:T>C	1359		3887917_36:T>G	1650		3883942_7:A>G	1239		3741004_13:A>G
37704848_49:A>G	1889		3596948_59:G>A	1335		3363262_23:C>G	1344		3579480_38:A>G	1581		100066331_64:T>G	1359		3348830_28:A>C	1652		3584936_68:G>A	1253		3892203_58:C>A
31722854_29:C>G	1890		4491985_29:A>C	1335		5042482_11:A>G	1357		3581693_13:C>T	1584		3359092_31:G>C	1361		3740450_32:G>A	1656		3358625_12:A>G	1258		3580227_33:A>G
3364066_33:C>G	1904		3600927_53:C>G	1353		24168149_23:T>A	1357		5216669_25:C>T	1601		3596095_17:T>C	1364		3907747_36:T>G	1677		3907731_36:T>C	1262		3363194_27:G>C
7062701_49:G>A	1913		3908040_35:G>C	1364		3350119_37:A>T	1360		3732321_25:C>T	1611		3595946_58:T>C	1370		3598732_35:G>A	1680		3735195_59:C>T	1267		3577014_13:C>T
3362126_35:A>T	1918		3590469_5:G>A	1368		5796268_53:G>A	1363		5500369_37:C>T	1632		7069369_19:G>C	1371		5486657_7:A>C	1699		3586945_37:C>A	1280		3905903_22:C>T
3730851_40:G>C	1922		3745353_6:A>G	1375		5038729_64:A>G	1377		3743752_58:T>C	1647		5497501_59:G>A	1380		3363351_27:A>T	1700		3586945_32:A>G	1280		3357727_12:C>T
4489595_38:A>G	1933		3578973_6:G>A	1386		5503595_14:G>C	1397		3596501_31:G>C	1648		5214445_7:C>T	1392		3596018_25:T>G	1705		3596399_8:A>T	1285		3592790_13:C>T
3906657_53:G>A	1934		3346783_52:G>T	1403		3362127_40:A>G	1404		3600447_11:C>G	1650		3602172_50:A>G	1395		4490080_17:G>A	1710		3596399_44:C>T	1285		28857584_12:C>A
5801279_7:A>G	1945		3747991_34:T>C	1412		3363577_31:T>C	1418		5799786_11:C>G	1650		3579391_46:C>G	1399		3364107_14:A>C	1729		4094509_33:G>A	1297		3593938_41:C>A
3595698_21:T>C	1954		4495104_67:C>G	1429		3346287_10:A>C	1426		3591443_9:T>C	1652		5208415_47:C>T	1402		3900197_11:C>G	1731		7091860_35:T>C	1305		3735651_21:A>G
5497873_50:T>C	1956		7468238_17:C>A	1429		3903572_26:T>C	1471		3591443_53:A>G	1652		4490139_14:A>G	1402		3365393_53:T>C	1750		3908677_26:C>G	1312		3585496_11:G>T
3355931_26:T>C	1956		5789213_58:G>A	1447		3580319_53:C>T	1472		5796808_16:G>C	1665		5502070_31:G>A	1417		7356935_29:C>G	1756		5502048_41:C>G	1322		3732326_34:C>T
3597036_8:A>G	1960		3595513_23:C>T	1449		3743045_23:C>T	1472		5796808_40:A>G	1665		7413399_41:A>G	1422		3746141_67:G>A	1757		3590747_11:T>C	1322		3589113_18:C>A
3597390_21:T>C	1971		5036894_22:C>G	1458		3357383_63:G>A	1481		3577199_16:G>A	1666		3598933_20:C>T	1425		3744623_56:G>A	1760		4095311_64:G>T	1324		3595558_52:C>G
3596256_41:G>C	1982		3910056_22:C>G	1458		4498722_28:A>G	1490		3737661_21:G>T	1672		3363053_29:G>A	1426		3905969_5:A>C	1765		5500060_25:G>C	1327		4486753_20:G>C
5227654_29:C>T	1987		3742274_49:T>C	1460		3596643_7:G>C	1497		3909278_21:T>G	1672		3906089_19:C>T	1433		3909125_54:A>G	1766		5206840_10:G>A	1327		3906168_29:C>G
3901469_58:C>T	1999		3909455_54:A>G	1461		3364485_48:G>T	1503		3576147_47:G>C	1700		5498010_34:C>G	1446		5499957_23:T>C	1772		7088960_47:G>T	1330		3742314_31:C>G
3583935_11:G>C	2000		3600501_67:A>G	1461		3359610_29:A>C	1509		7094077_11:C>G	1707		5504399_21:G>A	1450		3588258_54:C>G	1780		5502598_8:A>C	1338		3740350_7:T>A
3743855_23:A>T	2026		3600501_34:C>T	1461		3596919_14:C>T	1516		5214895_11:G>A	1709		5504398_25:G>A	1450		3585124_34:A>G	1783		3597205_8:G>T	1343		3597354_33:A>G
3365312_19:C>T	2035		3895203_31:A>G	1464		6210646_22:A>T	1520		5210744_29:T>C	1722		5504398_6:G>A	1450		3590958_34:G>A	1783		3600520_41:C>T	1345		5218306_17:G>C
5040885_49:G>A	2073		3596294_67:T>A	1465		3591498_27:G>T	1530		3595129_30:T>C	1746		3744950_61:T>C	1451		7466557_41:A>T	1793		5222557_47:C>T	1353		3582410_26:C>T
3908381_29:A>T	2083		3744930_35:G>C	1476		3596582_8:A>G	1533		5498393_30:T>C	1746		3596762_30:C>T	1457		3363224_39:T>C	1803		5799692_10:C>T	1358		5497768_24:G>A
3579209_11:C>A	2092		3348925_7:T>A	1476		3353452_6:G>A	1533		29361816_61:A>G	1750		3596548_25:C>T	1497		3346649_40:C>T	1804		3750503_20:A>G	1362		7062447_55:G>A
5037124_9:G>A	2116		3350131_14:G>A	1479		3910030_47:C>T	1547		3906065_23:A>C	1761		5046964_48:G>C	1497		3907289_40:C>G	1806		3730062_10:C>A	1373		3361973_34:G>A
3908637_34:A>G	2121		7575704_62:A>C	1495		3906880_34:T>C	1547		4093097_46:T>C	1763		3596564_31:C>A	1521		3598128_33:C>G	1807		3364810_49:T>C	1396		5804810_9:G>C
3730934_9:A>G	2128		3587135_19:T>C	1514		3906880_33:G>A	1547		3744062_50:C>G	1765		3596564_56:G>A	1521		3906837_42:G>T	1816		3363401_13:T>G	1404		6211747_50:A>G
7413192_52:A>G	2132		3360554_19:G>A	1522		3905921_9:T>C	1552		7094680_6:G>A	1766		3736006_58:C>G	1546		3595576_33:C>G	1820		5503385_34:G>C	1405		7102239_35:T>A
3358957_45:A>G	2134		3736106_27:C>G	1527		3601461_27:C>T	1565		3580224_44:A>C	1766		38784861_34:T>C	1550		3352158_9:G>A	1828		3731995_28:G>C	1409		3600809_16:G>A
7091197_34:T>C	2135		5497399_61:T>G	1540		5216385_31:C>G	1565		3737394_22:G>T	1768		3590035_18:C>G	1553		7466079_9:G>A	1828		3584687_23:G>C	1409		3747122_34:A>G
3908926_48:G>A	2139		5040282_44:G>T	1542		3363136_38:G>C	1567		3595568_6:T>G	1772		3733481_25:C>T	1556		3742354_34:C>A	1838		3353732_5:G>A	1412		3364456_65:C>T
5223354_8:G>A	2148		5040282_51:T>C	1542		3589333_16:T>G	1571		5221139_59:C>G	1775		3596739_41:C>T	1566		3364933_34:G>C	1848		5501871_31:A>G	1415		4094234_32:T>C
5505110_7:G>A	2159		3365128_31:T>C	1544		3906532_17:C>G	1591		4105021_28:G>A	1801		3579102_28:C>G	1568		3578169_65:T>G	1863		3734418_38:C>G	1433		7414216_17:C>G
5496994_50:A>G	2168		3363708_39:G>C	1548		7069690_16:C>T	1591		5503305_16:A>G	1819		3579102_41:G>A	1568		3906904_47:G>A	1870		5498100_29:T>C	1441		3362553_61:A>G
5138596_13:T>C	2171		3591514_20:C>T	1554		3352426_66:C>A	1615		7091108_25:A>G	1822		4092275_20:G>T	1575		3595498_53:C>G	1882		5204070_27:A>G	1442		3581129_20:C>T
3589853_24:G>A	2182		3601183_22:C>G	1555		3749708_42:G>A	1620		3891961_31:T>G	1845		3906479_17:A>G	1582		3355677_60:C>G	1882		4095677_51:T>G	1445		3904039_37:G>A
3364975_40:C>G	2201		3585104_22:G>A	1559		3602637_6:A>G	1625		5501058_52:G>A	1846		3363609_61:C>T	1584		3745856_49:C>G	1890		7093213_9:G>T	1450		7091020_18:C>A
5802185_40:G>C	2201		3585018_30:C>A	1562		6211793_16:G>C	1629		3585335_62:A>C	1846		3909361_12:C>T	1585		3743403_24:G>A	1892		5501945_49:A>C	1464		3597592_47:T>C
3585730_8:A>T	2204		3588347_52:G>A	1564		4105181_44:C>A	1631		3360648_20:T>A	1847		3906847_63:A>C	1610		3592357_22:T>C	1938		28523061_7:C>G	1472		3591821_16:A>G
3904754_40:A>G	2214		3579049_5:G>C	1567		3363716_54:A>G	1633		3908252_44:A>G	1865		4490583_50:C>G	1622		3742309_11:G>A	1944		3363809_20:G>A	1480		3903755_16:G>A
3904650_8:G>T	2214		5498173_5:C>G	1567		3595575_34:C>T	1647		3596964_66:G>A	1867		5209589_48:A>T	1634		3353646_49:A>C	1948		3597473_17:C>G	1481		3907007_28:C>A
3746319_43:T>C	2224		3352619_47:C>G	1570		39741870_43:G>C	1661		3600516_53:C>T	1867		3595277_23:T>C	1646		3741167_16:G>C	1956		3908268_9:G>A	1483		3363100_27:C>T
3745246_29:T>C	2228		3594454_33:A>G	1576		5497449_58:T>C	1667		3745675_35:A>G	1877		5498866_8:A>G	1647		3908953_24:T>C	1958		5789394_25:A>C	1484		3587179_64:A>C
3583020_21:C>T	2233		3581473_25:C>T	1592		3592633_59:A>T	1672		3595249_22:T>G	1888		3899091_9:G>C	1653		3742273_43:T>C	1980		3906037_46:C>T	1486		3576507_36:G>A
5216973_22:T>C	2249		3365200_8:T>C	1598		3596549_14:C>A	1681		3362957_8:G>C	1922		3744338_38:A>G	1657		3745113_17:T>G	1984		3595857_19:G>A	1510		3602281_19:G>C
4092555_35:C>G	2250		3349546_55:C>G	1602		7467476_58:T>A	1685		48705784_47:G>C	1926		3742644_31:A>G	1664		3584579_31:A>G	1994		3591234_28:T>G	1512		3903630_23:G>A
5046571_9:T>A	2256		5220855_9:A>C	1604		5500115_20:A>G	1690		3346340_66:C>A	1948		3906680_58:C>G	1669		3362133_16:A>T	1996		4095309_25:C>T	1518		3730613_15:A>G
3731127_7:A>G	2268		5222517_24:C>T	1625		5803132_11:G>A	1711		3909401_6:T>G	1974		3362002_29:C>A	1672		5501839_15:T>C	2010		48707197_10:G>C	1528		5789381_65:C>G
3362279_8:A>C	2271		7063078_24:C>T	1625		4492332_11:G>A	1711		3743346_58:G>C	1992		3581048_25:C>T	1672		3587155_14:A>C	2026		3906009_32:C>G	1531		3595320_52:C>A
5792161_46:G>A	2284		5222517_32:T>A	1625		3364808_67:G>A	1718		3743441_43:A>T	2075		38785505_29:C>A	1672		3587155_18:A>T	2026		6210727_60:A>T	1544		3362131_47:G>A
3600218_7:T>C	2290		7063078_32:T>A	1625		3909790_43:G>C	1722		3600313_10:A>T	2077		3730174_18:C>T	1692		3580369_41:T>G	2032		3598577_22:G>C	1546		31723010_39:G>C
5501870_53:C>T	2299		4091957_32:A>G	1630		7467573_19:T>C	1783		3597497_33:G>T	2083		5224000_65:C>A	1694		3364899_20:A>G	2042		3576296_64:G>T	1546		6210528_8:G>C
3906679_44:G>C	2300		3589087_41:C>G	1630		3597663_22:C>T	1796		3597497_46:C>G	2083		3365171_13:T>C	1697		3597667_9:T>C	2061		5802587_21:C>G	1548		3890566_41:G>A
3744019_19:T>C	2320		3891648_41:G>C	1630		5798406_7:G>C	1803		3587705_25:A>G	2097		5800826_10:C>T	1716		3342853_41:A>T	2074		3362566_49:A>C	1550		5789474_11:A>G
5796338_55:A>G	2327		3356470_6:G>T	1637		3898458_44:C>G	1809		3907921_62:C>T	2106		6211330_5:G>A	1733		3592808_12:G>C	2088		3362298_50:G>C	1563		3909017_11:A>G
5498537_40:C>G	2362		3356470_34:G>A	1637		3356772_9:C>G	1810		3746980_10:A>G	2135		3889671_22:C>T	1740		3590496_17:T>A	2092		3365341_32:T>C	1570		3592466_23:T>C
3583618_19:G>T	2364		5211461_12:A>C	1637		5034538_36:A>G	1818		5788775_23:G>A	2207		3744528_12:T>A	1740		3590496_45:A>G	2092		3908940_46:C>T	1571		5137477_41:A>C
5215329_19:T>G	2364		48705417_37:A>T	1643		3602949_56:G>C	1822		3363731_15:C>T	2214		3597658_53:A>G	1741		3886557_28:C>T	2101		5501395_55:G>A	1581		6211229_12:T>A
3595490_14:G>A	2371		3586854_12:T>C	1649		3357895_31:C>A	1823		38790638_13:G>T	2217		3597658_33:A>G	1741		5789313_51:C>G	2114		3887748_46:C>T	1583		3596950_33:C>G
5502805_40:C>G	2374		7092070_6:G>A	1650		100076099_44:G>A	1831		3908581_14:C>A	2220		3589602_53:A>G	1741		3364565_6:T>C	2129		3596996_44:G>A	1586		3597580_17:C>T
3750339_41:A>G	2380		3362297_52:T>G	1657		3596249_30:A>T	1832		3362392_7:C>A	2290		3589602_33:A>G	1741		3744848_37:A>T	2130		3350484_11:G>A	1589		3906090_27:C>A
3363070_48:A>T	2383		3364786_50:C>T	1658		3907068_51:A>G	1834		3601227_43:G>A	2301		5497334_23:A>G	1742		38787819_21:T>C	2131		3739664_25:C>T	1595		3365259_13:A>G
5216471_42:T>C	2389		5046852_42:A>G	1660		3364503_25:A>G	1849		3355498_20:G>C	2334		3364151_56:A>G	1750		3353854_35:G>A	2146		3908752_16:T>C	1598		3361985_5:G>A
3363112_49:C>T	2390		5137711_8:C>G	1661		5796638_11:G>C	1855		5503585_25:C>G	2354		3907885_29:T>C	1760		3748280_51:T>C	2167		3907128_34:A>C	1614		7415946_8:A>G
3596829_38:C>T	2429		3732992_59:T>A	1668		3748572_14:A>C	1862		16501647_21:T>C	2356		3746150_20:G>A	1763		3576250_54:C>G	2183		38785272_5:T>G	1632		7468184_24:C>T
3580719_31:C>T	2442		7087248_41:T>C	1669		3599935_34:T>C	1866		7092861_21:G>A	2368		3746150_5:C>A	1763		3901485_11:A>G	2185		3904378_16:C>G	1634		3363766_37:C>A
3363013_67:T>C	2449		5200112_48:C>T	1670		3592180_65:C>G	1867		3886315_25:C>T	2385		3744923_21:G>A	1771		3745262_37:T>A	2190		3365246_18:C>T	1648		3894616_21:G>A
5497545_68:C>T	2463		3600172_16:A>C	1677		3341916_40:A>G	1872		3364631_29:A>G	2390		3743507_40:G>T	1779		5797760_16:C>T	2242		3908812_23:C>T	1648		3744049_49:G>A
3589902_24:T>G	2496		5800755_32:C>G	1680		3731951_43:C>T	1872		38789348_40:A>T	2398		5501984_6:G>A	1793		3578683_48:A>G	2257		3359494_8:G>A	1649		3899945_54:C>A
3746202_30:C>T	2505		3745237_13:A>T	1694		3907936_56:C>T	1879		3362923_32:C>G	2443		3595273_61:A>G	1811		3578683_65:A>G	2257		3907010_8:G>C	1652		3596628_10:T>C
3362048_30:C>G	2506		5497387_58:C>T	1697		3907936_65:G>A	1879		3342617_33:A>G	2447		5802431_16:C>G	1818		3908509_57:G>A	2261		3906835_58:C>A	1655		3362630_25:C>G
7087320_30:G>C	2506		3362418_29:C>T	1699		3363951_28:A>C	1884		3363618_56:G>A	2456		3741386_11:T>G	1821		3909196_45:G>T	2266		3588549_54:C>G	1664		48705446_53:G>C
5497360_44:C>T	2517		3362418_24:T>A	1699		3890595_36:A>C	1902		3363618_31:A>C	2456		3362886_48:G>T	1855		3364034_43:A>G	2274		3742904_38:A>G	1670		3594273_18:A>G
3737528_50:C>G	2534		3347017_29:G>A	1703		3890595_13:T>A	1902		3742788_11:A>G	2463		3743736_17:C>G	1861		3364272_50:A>G	2279		3362609_28:G>C	1671		3735962_54:A>C
31722153_11:G>C	2534		48706089_13:C>T	1714		3745103_67:A>T	1931		3364645_10:C>A	2465		3365076_26:T>C	1865		7585747_37:G>A	2290		3362609_44:G>A	1671		3596707_42:C>T
3746179_9:C>T	2563		5214432_6:A>G	1720		3363187_8:T>C	1945		3580941_19:T>C	2466		3887345_34:T>G	1870		3743571_8:G>C	2294		3362609_60:T>C	1671		3596707_23:C>T
3750435_34:A>G	2591		3365289_19:G>A	1737		3907119_30:A>G	1952		3597379_55:G>A	2467		3596258_25:G>A	1877		5206295_29:A>G	2321		3363635_62:G>A	1676		3595975_14:C>T
3895875_13:G>A	2593		100073115_39:A>G	1740		4485376_5:G>C	1958		3586390_42:G>A	2488		3906058_37:C>G	1882		3908895_23:A>T	2326		3576578_37:T>C	1680		6211898_15:C>A
3907712_52:A>G	2598		3593137_15:C>T	1740		3584991_40:T>C	1971		3907314_32:T>C	2498		3602349_41:C>T	1882		3907005_15:C>T	2342		3362240_50:A>G	1683		3745592_16:C>T
3602272_20:T>C	2599		3588436_53:T>A	1754		3596230_43:G>A	1979		7093618_9:A>G	2507		3602671_16:G>C	1891		3577491_21:T>C	2345		5138825_41:C>T	1688		3601977_9:G>C
100016839_67:T>C	2606		5040843_23:A>C	1765		3601980_34:T>C	2016		7415208_18:A>C	2507		3592002_17:G>C	1894		3597217_36:C>G	2354		3349103_38:A>T	1688		3595669_63:C>A
5227735_37:T>C	2612		3364446_50:A>G	1765		5497411_23:G>A	2018		3909229_22:A>G	2509		4093727_62:A>C	1894		4092087_34:A>G	2370		7104052_38:C>A	1698		5045150_21:G>A
3587445_37:G>A	2620		3896458_61:A>G	1776		3364600_33:A>G	2033		3589347_30:G>C	2510		3588713_16:C>G	1899		5047026_64:T>C	2393		3355530_54:C>G	1711		5805434_47:C>A
3595638_13:T>C	2634		3744865_25:T>G	1783		4489917_29:A>C	2036		4104659_44:T>G	2519		4489878_16:G>C	1899		3596109_15:C>G	2411		3904789_22:T>C	1714		5225662_23:C>G
5504320_31:A>G	2636		3906363_23:T>C	1798		3734721_23:G>A	2039		3599656_12:C>A	2531		3899824_67:A>G	1909		3343781_16:A>G	2411		5200154_26:C>T	1718		3351485_10:G>A
3588602_43:C>G	2646		39741242_58:A>G	1800		5788674_15:A>G	2045		3597111_22:G>C	2543		3899824_68:G>A	1909		3343781_58:T>C	2411		5802052_55:G>C	1724		3356474_27:G>T
3893464_54:T>A	2663		3909862_59:T>C	1810		3586202_5:C>T	2048		3597111_26:G>C	2543		3908965_21:C>T	1945		3908363_44:C>T	2430		5201661_35:T>G	1726		5503259_49:T>C
3739895_11:G>A	2672		3903841_45:A>G	1813		3596596_22:T>C	2051		3593260_29:C>G	2568		3580824_19:T>C	1953		7466217_6:C>T	2431		5498237_5:G>C	1731		3601860_30:T>C
3908737_43:C>T	2684		3600076_8:A>G	1815		5499049_22:T>C	2051		3592569_22:T>C	2601		3740241_7:C>A	1956		3909874_31:G>A	2432		48706599_46:A>G	1746		3596929_37:G>A
3364729_65:C>T	2685		3909139_11:T>C	1819		3735261_63:C>G	2055		3581558_22:C>T	2651		3906986_53:C>A	1958		3363568_67:G>A	2439		3592802_5:G>C	1755		3597207_7:C>T
3906785_16:C>G	2709		3582216_53:G>C	1838		3735261_20:C>G	2055		3584390_46:C>T	2665		7416017_37:C>T	1976		3592665_19:A>G	2446		3342969_14:G>T	1761		5220544_17:T>A
3594088_67:C>A	2729		39740582_22:T>C	1838		3364327_29:A>G	2066		3585657_17:C>G	2671		3365058_16:C>T	1983		3909021_65:A>G	2452		3356453_32:T>A	1769		3341919_64:G>C
5497436_34:A>G	2736		3362950_37:C>A	1849		3906170_51:C>T	2066		3889446_26:G>C	2707		3364346_53:G>C	1993		5796593_48:T>C	2470		3356453_24:G>T	1769		5503376_34:G>C
3585346_35:G>A	2736		3365401_53:G>A	1863		5046565_10:G>A	2079		3908329_60:C>A	2732		7414176_64:G>A	1995		48705912_45:C>T	2482		3597565_25:T>A	1776		7094344_17:A>G
3907876_16:G>C	2748		5498328_7:A>G	1869		3582038_13:G>A	2082		3363461_62:C>A	2758		3908519_38:T>A	2017		3899575_29:A>T	2495		3596912_56:G>C	1776		3581502_38:C>A
3906036_20:G>A	2759		3909711_38:G>A	1870		3363170_56:G>C	2085		3363035_14:A>G	2758		3357210_13:C>G	2026		3598581_17:G>A	2495		5501174_22:G>C	1776		3907728_26:C>G
4495943_16:C>G	2773		5789484_41:C>T	1874		3595319_38:C>G	2089		3362737_42:A>C	2764		39741523_50:T>G	2034		3906271_14:T>C	2519		3596282_41:A>G	1777		5046643_27:G>A
7105733_62:A>G	2774		3596542_30:C>T	1886		3744456_28:A>G	2091		5798038_28:A>C	2830		39741523_34:G>A	2034		5497742_66:C>T	2534		3596282_33:T>A	1777		5789113_12:A>C
3365191_36:A>G	2782		3746074_9:C>T	1892		3591183_13:T>G	2114		3598168_33:G>A	2834		3596037_44:T>C	2036		3362708_41:T>G	2540		3596430_44:C>T	1784		3742953_13:A>G
48705945_23:A>T	2782		3895447_8:G>A	1895		3363415_44:T>C	2117		3588339_14:A>G	2844		3365183_12:T>G	2042		12323221_61:C>G	2569		3595524_12:A>T	1785		3578122_8:G>A
3909745_21:G>T	2799		3908468_35:C>G	1896		3363980_16:G>T	2119		3891389_68:A>G	2845		3908959_14:G>C	2053		3906898_23:G>A	2576		37705411_28:T>C	1789		5799793_25:A>C
3356408_8:C>G	2805		3362772_44:G>C	1898		5044667_10:G>A	2138		3891389_9:G>A	2845		3908959_50:G>A	2053		7466454_51:C>A	2579		5796521_31:C>A	1790		3602463_31:T>G
3888214_20:C>T	2806		4096330_7:A>G	1901		3906957_14:G>A	2146		3742700_60:T>C	2852		5216335_22:C>G	2059		3747210_34:T>C	2582		3886733_11:A>G	1797		3600383_61:T>C
3362884_11:A>C	2811		3364993_19:G>A	1903		5800012_25:G>C	2148		3740639_65:G>A	2862		5498285_9:A>T	2060		3908232_17:A>G	2585		6211661_7:A>G	1807		3356319_20:T>C
3589691_6:G>C	2811		3358830_5:A>C	1912		3885751_21:C>A	2151		3747136_28:T>C	2865		3743545_57:C>A	2065		3742191_17:A>G	2585		3364217_6:A>G	1809		3596761_24:C>T
3589691_34:T>G	2811		37706318_34:A>G	1924		3362396_42:T>G	2169		5800222_10:T>G	2882		3344958_64:T>C	2066		3578823_23:G>A	2598		3884011_11:A>C	1831		3745069_21:C>T
3909031_17:A>G	2814		3892183_52:C>G	1935		5499709_43:C>G	2204		3357354_15:G>C	2885		3363434_59:T>C	2071		5041735_49:C>T	2610		3907474_57:A>G	1836		3585838_43:C>T
5034842_10:C>T	2826		3597605_25:G>C	1941		3591425_32:T>C	2213		3591076_10:G>T	2892		4497586_28:T>C	2081		100026937_45:G>A	2642		3891246_8:T>G	1843		7086895_12:A>C
3743733_43:A>C	2827		48705722_43:G>C	1942		3347056_66:A>T	2215		3892169_38:A>C	2911		6211541_52:C>T	2095		3593356_31:C>A	2645		3906530_8:T>G	1843		3575848_40:G>C
3907027_40:C>T	2839		48707565_21:A>C	1964		3580127_13:T>C	2241		3597079_13:A>G	2917		3891541_64:C>G	2098		3583777_8:G>C	2652		3899902_32:A>T	1850		3902235_66:G>C
3735416_40:G>C	2870		48707565_40:G>C	1964		37705098_26:A>C	2242		7086815_61:G>A	2922		5205875_38:T>C	2116		3583777_48:G>A	2652		7467808_62:A>C	1851		3587599_34:G>A
5498709_19:G>A	2878		3600439_38:T>C	1990		7095186_43:A>G	2259		3738016_28:A>T	2948		3586389_21:T>C	2137		3583777_50:C>G	2652		5500191_13:G>A	1861		3750123_66:A>G
3363917_56:T>G	2887		3748644_33:C>G	1994		3364235_42:G>A	2283		3364144_11:G>C	2950		3746325_47:G>T	2145		3583777_51:A>G	2652		3363852_27:G>A	1875		16501608_36:G>C
3744794_50:C>T	2892		3598488_8:A>G	1997		5805170_13:A>G	2294		3909351_68:A>G	2951		5043463_12:C>G	2147		3744304_26:A>T	2659		3749462_16:C>A	1882		3596250_19:C>T
39741505_50:C>T	2892		5218362_59:T>G	2011		16501616_7:A>T	2294		3362926_34:T>A	2957		3343999_47:G>T	2154		3364374_56:G>A	2664		5498453_60:T>G	1920		3589235_62:A>G
3595399_52:C>G	2893		100057502_28:T>C	2030		4494657_8:T>C	2295		3352439_8:C>G	2973		37706815_60:A>G	2154		38789508_59:A>G	2664		5789529_67:T>C	1940		3579063_10:A>G
3908563_37:A>G	2903		3364986_52:C>G	2037		3353880_14:G>A	2325		3354938_11:T>C	2994		3581080_20:C>G	2178		3600955_33:T>A	2691		5789529_34:C>G	1940		3737706_39:C>G
5218584_32:A>G	2918		3742207_47:A>G	2046		3364297_8:T>C	2330		5227927_20:G>A	3027		3745484_29:C>T	2179		3576303_34:C>G	2710		3742079_45:G>A	1972		5213942_28:C>T
3350815_7:G>C	2956		3590013_25:G>C	2049		5216415_28:T>G	2343		3362212_19:G>A	3027		3576201_42:G>C	2183		3746064_33:C>A	2720		3582435_53:A>G	1972		3343911_46:A>C
4494181_26:G>A	2962		5498221_59:A>G	2060		5796766_63:G>C	2348		3887317_32:A>G	3043		5498754_20:G>T	2193		3591024_33:A>C	2720		3909533_31:G>C	1981		4489729_66:A>G
3353410_27:C>T	2969		37705547_9:A>G	2068		3744775_10:G>A	2355		3353542_7:A>G	3060		5497837_27:A>G	2197		3886139_55:G>C	2725		3584973_27:G>C	1988		3596953_25:G>C
3363854_19:G>A	2977		3344990_42:G>C	2075		3744775_9:C>T	2355		5500355_20:A>G	3066		3900320_35:T>G	2197		3588248_42:A>G	2800		5046940_10:A>G	1989		3742737_34:C>T
5498303_66:G>C	3004		3364373_9:A>G	2083		3744775_59:G>T	2355		3903247_20:G>A	3066		3342120_51:T>C	2238		3738439_40:A>G	2818		3891741_49:T>G	1997		5504408_61:T>G
5497751_60:T>C	3004		3363156_65:C>G	2084		4093287_17:G>A	2358		3889320_19:T>C	3069		3898291_18:G>C	2265		3364445_40:A>G	2840		7104430_46:G>A	2007		5504435_10:G>A
5040408_17:C>G	3012		3737651_58:A>T	2105		48706142_6:T>C	2363		7102227_11:G>C	3094		3349946_45:C>T	2276		3909640_40:T>A	2843		3365189_18:A>G	2021		39740406_37:A>G
3742432_7:T>C	3015		3363819_41:G>A	2107		3905936_10:T>G	2370		3750469_33:A>C	3105		3364423_31:C>A	2312		3600627_42:A>C	2849		5799997_34:C>T	2033		3583279_8:C>G
3589240_21:A>G	3051		5803235_16:C>G	2119		4496164_23:A>G	2374		5500343_5:A>T	3139		5206264_40:A>G	2313		3362665_53:G>A	2871		4094050_46:C>A	2041		3354217_64:G>C
3589240_51:G>A	3051		3742371_18:C>T	2122		37706864_11:T>A	2392		3578447_29:G>A	3162		3591629_22:A>G	2313		3591969_40:G>A	2877		3582335_49:T>G	2042		3365255_22:A>T
3882638_12:T>C	3067		3738231_10:G>A	2126		5206656_17:A>G	2396		3578447_34:G>A	3162		7092938_40:G>T	2313		3362407_46:C>T	2881		3581759_10:A>G	2050		5210549_32:C>G
5227666_38:T>C	3070		3742929_29:G>A	2128		3909611_34:C>G	2410		3578447_54:G>C	3162		3908822_49:G>A	2313		5504174_5:G>C	2881		38785005_35:C>A	2065		3351348_23:T>C
3902524_46:G>A	3078		3742929_7:T>C	2128		3365310_55:G>A	2412		3745453_61:C>G	3175		3908822_29:A>G	2313		5788789_5:G>C	2885		3582313_30:T>C	2078		5788610_9:C>T
3362113_50:C>T	3105		5214481_14:A>G	2145		3895349_33:A>G	2429		3581452_40:C>T	3242		3909942_8:A>G	2317		5205979_5:C>G	2918		3343369_39:C>T	2080		3596926_62:G>T
3890275_16:G>T	3119		3590058_44:A>G	2148		3365079_38:C>A	2438		3602259_16:G>T	3277		3354151_7:C>G	2328		3907677_41:T>C	2921		3362595_9:G>C	2081		7091281_28:G>C
3596344_54:T>A	3156		5805008_48:G>C	2152		3909919_42:C>T	2443		3358148_32:C>G	3335		3354151_55:G>A	2328		3597540_28:C>T	2937		3731776_8:G>C	2085		3909152_30:G>A
3750424_34:T>C	3164		3906380_18:A>G	2182		4104640_44:C>G	2447		3596091_37:T>C	3340		3908689_62:G>C	2332		5803719_7:G>C	2947		7358346_20:A>G	2085		3884996_5:G>A
3884002_7:C>T	3168		3586419_23:G>T	2188		3581773_60:T>A	2458		37705381_37:T>C	3340		28856271_34:T>C	2335		3744663_41:A>C	2951		3581922_52:A>T	2085		3743385_5:C>T
3884002_14:C>G	3168		3908064_39:T>C	2201		3581773_6:T>C	2458		5499905_28:G>A	3348		3742850_11:G>A	2338		48706036_64:A>G	2951		5788873_41:C>T	2097		3364154_38:A>T
3884002_26:A>T	3168		5222464_31:C>T	2213		3748246_49:A>G	2477		5206048_19:T>C	3369		3601338_6:T>C	2345		3590210_36:G>C	2972		5802078_47:C>T	2099		3348867_14:G>A
3601774_7:C>T	3168		3745359_58:G>A	2214		3588947_40:C>T	2480		3745943_55:C>T	3369		3909979_57:T>G	2346		3732540_13:T>C	2972		3908074_57:C>T	2102		3598850_40:A>G
3601774_14:C>G	3168		7415209_20:G>A	2226		5792535_10:C>T	2520		3595722_26:T>C	3383		4495386_35:C>G	2384		3353103_10:A>G	2979		3344218_43:G>T	2118		3360856_23:A>G
3601774_26:A>T	3168		3364252_32:C>G	2244		3364754_49:C>T	2543		3595722_19:G>T	3383		3584513_48:C>T	2385		3587494_53:T>C	2981		3344218_20:T>C	2118		3596823_41:G>A
4102057_7:A>C	3179		3586095_9:A>G	2246		3905987_68:G>A	2545		3577447_19:G>C	3400		5500193_28:T>G	2392		3906648_67:G>A	2987		3596345_68:A>G	2144		3883573_34:C>G
3357964_62:T>C	3185		3736928_7:T>C	2259		37704680_45:A>G	2547		4489987_9:T>C	3413		3584809_32:G>T	2396		3734200_24:C>A	2999		3909005_24:C>G	2149		3596539_49:T>C
5223273_24:T>C	3192		3362414_41:G>A	2268		3744112_19:T>G	2565		38787711_39:C>G	3426		5204454_12:G>T	2397		3596811_18:T>G	3017		3363293_38:T>C	2176		3738773_31:C>T
3365042_14:C>G	3220		3358936_31:C>A	2292		3591361_50:C>G	2583		4488774_25:C>G	3434		3909431_29:C>A	2397		3580896_48:G>A	3047		5795922_5:G>A	2199		5042322_35:C>T
5215779_19:C>T	3275		3746313_68:C>T	2292		4489833_49:C>G	2590		3586154_6:C>G	3474		5788656_20:A>G	2406		3364561_11:T>C	3075		3906792_22:T>G	2207		3740295_9:G>A
3582162_49:T>C	3301		3595332_28:G>A	2311		3363931_26:A>G	2618		3906245_59:G>C	3485		3357782_23:A>G	2429		5503150_68:C>T	3083		3742747_49:T>C	2210		3362107_24:A>T
3586173_20:C>G	3303		3596352_66:C>A	2321		4497883_30:G>A	2623		3587336_10:C>G	3496		3361689_15:C>A	2443		7062488_32:C>A	3085		3585635_42:T>C	2215		3736484_37:G>C
7499210_6:T>G	3320		3582082_38:G>A	2325		3742490_22:T>C	2651		3903243_8:G>A	3511		5504480_14:A>T	2453		3909399_32:C>A	3085		3908851_42:A>G	2219		3602538_47:C>T
3733795_21:A>G	3362		3882734_18:T>C	2341		3595175_32:C>G	2698		5498218_7:C>T	3530		3746237_32:A>G	2463		3587325_49:C>G	3088		5789195_38:T>C	2228		3592391_62:A>C
3908425_9:G>C	3366		38789150_56:A>G	2345		7090980_22:A>C	2701		5208154_7:T>C	3553		3355275_35:G>C	2465		3595471_15:A>G	3117		3363230_50:G>A	2232		7466386_23:T>C
3597411_22:A>C	3367		3362329_17:G>T	2347		3907468_19:G>A	2721		3748735_25:C>G	3559		5497009_25:G>T	2471		3898143_49:C>T	3122		3579447_36:A>C	2244		7089013_11:G>T
3745491_34:T>G	3367		3596832_66:G>A	2350		3581770_5:A>C	2724		3586457_13:A>G	3582		3599151_36:T>G	2472		5218540_15:T>C	3157		7413159_65:G>A	2250		3886088_21:A>G
3907833_50:A>G	3376		3598771_23:C>G	2352		3584435_59:C>T	2727		3363924_14:G>T	3596		3599151_13:A>G	2472		3587055_32:G>C	3161		3577425_35:G>A	2257		7091185_25:A>G
3905758_8:C>G	3390		48706069_57:C>T	2353		3580389_41:T>C	2743		48705555_5:A>C	3603		3597112_59:C>T	2477		3744516_30:A>C	3166		3365388_28:G>C	2265		3595669_66:C>A
3349566_24:T>G	3390		3907097_34:G>C	2368		37705316_6:A>T	2748		5201272_5:A>C	3609		7467772_16:A>G	2495		3742622_30:A>C	3166		3743870_40:C>T	2297		5503792_25:G>C
4094175_38:G>T	3397		7093758_11:C>G	2386		3342105_53:A>G	2751		3580692_8:G>C	3614		3588079_8:G>C	2505		3593169_47:T>C	3204		3345017_12:A>G	2298		5789132_39:A>G
7357343_17:G>A	3424		3362822_24:A>C	2387		3595913_13:A>C	2764		3745704_67:T>C	3627		5220345_30:T>C	2509		100020447_40:C>T	3212		7103508_13:G>C	2299		3585687_43:G>A
3364910_67:G>T	3435		3362822_68:A>G	2387		3906299_48:T>C	2787		3578088_38:G>T	3628		3600572_16:G>A	2519		3587687_39:G>A	3216		3362890_48:T>G	2312		3736823_28:C>A
39741290_35:A>G	3436		3577240_46:G>A	2391		3746614_19:C>T	2788		4490294_42:T>C	3632		3348637_9:A>C	2521		3746255_39:G>A	3216		38784723_66:G>C	2316		3741339_18:G>T
5040320_48:C>A	3457		3582996_63:A>G	2396		3363659_46:T>C	2794		3732723_32:T>G	3635		37704458_14:A>G	2528		3907959_43:T>A	3222		3578503_17:C>G	2319		37705384_43:C>T
3362666_40:A>G	3478		3365234_23:A>C	2411		5502817_8:A>C	2820		3363477_56:A>C	3650		4100872_16:C>T	2533		48706505_30:C>G	3244		3908517_47:C>G	2331		3896558_54:C>T
5223301_30:T>C	3482		3745429_64:C>G	2440		3363795_20:G>A	2853		3909362_19:G>C	3658		38791321_67:G>A	2533		3361950_30:G>C	3252		3743265_20:C>T	2333		3883362_25:C>G
5202910_41:T>C	3483		3906334_53:C>T	2470		5220889_20:A>G	2853		3750402_11:C>G	3663		3592803_8:C>T	2540		3746097_41:C>G	3268		3362783_17:C>G	2348		3909346_19:G>A
3743446_9:T>A	3493		3365094_31:C>T	2474		3585790_61:G>C	2889		3906715_63:A>G	3667		3745240_65:A>G	2568		3590124_12:A>G	3275		3750768_64:C>G	2351		3592639_9:C>T
3906262_40:C>G	3500		3732706_55:A>G	2487		3739271_8:T>C	2897		5503241_10:T>C	3667		3588000_14:T>C	2573		5504933_54:G>A	3278		3364643_52:C>A	2374		5227877_44:A>G
7466265_8:G>T	3525		3593725_24:C>T	2506		3577835_23:A>G	2921		3584117_38:A>G	3677		5210366_59:T>C	2580		38791329_16:A>T	3278		3586746_61:C>T	2381		3897675_8:C>T
29075901_19:C>T	3542		7103857_14:T>C	2506		3582614_25:T>C	2935		4485392_22:G>C	3680		3363009_45:T>C	2592		5504933_59:C>G	3278		7466444_33:T>C	2383		3583279_22:C>G
3735206_55:A>G	3545		3909038_44:C>G	2509		7091402_14:T>C	2956		3745551_14:T>G	3693		3363428_31:G>A	2593		3364165_33:C>T	3296		4104634_14:C>A	2384		3583279_59:G>A
3907484_52:C>T	3551		3358379_44:C>G	2520		3362751_57:A>G	2957		5215159_14:G>T	3693		3365209_32:G>C	2606		5041178_33:C>T	3296		4094749_26:A>C	2388		5803087_40:G>C
3576343_13:G>C	3561		3909147_52:A>G	2521		3362943_11:C>A	2958		3588954_8:C>A	3701		4104963_5:C>G	2610		3906798_19:G>A	3305		3907719_23:C>G	2389		3586657_32:T>C
3909416_46:C>T	3592		3596063_45:A>G	2541		7466089_53:A>C	2961		3743102_40:C>G	3706		3595663_32:G>C	2627		3884551_29:C>G	3310		5789665_49:G>C	2390		3363890_33:G>A
3594546_49:G>A	3600		3365375_23:A>G	2566		3593574_28:C>T	2961		3596003_11:C>T	3708		3740739_16:A>T	2642		3598303_28:G>A	3321		5796505_16:T>C	2394		3365138_50:T>C
5500305_25:G>A	3604		3597038_38:C>G	2569		3593574_6:A>T	2961		3592035_9:C>T	3720		3583168_16:T>A	2642		4489798_50:G>C	3321		3908739_23:G>C	2399		3909349_5:T>G
3598796_15:A>T	3620		3742421_33:G>A	2580		3364573_33:A>G	2963		3577126_37:G>A	3730		5498216_51:G>A	2646		3590616_20:A>G	3328		3576336_32:T>C	2423		3584816_23:C>T
3746342_50:A>G	3621		3905972_19:A>C	2586		5497802_9:G>T	2963		3356715_9:C>G	3734		3898247_12:A>G	2650		3882365_25:A>G	3335		5788707_20:T>A	2435		3900079_6:G>A
3746342_66:A>G	3621		48706152_23:A>G	2599		5503548_5:A>T	2969		3578414_19:T>C	3747		5218075_10:G>T	2672		3743880_50:G>C	3335		3889809_23:C>T	2444		48705721_10:G>A
5498169_53:G>A	3625		4486067_65:C>G	2606		7575684_5:T>A	2969		3364191_14:G>A	3778		3589771_42:A>C	2692		5212791_21:T>C	3349		3596231_32:T>C	2449		3908804_31:A>T
5046934_28:C>G	3627		3602128_16:T>C	2614		3362146_20:C>G	2982		5502441_5:C>T	3790		3908361_19:G>A	2695		3596262_30:C>T	3356		3906533_25:A>G	2455		3362057_6:A>G
5498388_58:T>C	3639		5220041_20:T>C	2618		3356066_36:T>C	2996		3744928_52:G>A	3795		3362643_26:C>G	2713		5039756_55:T>A	3386		3907986_6:C>A	2479		7087119_52:T>G
3595544_23:G>C	3642		3580923_49:A>G	2621		3597758_55:G>A	3009		3595344_16:G>T	3795		3900171_8:C>A	2720		3905686_11:G>A	3425		37704524_35:G>A	2479		3595553_13:T>G
3362469_64:C>T	3643		5228441_63:A>C	2629		3745132_20:T>C	3024		5788826_8:C>G	3819		3900171_5:G>A	2720		3597201_11:C>G	3436		3598383_31:C>G	2505		6210513_15:C>T
3905529_12:G>C	3648		3743401_56:G>C	2638		3594841_68:C>G	3039		3739432_6:C>T	3820		3579002_19:G>A	2740		3364791_9:G>C	3438		5796553_67:G>A	2512		5222610_50:A>T
3906661_44:A>G	3651		3578580_12:C>G	2643		3579889_8:C>G	3074		3353162_16:T>C	3826		3896325_39:G>A	2758		3360094_43:G>C	3438		3907781_26:G>A	2514		3364136_16:G>C
5501100_66:T>A	3700		3357115_17:G>A	2644		3576725_15:G>C	3085		3364305_32:T>C	3832		3906344_28:G>A	2775		39741179_67:C>G	3438		3602250_11:A>G	2520		3885096_6:T>C
3592857_48:C>T	3715		5042138_14:C>G	2648		3576725_16:T>C	3085		7466410_66:C>T	3842		3597548_52:G>A	2777		29075850_40:G>C	3448		7103486_15:A>G	2559		3583010_67:G>T
3894300_28:C>G	3721		38787923_18:A>G	2651		3591091_19:G>A	3086		3584869_19:A>G	3847		4497950_32:G>C	2780		4487974_32:A>C	3455		3364084_54:C>T	2562		3746379_20:T>C
7414516_28:C>G	3730		3744284_16:A>T	2665		3597214_29:A>G	3095		3597327_8:C>T	3854		7092947_41:C>T	2787		3890203_53:C>T	3469		48705400_28:G>T	2571		3744387_49:G>A
41118135_32:G>A	3733		3364566_31:T>C	2673		3590173_13:G>A	3096		4494803_13:C>G	3866		5222316_24:T>A	2810		3358721_58:C>T	3469		3577059_13:G>A	2596		3342670_27:A>C
3734374_35:C>G	3735		3745004_58:C>G	2676		3362372_6:A>G	3107		3910116_56:T>A	3880		5211964_9:C>A	2816		7414175_27:T>A	3469		3908590_23:C>G	2613		5788946_32:G>A
7087261_50:G>A	3739		7103521_58:A>G	2687		3364855_54:C>T	3114		3595479_32:A>G	3892		37704703_19:A>G	2841		4105444_27:G>A	3470		5796378_20:T>C	2615		3742780_47:G>C
3578375_7:T>G	3740		3743611_66:A>G	2687		5209802_61:C>T	3119		3906237_5:C>T	3896		5500096_31:C>T	2842		3583233_14:G>A	3472		5039550_5:G>A	2619		4489203_19:G>T
3902028_14:C>A	3751		3906982_5:T>A	2695		3907766_26:C>G	3126		3594991_7:C>G	3900		5204670_56:C>G	2850		48708075_54:T>C	3474		3908967_22:T>G	2623		7086484_68:T>C
3902028_67:G>A	3751		3746240_49:C>T	2712		3732969_6:G>A	3141		5800229_47:A>G	3907		3578575_56:G>T	2852		3598350_22:G>A	3484		5210080_22:A>G	2636		5504603_49:C>T
3733062_15:C>G	3760		4094323_37:C>G	2713		3586291_8:T>C	3144		5501457_28:A>C	3908		3602049_12:A>C	2853		4498530_11:T>C	3484		100073459_8:T>C	2663		3363340_17:C>G
3732525_24:G>T	3761		3598295_37:T>A	2726		5789136_15:C>T	3151		3581613_48:C>T	3935		7091370_65:C>G	2856		4104946_32:A>C	3491		3595828_7:A>T	2700		3908841_64:A>G
3742271_21:C>G	3787		5203528_12:T>C	2729		4093630_26:G>C	3153		3587003_38:G>C	3957		4104528_13:G>C	2861		3590894_32:C>A	3491		3889495_23:T>G	2726		3744972_20:G>C
3588061_43:C>T	3789		3906359_61:A>C	2733		7414196_13:T>C	3159		5037717_67:G>A	3973		5223542_15:T>G	2876		4104946_31:T>C	3491		3579802_13:T>C	2737		5043149_11:G>C
3732806_63:T>A	3795		5138901_34:C>T	2733		3743980_43:T>A	3163		39740577_24:T>C	3989		3744843_50:A>G	2876		7501736_31:T>C	3491		7468675_16:A>G	2742		3888473_38:T>C
7466053_21:G>T	3797		48705793_53:G>A	2743		3365017_13:C>A	3185		3358368_20:C>T	3995		3593063_49:A>C	2888		5497248_32:G>C	3495		48705656_8:T>C	2752		4489979_19:C>G
7413254_19:T>C	3805		3887472_7:T>G	2751		3365017_16:A>G	3185		3595805_65:T>G	4001		3908955_11:C>T	2904		3897157_6:G>A	3511		5217908_54:G>A	2758		3742445_32:C>G
39740591_8:G>C	3822		3908572_19:T>C	2751		3351447_10:C>T	3189		48706024_22:C>A	4004		3905015_15:A>G	2908		3909320_29:G>C	3523		3364669_66:G>A	2767		3733762_61:A>G
3345562_5:A>G	3822		3908754_65:A>T	2757		37699184_10:T>C	3189		5047159_61:C>T	4022		3364901_11:T>C	2915		7513526_32:C>G	3528		5043042_5:C>A	2783		3586211_45:T>A
3364389_18:A>G	3825		3363311_38:G>A	2778		39741791_22:C>G	3192		6211058_24:T>C	4028		5498942_40:G>T	2926		3364352_23:T>C	3529		3597714_15:T>C	2792		3583279_13:A>G
3346885_56:C>G	3852		4485381_18:T>C	2782		3730790_10:T>C	3195		5225851_27:C>G	4048		3746045_22:G>C	3000		3748026_60:G>T	3561		16501734_58:T>A	2818		3358978_5:T>C
3346885_68:C>T	3852		4105541_18:C>T	2782		5498367_48:G>C	3200		5034947_24:A>G	4055		5487388_64:T>C	3004		3583390_26:G>A	3567		7105653_53:G>A	2828		3364014_36:G>A
3348421_12:T>C	3853		3593124_40:G>T	2783		3900896_36:A>G	3205		3731484_21:A>G	4059		3906071_61:C>T	3029		4490041_52:C>T	3586		3904363_56:G>A	2830		3364562_39:C>T
3358822_38:A>T	3865		48706153_5:G>C	2784		3596900_13:C>T	3207		3749592_7:T>A	4072		3598719_21:G>A	3032		3364403_26:G>A	3591		3595680_31:G>A	2844		3735407_5:A>C
3363086_40:T>C	3904		3885623_65:T>C	2799		5204609_50:C>G	3213		3343021_42:G>C	4081		3348978_19:A>G	3036		3599288_31:T>C	3603		3595680_46:C>A	2844		3592534_8:C>G
31722722_51:A>G	3915		3750225_44:A>C	2840		5204609_35:G>A	3213		38787989_18:G>C	4134		5502737_14:C>G	3066		3590224_21:T>C	3616		4490721_20:C>T	2849		3594024_30:G>A
3740361_7:C>G	3918		3358792_24:C>A	2842		3362455_67:C>T	3215		3889599_25:T>C	4164		5498047_46:T>C	3115		3590224_48:A>G	3616		3363028_56:G>T	2861		3906392_17:G>C
3588190_7:T>G	3924		4093276_40:G>A	2850		3362496_24:C>G	3215		4494927_18:T>G	4180		3592057_25:T>C	3119		4092354_18:G>A	3618		3365285_10:G>A	2875		3743385_22:C>G
3731906_16:G>A	3932		3906177_56:A>G	2852		3365368_65:C>T	3246		7499514_10:C>G	4190		48705642_39:A>C	3175		3894239_62:C>A	3625		4491863_12:T>C	2879		3349836_21:T>C
3361218_60:A>T	3933		3743276_26:G>C	2865		3882843_59:A>G	3253		3577895_46:G>A	4207		3352208_9:G>A	3180		3909403_18:G>A	3627		39740657_17:G>A	2909		3733596_13:G>C
48708391_61:T>C	3935		3342815_38:T>C	2871		5225101_59:C>T	3278		3595328_20:G>C	4210		3887873_48:A>G	3199		48706091_8:C>G	3636		3892484_15:C>G	2937		3588607_37:C>G
3597685_8:T>C	3947		5040769_31:C>A	2873		3903923_39:C>T	3290		3364922_44:G>A	4217		5035026_49:C>T	3223		3596618_9:C>T	3637		3342807_22:C>T	2950		7415479_17:T>G
3731502_44:A>G	3949		3364199_64:C>A	2877		3364794_60:A>C	3297		3743246_31:G>C	4254		3363957_56:C>T	3229		3745304_62:G>A	3647		3737425_30:G>C	2989		5220718_54:G>C
3358501_24:T>C	3967		3364618_67:T>C	2888		3906490_58:G>A	3300		3907856_10:C>A	4264		5801071_18:T>C	3231		4499093_7:G>C	3657		5498918_68:A>C	3010		48705888_26:G>C
3742755_24:G>C	3970		3364546_22:A>T	2900		28854919_10:G>T	3312		3600682_31:C>G	4267		3362391_18:C>T	3244		3597524_14:G>A	3665		4490463_65:G>A	3072		3579751_13:T>A
3576846_13:C>T	3974		3602115_43:T>C	2901		3351750_59:C>G	3322		5201659_43:G>A	4291		3597407_25:C>T	3257		3583601_35:C>T	3699		3750519_23:G>C	3087		3342231_7:T>C
5227973_5:A>C	3977		3362851_29:C>G	2931		3363713_28:T>C	3323		4495966_23:G>C	4294		3907957_23:G>C	3275		5498248_29:C>T	3703		5800027_16:C>G	3111		3909881_66:A>G
3745752_51:G>C	3980		7466245_15:T>G	2932		3360807_7:T>C	3344		3593402_40:T>C	4328		3742546_16:G>C	3275		4097254_49:C>T	3713		3602692_41:T>G	3123		3743520_16:G>A
3897266_20:C>G	3980		5502778_26:C>G	2943		3357677_36:T>A	3347		3581326_41:G>C	4347		3895224_38:T>A	3291		3576192_40:G>C	3724		3600916_28:C>G	3138		3596896_46:A>T
3582847_13:G>C	3982		5498406_26:G>C	2943		3741607_51:C>A	3358		3894249_42:T>G	4357		3593115_17:C>G	3301		3884182_6:T>C	3728		3892582_6:A>G	3141		3364676_13:G>A
3744585_13:G>C	3982		3577128_31:T>C	2952		3746546_45:C>G	3359		3357898_49:A>G	4376		3600362_68:G>C	3312		3744737_43:G>C	3730		3892582_27:A>C	3141		5205605_7:T>C
5040346_8:G>T	3988		3352879_59:G>C	2955		4092047_11:G>C	3360		3349132_46:G>C	4388		5220404_5:T>A	3314		3355766_17:T>C	3734		3592666_10:G>A	3144		3890000_16:C>T
3903513_25:T>C	3993		3889825_35:C>G	2956		3350742_15:A>T	3380		3907483_55:C>A	4390		4492341_22:G>A	3328		3739959_52:T>C	3742		3362077_8:A>G	3150		28857854_25:A>G
3596385_19:T>C	3997		5217856_6:G>T	2965		3582046_28:C>G	3390		3746073_67:G>T	4394		5205313_29:C>G	3328		3885745_24:C>T	3770		3362077_26:C>A	3150		3746182_57:C>G
3741562_58:T>G	4001		3578021_37:G>A	2996		3582046_36:G>C	3390		5789105_26:G>C	4394		3900323_38:G>T	3357		3601673_29:A>G	3790		5219295_10:G>T	3160		3748920_36:T>C
3741562_26:C>G	4001		3908491_43:T>C	2998		3363903_49:G>C	3392		4490435_46:C>G	4402		3900323_26:T>C	3357		3594092_41:T>A	3799		3356748_19:T>C	3166		3907222_17:G>C
3589958_47:C>G	4003		3358887_21:A>C	3027		5222748_5:C>G	3392		3906890_19:C>T	4403		3596192_28:G>A	3367		3732596_48:G>C	3804		3356748_6:T>C	3166		3900332_28:T>G
3588693_40:C>A	4011		3909897_41:C>A	3034		4489934_5:C>T	3411		3582547_55:T>C	4409		38785552_59:C>T	3390		3742468_8:G>C	3810		3362330_58:T>C	3167		3584637_20:A>G
37706439_15:A>T	4012		4495173_13:C>G	3034		3364948_29:A>C	3413		6210174_14:G>A	4415		7092954_21:C>T	3395		3906197_44:T>C	3819		3892023_58:A>G	3171		3895085_19:C>G
3599516_13:C>G	4016		3909058_30:G>C	3050		3909894_23:A>G	3418		3895541_14:G>A	4415		3592965_21:C>T	3407		3589004_40:T>G	3822		3576122_7:A>G	3174		3740136_50:G>A
5788853_50:G>C	4021		3596112_41:A>T	3058		4487764_21:T>C	3427		5803336_34:C>A	4431		3597156_36:G>A	3413		5501580_15:T>G	3849		3359132_13:C>G	3198		3602335_45:A>T
3343811_16:A>C	4027		7105673_56:T>C	3062		4093968_21:T>C	3427		3597404_49:G>C	4466		5219478_13:A>G	3413		3344231_25:A>G	3853		48705982_55:G>A	3205		3354274_11:C>T
5041187_25:C>T	4031		3899722_44:A>G	3064		3582669_63:A>G	3433		3597589_21:G>C	4469		3909740_65:C>A	3415		3883187_48:A>G	3864		3351574_9:G>A	3209		6211747_26:G>A
3743887_32:C>T	4040		7466145_44:G>A	3064		3735284_21:C>A	3458		7086625_38:G>T	4473		3744989_57:T>G	3424		4493570_25:G>T	3871		3363912_17:A>C	3237		3364510_13:A>G
3743887_17:A>G	4040		3909128_38:G>A	3080		3577247_11:A>G	3459		3741467_60:G>A	4475		37705778_66:G>T	3438		3591651_66:C>T	3881		3357686_6:C>T	3245		5499824_26:A>G
5498247_20:G>C	4043		3745093_67:A>T	3081		48706118_19:A>G	3477		5214834_10:C>A	4487		41118337_6:G>T	3447		3364051_25:G>A	3889		5795945_59:C>T	3252		3909411_5:C>T
5498247_25:G>C	4043		3891993_22:G>C	3085		3743941_25:G>T	3518		3596323_31:A>G	4491		3363154_31:G>C	3447		3586357_57:T>C	3889		3602015_54:A>G	3277		3352263_5:C>G
5498247_17:A>G	4043		3362482_47:A>G	3099		3731907_63:G>T	3526		3364241_6:G>A	4493		3596456_42:A>G	3479		5216943_9:A>C	3903		4484555_5:G>C	3305		3907919_61:C>G
3362434_19:C>T	4049		3591202_37:T>C	3105		3907800_7:C>G	3530		3364241_64:A>G	4493		3596110_9:T>C	3540		3907393_26:T>G	3908		7357086_65:A>T	3305		6210744_31:C>A
3590523_40:T>C	4054		5796401_62:G>T	3120		3364319_64:C>A	3556		5497820_32:G>C	4497		3585557_44:A>G	3580		3602253_9:C>A	3913		5204084_10:G>C	3331		3900977_44:T>G
3600374_19:T>C	4062		5497279_18:A>G	3126		5216490_45:A>G	3561		3907671_27:C>T	4513		3363684_38:T>C	3587		7414261_36:T>G	3927		3741862_54:A>G	3331		3908432_47:T>C
3597619_52:G>T	4067		4489563_36:G>T	3131		3908570_45:G>A	3561		3906410_22:C>G	4519		3349591_40:A>G	3589		3592395_20:C>T	3929		5210813_34:C>T	3346		3597492_40:A>C
3743517_47:C>T	4081		3899734_15:C>T	3133		3743633_62:C>T	3569		3344036_23:G>A	4547		3596982_57:A>T	3610		3587291_33:G>A	3953		38785365_51:C>G	3351		3909866_65:C>T
4491876_25:G>C	4087		5804506_56:T>A	3140		6211788_51:C>G	3593		3596878_46:G>T	4552		3588914_39:G>C	3624		3348176_63:T>A	3954		4489474_57:C>T	3356		4494545_14:G>C
3579053_7:G>C	4095		7413142_24:C>T	3144		5503814_33:A>C	3602		3590652_16:A>G	4562		3364598_33:G>T	3632		3735042_10:G>A	3982		3883671_16:A>T	3383		5803138_28:T>C
5501211_67:T>C	4103		7413142_57:G>A	3144		3354463_22:G>T	3602		3590208_32:A>G	4605		28854873_13:A>T	3633		3742971_8:C>G	3991		3600620_35:C>A	3399		3745754_37:C>G
3596522_64:G>A	4103		3585418_28:C>A	3152		3590566_5:G>C	3612		3908409_31:G>A	4608		5503703_9:T>C	3658		3888814_17:G>C	3995		7466550_8:T>C	3430		3744094_56:G>C
3596435_36:C>A	4130		3363553_17:G>A	3170		3909753_41:A>G	3623		4105401_11:G>C	4622		100022664_65:T>G	3658		3362393_50:A>G	4017		41117642_61:T>G	3447		4492506_14:G>A
5497328_68:G>T	4135		3360549_18:A>G	3174		3600105_57:A>G	3626		3599494_43:A>G	4628		3907011_31:C>T	3659		3345014_47:A>G	4051		41117642_47:C>G	3447		3352551_12:G>C
3748288_34:A>G	4140		3364773_20:G>A	3183		3909231_25:T>C	3626		6210912_11:G>C	4632		4489857_64:G>C	3666		7466345_9:A>T	4062		3908707_60:G>C	3465		3345656_21:G>T
3739287_12:C>T	4142		3362177_21:A>G	3189		4496970_10:T>G	3628		3591213_5:A>C	4661		3602013_15:C>T	3671		3744526_58:A>G	4110		7087238_68:G>C	3475		5499971_27:G>A
48705483_37:C>G	4145		3363304_42:C>G	3194		3731451_31:C>G	3633		5042847_42:C>T	4664		5499734_24:G>T	3677		5041862_5:A>G	4111		3584291_67:G>C	3481		3585391_45:A>C
3596004_26:G>T	4161		5796671_46:C>G	3198		3343257_29:A>C	3653		3359315_29:G>C	4665		3363037_14:C>G	3695		3887795_21:C>T	4115		3596173_28:T>C	3491		3744503_38:C>G
3734884_26:G>T	4161		3596990_66:A>G	3199		3363378_25:T>C	3657		3358931_30:A>C	4665		100016543_62:T>G	3753		3357840_25:C>T	4136		5804214_27:C>A	3501		4488938_6:T>C
3745437_37:C>G	4164		28523056_6:A>G	3219		7063148_12:G>A	3662		3580568_19:G>C	4665		48707376_60:C>T	3767		3594026_29:G>T	4161		3907255_7:G>C	3510		5222883_29:G>T
3748080_61:G>A	4166		5796577_44:G>T	3230		3583002_31:C>T	3664		5497250_66:C>T	4688		4092019_28:T>G	3772		3362138_16:A>G	4171		3592994_17:G>A	3519		7091074_11:G>A
5501590_23:G>C	4178		7466401_66:G>A	3236		7415194_28:C>T	3665		3730112_11:G>C	4704		4092019_67:G>C	3772		3591625_26:T>C	4181		3600874_26:C>G	3520		3746030_46:T>C
3598906_34:T>C	4188		3364368_61:G>T	3245		7415194_59:T>A	3665		5499908_10:A>G	4710		5221486_7:G>T	3791		3358172_16:T>G	4194		3745460_40:C>G	3523		48708398_39:G>C
3363765_50:C>G	4194		3364368_28:G>C	3245		7415194_50:C>T	3665		3362063_10:G>A	4719		100016441_47:C>T	3794		6211213_10:A>G	4205		3909759_64:G>A	3530		5505095_14:G>A
3749163_66:A>T	4203		3363441_10:G>C	3245		5037334_38:C>A	3689		3744207_10:G>A	4719		5501823_8:G>A	3797		3346494_59:C>T	4210		3354374_24:C>T	3535		3744814_48:G>C
48705747_26:C>G	4211		6211268_5:A>G	3298		3595488_23:A>G	3689		3362063_43:C>T	4719		3740576_25:C>G	3833		3746783_64:T>G	4220		3887298_31:G>A	3537		7092035_19:G>A
3364138_43:A>G	4223		3597311_34:G>A	3312		3576869_23:A>G	3689		3364088_58:A>C	4734		3731673_18:A>G	3847		3601734_36:G>C	4221		3589553_25:T>C	3539		3905945_63:T>G
3600897_7:G>C	4240		3909758_23:C>A	3323		3365395_10:G>A	3701		3578492_17:C>T	4745		3364179_31:C>T	3870		4093025_12:G>T	4223		7501491_40:G>C	3541		4490146_11:A>G
3363395_64:G>A	4249		4489875_53:G>C	3352		5502511_10:G>A	3701		3362573_45:C>T	4745		3589984_13:A>T	3884		28855069_40:A>G	4232		3749796_23:C>T	3550		3580414_18:A>G
5210471_23:C>T	4264		3591936_15:T>C	3366		4489894_10:A>G	3701		3362223_34:C>A	4757		3595846_14:T>C	3918		3362148_46:G>C	4233		5497810_60:C>G	3556		5504434_8:T>C
3744569_25:G>A	4274		5227373_29:A>G	3373		3743874_37:C>T	3716		7104364_9:G>T	4766		3907721_9:A>G	3920		3597328_12:G>T	4254		5497810_68:G>A	3556		3906891_60:A>C
3586416_38:G>A	4276		4490145_10:A>T	3378		3908060_64:G>C	3716		5223154_31:C>G	4774		5498256_8:C>A	3951		29361821_23:A>T	4258		28856333_61:C>G	3596		5497249_67:T>G
7414597_34:C>G	4276		3740574_24:A>G	3406		3588858_64:G>C	3726		4102005_45:T>C	4800		3350418_22:T>C	3974		3596556_52:A>C	4267		3743737_55:G>A	3609		3364265_9:C>T
3595599_47:T>C	4280		5497146_50:T>C	3418		3363668_27:C>G	3727		3586062_53:A>G	4814		48708693_31:A>G	3981		5498129_43:A>G	4287		7502279_12:A>C	3616		29075215_15:A>G
3595309_17:A>G	4315		5789593_35:A>G	3419		3731194_26:A>C	3728		3595988_53:A>G	4826		3582408_36:G>A	3984		3909244_44:C>A	4289		3597826_32:C>T	3622		3343800_6:T>C
3362045_17:C>T	4370		3591157_55:C>A	3424		4499598_8:C>G	3731		3342291_32:C>T	4827		28857362_13:G>A	3984		31722997_64:T>C	4289		3743469_19:C>G	3622		5802790_19:T>C
3593755_33:G>A	4397		3363492_12:T>A	3426		3888397_15:T>G	3731		3595559_8:C>G	4840		7358236_31:G>A	3999		31722997_54:A>C	4289		3908420_13:G>A	3625		3589157_56:G>A
5208431_37:C>T	4397		3906666_24:T>C	3427		39740580_55:T>A	3732		3737862_26:G>A	4840		3577780_32:C>T	4003		48708585_23:T>C	4291		3362792_11:T>A	3663		4488938_10:C>G
4097743_43:T>G	4417		3365176_22:A>G	3433		3585879_24:G>C	3732		3595887_43:T>C	4852		4490212_32:A>G	4028		48708585_41:C>T	4291		3344139_41:C>T	3666		3744595_28:A>G
5137913_30:G>A	4426		3364070_28:A>C	3433		3365230_22:C>T	3751		3362080_36:C>T	4876		3363665_23:A>G	4036		3581989_18:T>C	4291		3363562_41:A>G	3669		5043781_31:G>C
3361991_10:T>C	4426		3583787_21:A>G	3442		3592785_20:A>G	3782		5040592_7:C>T	4887		3908005_46:A>C	4037		3596090_40:A>C	4299		38787553_52:T>C	3684		5211918_23:A>G
3363586_61:C>T	4433		3583787_15:T>C	3442		5501068_43:G>A	3793		3910106_10:A>G	5003		5035570_18:C>A	4044		6211532_48:T>G	4312		3740051_65:A>G	3698		3583985_20:C>T
3583775_5:C>G	4433		3743002_55:T>C	3449		7575706_20:C>A	3799		3364868_40:T>G	5027		3597598_45:C>G	4050		7104004_40:G>A	4325		3352194_34:A>G	3700		4093224_66:C>T
3596772_6:T>C	4437		3363068_8:C>T	3451		3596044_44:A>C	3815		3364868_36:C>T	5027		3583457_45:G>C	4050		3363285_55:A>G	4353		3361928_49:T>A	3729		48706149_21:G>A
3364851_27:A>G	4450		3576059_16:C>A	3454		3744670_21:C>G	3837		3364868_57:C>T	5027		6211061_7:C>T	4094		3363755_47:A>C	4353		3362285_16:C>T	3730		7094174_20:G>C
5801991_41:T>G	4455		4487112_31:G>C	3460		3744670_47:C>T	3837		48706093_66:C>T	5033		3909309_65:A>C	4094		3888489_44:G>C	4357		3357393_15:G>C	3747		3363438_17:C>A
3901697_51:C>G	4456		3601468_42:A>G	3493		3740929_6:C>T	3847		3600283_34:C>G	5042		3909309_37:G>A	4094		3355847_17:A>G	4357		3601764_63:G>C	3752		3583996_16:G>C
3362760_25:T>G	4472		3363263_29:C>T	3505		3363610_20:C>G	3849		3907320_65:A>C	5065		3357355_15:G>A	4110		3910009_27:A>C	4390		7086460_49:A>G	3758		3740013_19:T>C
7063023_47:C>T	4479		3358739_5:T>C	3519		3362701_68:T>C	3851		5802051_50:G>C	5080		3883147_22:A>G	4141		5502785_17:C>G	4398		3581555_22:G>A	3764		3732221_10:T>C
3588946_7:T>G	4505		3595361_64:G>T	3539		3595285_34:A>G	3854		3884310_17:T>C	5093		3362035_8:G>A	4150		3362556_64:C>T	4454		3364574_11:A>G	3766		3742383_58:C>G
3363679_44:G>A	4511		3743849_8:G>C	3541		3353036_11:C>T	3865		3885881_17:T>C	5093		4485634_42:C>T	4156		3906032_55:T>C	4470		3362313_20:A>G	3791		5046381_37:A>G
3359472_13:T>C	4516		3743250_15:T>A	3565		7088438_34:C>G	3873		3742253_44:C>T	5110		4092364_16:C>T	4174		3908679_61:C>T	4506		3364433_60:C>G	3809		3747313_53:C>G
3596905_8:T>C	4522		3588134_16:T>C	3573		5497769_27:C>T	3900		3745924_62:A>G	5137		3597607_54:T>C	4197		3883825_47:C>T	4525		3582124_62:C>G	3819		3597480_23:G>A
5798527_21:G>A	4540		3588134_30:G>C	3573		3741952_11:G>C	3907		3362034_8:A>T	5137		5047045_67:C>T	4208		3363425_37:C>G	4534		5224688_55:T>A	3832		3362458_22:A>T
3744252_66:A>C	4557		37706732_14:G>C	3577		3363783_59:A>G	3911		3908635_60:G>T	5143		7413446_22:T>C	4210		3730019_10:T>C	4560		3906687_56:C>T	3834		3907035_53:G>T
3344313_15:G>T	4564		3738121_14:C>G	3582		5209779_27:A>G	3924		4098761_8:T>C	5146		3904962_9:C>T	4236		3362938_53:T>C	4581		3909404_68:C>T	3834		3595891_39:T>A
48707453_16:T>C	4633		3362916_29:G>A	3601		3362018_38:G>C	3956		3348975_9:A>T	5160		3362821_10:G>A	4240		5210392_21:C>G	4586		3362920_44:G>A	3854		3597480_16:A>G
3896226_44:C>T	4641		3742735_6:T>C	3604		3734526_7:G>A	3959		3596715_55:A>G	5160		3907100_64:C>T	4258		5210392_22:C>T	4586		3744012_19:T>G	3888		3362230_15:G>A
3364189_43:C>T	4643		3742627_61:G>A	3606		39741277_15:T>C	3961		4093099_8:A>G	5185		3597104_47:T>G	4270		3887007_51:T>A	4596		39741517_46:G>A	3895		3364304_51:G>T
3599449_21:C>T	4647		4493508_13:G>C	3606		4094150_28:G>A	3972		3585385_40:C>G	5204		3588750_25:G>C	4272		3352808_66:G>T	4600		3906841_28:T>C	3897		3576620_50:G>T
3597195_21:C>T	4647		3362855_6:G>A	3617		5046735_31:A>G	3994		3596375_35:A>G	5212		3744091_51:A>C	4281		5789424_6:A>C	4609		3353618_6:G>A	3924		3600227_26:T>C
3909559_42:T>C	4647		7086369_13:T>C	3620		3597514_30:C>G	4009		3597761_56:G>A	5251		48707942_24:A>G	4287		5789424_56:A>G	4609		5801939_20:G>A	3931		3587602_47:C>T
3749380_28:C>A	4659		3364735_40:A>G	3625		3595452_33:C>T	4034		5138870_17:C>T	5257		3579835_14:G>A	4295		3589761_37:T>G	4613		37704445_7:C>G	3941		5804452_58:C>A
3577117_35:G>A	4667		5801741_16:A>G	3644		3730734_18:T>C	4046		3600895_36:G>A	5257		3746321_48:G>C	4311		5789662_54:C>G	4625		3890373_61:T>C	3974		5205662_66:T>C
3905905_9:T>G	4669		5501137_43:C>G	3659		3742373_53:C>G	4046		3743149_60:A>C	5260		5796402_50:C>G	4313		5497985_7:A>C	4633		3586002_67:G>C	3994		5035182_54:C>T
3885105_6:C>T	4689		3746348_58:T>G	3661		3346993_31:G>C	4070		3581686_37:A>G	5271		3909646_14:A>G	4320		48706032_51:T>A	4641		3586002_8:C>T	3994		3363729_53:G>A
3741867_59:C>G	4693		3365008_39:G>A	3672		5504257_9:T>A	4074		3362510_39:G>A	5278		3909884_20:C>T	4322		4489559_67:T>C	4643		3907871_33:C>A	4000		7095021_47:C>A
5040808_53:C>A	4698		3746424_9:A>G	3686		5213052_24:G>C	4076		3731191_26:G>A	5279		3344516_39:G>A	4327		3908404_17:A>G	4666		3743594_15:G>C	4006		3739813_28:A>G
3885329_66:T>C	4704		3362770_49:G>C	3700		37704969_65:G>C	4087		3595183_11:C>G	5279		16501732_22:G>T	4330		3590329_15:A>G	4678		3907046_45:C>G	4014		5802066_37:T>G
3579807_40:T>C	4724		3350004_46:C>G	3705		3355014_11:G>A	4105		3908117_23:G>C	5303		3906728_34:G>A	4332		3362992_46:C>A	4687		5218421_64:A>G	4031		3599906_22:G>C
24841710_64:A>C	4724		3365236_36:G>A	3708		3597669_40:C>G	4111		5788751_10:G>C	5304		3596814_43:G>A	4343		3901294_18:C>T	4691		3363032_12:C>T	4033		5503924_54:G>C
3909929_29:C>A	4735		48706111_45:A>G	3710		3597669_55:G>C	4111		3744297_18:C>G	5317		3362679_39:A>G	4353		38787769_18:C>T	4691		3883926_16:C>T	4046		5500174_18:C>G
3364884_48:C>G	4737		5504129_5:G>A	3722		100065104_45:G>A	4112		5201082_21:C>A	5328		3908596_5:G>C	4355		3742498_11:C>T	4698		3345521_53:G>C	4048		3745957_35:A>C
3596985_53:C>G	4742		3344759_31:A>G	3725		5226417_28:C>G	4116		5500093_25:A>G	5339		3346024_5:G>C	4361		3734740_46:C>T	4706		5501746_8:C>G	4050		3597696_28:T>C
3750602_15:G>C	4756		3907462_21:C>T	3730		5500389_13:C>G	4144		7088988_19:C>G	5343		3906702_19:C>T	4366		3586546_21:T>C	4719		48707102_66:G>C	4061		4096223_23:T>C
3363611_66:C>G	4758		3354277_58:T>C	3737		3355148_28:G>C	4145		3344777_24:C>T	5351		3362505_30:C>G	4373		3594687_33:G>A	4722		3363420_62:A>G	4062		3363612_17:G>C
4489479_32:C>T	4763		3743019_28:T>C	3750		3596565_46:C>A	4162		3906768_30:C>G	5353		5497030_43:A>G	4376		3362020_53:C>A	4752		3908982_25:G>C	4072		3907248_28:T>G
16507078_32:T>C	4763		3349813_37:T>C	3754		5205322_50:G>T	4167		37705105_20:T>A	5361		3589994_25:G>A	4394		3747827_19:T>C	4766		7413427_13:C>T	4077		3745308_15:A>C
3596586_55:G>C	4764		3745852_51:G>A	3764		7103775_37:C>T	4173		37705105_51:C>T	5361		3599761_18:G>T	4395		3354767_68:A>G	4766		3745104_58:T>A	4081		3742383_23:G>A
48708793_62:G>A	4790		3908522_8:C>T	3768		3744135_51:C>G	4175		5499736_13:C>G	5368		3601790_7:C>T	4397		3744165_23:A>G	4773		5139362_23:T>C	4085		5485893_67:T>G
3585701_15:T>C	4827		4100539_22:C>G	3781		3748892_23:C>G	4178		3358627_5:C>T	5417		3745133_14:C>A	4398		5498235_68:A>C	4776		5799767_35:G>A	4088		5037499_58:G>A
3363574_14:A>G	4862		3364784_6:A>T	3782		3597042_12:G>A	4228		3909486_12:A>G	5447		3745133_28:G>T	4398		3908843_31:G>T	4818		3592213_37:G>C	4088		3351705_30:A>G
3578879_7:G>C	4872		3743821_48:T>G	3798		3597042_62:T>C	4228		3581280_12:G>A	5447		3745133_66:C>A	4398		5788832_7:A>G	4834		3738814_22:A>C	4096		48705561_58:C>T
5505029_18:T>A	4886		3362564_13:G>C	3805		5796516_29:T>C	4230		5138797_8:G>T	5453		3733599_54:T>G	4399		3362403_34:G>A	4839		5497991_11:G>C	4106		3361860_41:G>A
4499517_17:C>G	4891		5803162_6:G>T	3828		37704575_40:G>C	4232		3347631_26:G>A	5461		3733599_45:T>G	4399		3362814_32:A>G	4857		5045610_66:G>A	4119		3577280_32:A>G
3599736_26:G>C	4897		5804006_20:G>C	3831		3909878_56:G>C	4232		3885697_47:A>G	5466		3595396_46:G>A	4420		5796419_11:G>T	4857		3904631_16:T>C	4127		3350797_41:C>G
3910086_41:C>G	4904		5804006_57:C>T	3831		38789122_45:T>A	4233		39740436_48:T>G	5474		3601855_10:A>C	4421		3596079_23:G>C	4867		3904631_14:G>C	4127		5039215_6:T>C
3909098_55:A>G	4910		3909197_5:C>T	3849		3907294_24:T>G	4237		3908125_61:C>A	5527		3891943_22:C>A	4428		3744084_64:T>C	4875		3904631_27:A>G	4127		3748558_10:G>A
5210258_29:G>C	4918		5201496_33:G>A	3865		4497617_29:G>T	4239		3595888_59:T>C	5546		3364076_56:C>T	4431		7088203_25:C>T	4879		3733164_13:T>C	4128		3900500_22:G>C
48705947_48:T>C	4929		5046085_7:C>A	3894		3748413_14:G>C	4239		3897213_55:G>C	5560		3364076_27:T>C	4431		7088203_15:C>T	4879		4105186_13:G>A	4165		3884115_9:C>G
3363189_29:G>C	4959		3362612_22:G>A	3916		3745843_41:G>A	4251		3365204_18:G>A	5570		39741595_60:T>C	4438		5497342_20:T>G	4885		5801734_5:G>A	4167		3906110_22:C>G
3364498_28:G>C	4970		3909156_63:C>G	3917		3739572_56:G>A	4257		3899606_18:G>A	5570		3579946_18:A>G	4442		3582150_23:A>T	4897		3364603_7:A>T	4168		3744666_9:C>T
3359816_20:T>G	5000		3909156_26:T>C	3917		3362441_41:C>T	4271		3584335_7:C>T	5593		3345848_14:G>A	4450		3363122_48:C>A	4911		3742800_30:T>C	4222		7358158_5:T>C
3345515_16:C>T	5011		5216018_26:T>C	3948		3596509_47:C>T	4298		3745941_7:C>T	5593		3364905_42:G>T	4453		3742955_21:C>A	4932		3907031_43:C>A	4228		3883501_64:A>G
3885994_58:A>G	5012		5201945_57:G>T	3952		3905910_65:A>G	4315		48705755_48:C>G	5616		3361935_32:C>T	4454		3590680_10:C>G	4959		3358052_7:C>T	4234		100016204_36:G>A
3883950_40:C>A	5013		5796471_26:G>A	3959		3582902_20:C>T	4319		5214740_43:T>G	5620		3581694_10:G>A	4463		5216516_63:A>G	5001		3907199_67:G>T	4252		7091313_62:A>G
37700688_38:C>T	5020		5796471_37:C>G	3959		3579858_51:A>G	4321		4485457_17:A>G	5626		3581694_19:C>G	4463		3362099_61:T>C	5002		3364041_48:A>T	4252		3362302_23:T>C
3353263_44:C>A	5066		3891958_28:C>T	3972		3600570_14:T>C	4333		37706849_42:G>A	5653		3581694_64:T>A	4463		3583096_35:A>C	5012		3364492_57:A>G	4258		5217867_12:C>G
3358988_22:C>G	5092		3886035_8:T>C	3983		3591489_27:T>C	4338		3362359_10:C>T	5662		3903451_26:C>A	4464		3363051_27:G>A	5019		3363057_65:T>C	4261		4487534_5:C>G
3358988_13:C>G	5092		3889437_49:T>A	3984		48706154_20:T>G	4349		5203350_9:T>C	5662		3744187_62:A>G	4477		3746172_39:C>T	5028		5041122_6:T>C	4267		3732261_19:C>T
31722677_32:G>C	5122		5037760_24:G>C	3993		3580800_59:T>C	4365		3744041_45:C>G	5663		3363129_63:T>A	4490		3602960_41:A>G	5060		5041122_46:C>G	4267		28856850_11:C>T
7105607_26:C>G	5124		5498421_17:C>T	4001		5799694_31:C>T	4381		3595407_9:C>T	5669		5200760_13:C>T	4517		3586235_41:A>G	5060		3362945_7:A>G	4280		5216696_39:G>A
5796672_10:C>G	5158		3882489_54:G>C	4007		3583157_17:C>T	4382		3907260_9:C>T	5669		3583636_35:C>G	4521		3363121_27:T>C	5062		38790678_52:C>T	4289		3362905_36:C>G
37704472_7:T>G	5158		7086972_40:T>C	4014		3363831_43:C>T	4392		100018131_39:G>C	5719		3356568_10:A>T	4529		3589163_17:G>A	5079		5137652_8:A>G	4304		3592824_46:G>A
3362695_42:T>C	5170		7086548_65:G>A	4043		3364261_27:C>G	4393		3887243_43:A>G	5727		5047163_45:A>G	4530		3908371_5:C>T	5082		3735259_37:C>A	4307		3580088_25:C>A
3907302_10:T>C	5172		3883238_14:A>G	4069		3364712_27:C>G	4393		3896655_35:A>G	5735		3593102_33:G>C	4560		7357980_10:G>C	5094		3888485_19:T>C	4315		3899833_11:C>G
3741163_52:C>G	5186		3341819_6:G>A	4071		3905896_20:T>C	4405		3357449_14:T>C	5792		7062253_8:C>A	4566		7466408_30:G>A	5101		4094046_55:T>C	4357		3887636_33:T>C
3363864_63:T>A	5195		3579199_13:G>A	4097		3905896_13:C>T	4405		3897067_68:G>A	5801		3746186_8:C>A	4576		3906309_41:T>C	5115		3743084_53:T>A	4361		3743423_54:G>A
3746443_56:C>G	5207		3362656_49:A>G	4103		3745299_49:C>T	4424		39740554_13:C>G	5820		5207905_10:G>A	4589		3898635_51:C>G	5125		5502576_23:C>G	4376		3362253_67:C>A
3739266_36:T>G	5217		3592753_20:A>T	4104		4491463_64:C>G	4435		3884793_56:A>G	5830		3909132_55:G>A	4592		4490357_30:T>C	5128		5497783_23:C>G	4376		3598782_16:T>C
3603211_20:C>G	5263		3362930_25:A>G	4122		3582602_42:T>C	4463		3590027_28:G>C	5837		5498624_23:A>C	4592		4489745_44:C>G	5128		3597677_6:G>A	4381		37705134_33:T>C
3745882_28:G>A	5266		3345109_25:C>T	4122		48706501_41:T>C	4469		3364349_29:G>A	5840		5497470_28:A>T	4621		3356613_56:C>A	5135		5498622_25:T>G	4397		5216482_29:C>G
3596610_23:G>A	5273		3345109_66:A>G	4122		3896874_26:T>G	4472		3746805_20:G>C	5858		3364903_24:G>C	4624		48706584_55:G>A	5143		3909580_62:G>A	4415		3363005_15:G>C
3362824_47:T>C	5280		7093073_25:G>C	4134		3365340_19:C>T	4473		3596848_51:G>C	5875		3602921_32:C>T	4632		3743907_5:A>C	5145		3362993_18:T>C	4481		7415731_23:T>G
5207650_11:C>T	5292		3362266_61:G>C	4143		6211418_29:A>C	4474		3362915_43:G>A	5910		3908625_17:C>G	4637		3730967_37:G>T	5145		5796089_46:C>T	4499		3596896_9:A>G
3885941_14:G>T	5295		3352943_23:A>G	4169		3359478_8:C>G	4490		3582875_17:G>A	5913		3907723_68:A>G	4642		3592816_40:T>G	5236		5498203_10:A>G	4504		3907052_57:G>A
3885941_15:C>T	5295		5503353_53:G>A	4188		3739006_36:T>C	4492		48706178_22:C>T	5915		3744218_42:C>T	4648		3364652_58:C>G	5250		3597614_13:G>C	4518		3362069_35:G>A
3347388_7:C>T	5302		3355077_27:T>G	4208		5209463_55:T>C	4498		41117730_15:A>G	5945		3595822_32:C>A	4655		5498165_58:G>C	5266		3746390_27:A>G	4527		5503924_8:C>T
3600372_34:A>C	5311		3363388_38:G>C	4222		3362056_58:A>G	4528		3587998_19:T>C	5954		3363083_24:C>A	4660		5498166_58:C>G	5266		3579165_13:A>G	4534		3362578_19:T>A
3592706_46:G>C	5317		3580268_5:C>G	4224		48708091_12:A>G	4541		3907679_50:A>G	5976		3363885_34:T>C	4661		3909225_21:A>G	5274		5503555_26:A>G	4540		3584091_60:G>A
3364282_12:A>G	5322		48708666_65:G>A	4224		5497583_64:T>G	4598		3594813_44:C>T	6045		3744512_11:A>G	4666		3579294_23:A>C	5277		3596363_48:A>G	4547		5504016_16:C>T
3579813_39:C>T	5333		39741984_68:C>T	4224		5046280_23:A>G	4608		3351439_66:T>C	6058		3894043_54:A>C	4674		3597027_34:C>T	5283		5225597_40:C>G	4571		3730238_33:G>A
3746899_22:C>T	5336		3897055_50:G>C	4276		4490620_55:C>T	4616		3351439_39:G>A	6058		3738926_10:C>T	4677		3747814_54:T>G	5316		5788620_24:A>G	4572		5220059_8:A>G
7092032_21:C>T	5358		3578620_46:C>T	4283		3746047_23:G>A	4630		3750404_16:A>T	6063		5497381_58:G>A	4703		3739373_41:C>T	5333		3576763_16:G>C	4574		7086901_31:A>G
7087131_61:G>T	5358		3745880_14:G>T	4290		5501510_17:G>C	4631		39741328_6:T>C	6081		3908525_68:C>T	4727		5039155_58:A>G	5339		5503568_13:G>C	4582		38784969_51:T>C
7087131_21:C>T	5358		3743123_59:T>C	4292		3906903_14:A>T	4632		7086676_47:A>G	6094		3358853_7:C>T	4731		7466418_42:G>A	5343		3348274_6:C>G	4584		3594679_51:T>C
3363358_43:C>A	5368		3588913_24:G>A	4299		7093241_23:G>A	4650		3578813_58:G>C	6103		3906069_42:A>G	4735		3901613_37:C>G	5350		3908049_37:G>A	4600		5497892_35:G>A
3581691_6:G>C	5374		37706065_10:C>G	4299		3362290_19:A>G	4670		3592021_17:A>G	6103		3592083_41:T>G	4744		3743407_41:C>T	5355		5789148_13:G>T	4641		7093162_33:A>G
3731362_30:A>G	5380		3597393_10:T>G	4301		3344054_45:C>G	4675		7087055_44:G>A	6124		5497062_55:T>C	4746		3592713_37:G>T	5375		48706000_68:G>A	4647		100019491_13:C>T
4491512_20:C>G	5388		100015410_9:C>T	4301		5203853_62:A>G	4682		3597639_11:A>G	6138		3743530_30:G>T	4751		3363926_61:C>T	5376		3596359_28:C>T	4684		3900136_13:A>G
3581918_6:A>G	5428		3364203_40:C>G	4323		3748247_41:C>G	4682		7091039_15:C>T	6141		5501386_9:A>G	4769		3908945_9:T>G	5380		3744368_57:G>T	4690		3578898_39:G>T
3579138_26:G>T	5444		7086543_52:C>G	4328		3347919_25:C>G	4697		3594584_12:A>G	6154		3362762_12:T>C	4772		3908455_50:C>T	5386		3362655_27:C>G	4703		39740465_14:T>A
5789061_20:G>A	5461		3743511_65:G>A	4340		3363296_57:T>A	4721		5500016_13:C>G	6160		3584680_27:G>A	4776		3361264_40:C>G	5392		3743374_24:A>G	4719		37706999_7:G>A
3909544_40:G>C	5464		3743289_39:G>A	4343		3588002_31:T>A	4727		3589636_8:G>T	6171		3364087_35:C>G	4781		3895237_58:T>C	5407		3345462_33:A>G	4720		3899423_10:G>A
3731152_20:A>G	5478		4488339_42:T>C	4359		3888811_6:G>A	4756		5498391_11:T>C	6190		7413178_31:C>T	4800		3910067_46:C>T	5409		3597204_19:C>A	4740		5205610_44:T>G
3359312_42:C>G	5484		3601175_19:C>G	4367		48705798_14:C>T	4756		3581425_65:C>G	6213		3365056_61:G>A	4802		5789666_25:G>C	5417		5494206_19:C>A	4740		5214411_15:T>C
7091979_19:C>T	5527		5796703_19:C>G	4367		3595223_10:C>G	4768		3591525_50:G>T	6213		4489923_41:C>G	4807		5214513_46:G>C	5457		3597204_28:C>A	4740		3363745_31:A>C
3581351_34:G>C	5549		3363223_9:A>G	4369		3597520_27:G>A	4790		5225454_25:C>T	6215		3590755_66:G>C	4838		5497549_7:C>G	5459		3742957_33:C>G	4745		3350365_36:A>T
3596622_32:G>C	5593		3742677_13:G>A	4385		3358754_27:G>A	4790		3363847_25:T>G	6237		3598917_57:T>G	4859		5497549_16:T>C	5459		3902520_6:A>G	4756		3730216_31:A>G
3587132_20:G>A	5599		3886645_6:A>G	4406		5202983_47:T>C	4805		3597622_32:T>A	6250		3743093_14:C>T	4865		3362494_68:T>A	5471		4094009_6:A>G	4756		3594168_65:G>A
3907576_57:C>T	5613		100023383_63:G>A	4433		7103968_23:A>G	4834		3601949_64:A>G	6267		3743093_39:C>A	4865		5139136_46:C>G	5475		7357267_11:T>C	4756		7087206_35:T>G
3363069_46:G>C	5627		3342209_6:G>T	4454		3362590_44:T>G	4836		3365194_49:C>A	6279		5497780_28:T>C	4868		3351482_30:C>G	5476		4094009_11:C>T	4756		5202058_28:C>G
4489594_26:A>C	5633		5805356_16:C>G	4455		3344410_16:T>C	4837		3365194_16:G>A	6279		5036990_18:A>G	4871		3588280_67:T>C	5483		5486713_40:G>C	4763		3345957_22:A>G
3362889_12:T>C	5653		5796548_58:G>A	4456		3362714_56:T>C	4856		3597234_20:G>T	6286		3359073_17:A>G	4895		5789719_41:C>T	5516		3353667_42:A>C	4769		12323526_8:C>A
3598815_37:T>C	5656		3747280_57:A>G	4466		3732904_8:A>G	4866		3364063_15:T>G	6302		48705497_22:C>G	4903		3906082_29:G>C	5521		3909258_40:C>T	4781		3588969_21:C>T
48707615_18:C>T	5656		3908564_36:A>C	4469		3893977_36:C>G	4869		48707277_61:G>T	6330		3733341_27:A>G	4919		3365055_46:T>G	5523		3596625_26:G>C	4797		5497356_30:C>T
3365069_57:G>C	5661		3583042_53:G>T	4499		3597623_47:C>A	4871		48707277_48:C>T	6330		4490737_6:G>A	4923		3909922_46:T>G	5523		3902811_23:A>G	4799		3363746_23:T>G
3583899_8:C>G	5663		3744925_17:T>C	4523		3904696_14:C>G	4883		3596180_65:C>T	6333		5046837_10:C>G	4928		4093218_38:T>C	5525		3735983_14:G>C	4846		3587481_8:G>A
3352721_58:C>T	5667		3742772_17:G>C	4527		3597635_8:T>C	4893		3582786_28:G>A	6369		3580792_56:G>C	4949		3906867_17:A>G	5525		3732373_29:G>A	4861		5789437_25:G>A
3745247_34:C>T	5679		3906764_13:T>C	4532		6210730_62:A>G	4893		3349911_6:T>C	6388		3580792_12:G>A	4949		3906867_53:T>C	5525		3900452_13:C>A	4863		3745333_48:C>T
3742989_25:C>G	5682		3907512_8:A>G	4546		3584149_38:C>G	4894		5212947_33:C>T	6420		3595804_10:T>C	4952		3908180_5:T>C	5529		3352332_30:C>T	4880		3907476_15:C>T
3743988_44:C>G	5689		5497181_11:C>T	4554		4485174_14:C>G	4895		3358315_14:T>C	6429		39740516_9:T>C	4955		5201337_27:G>A	5532		37704967_64:T>C	4903		3749513_20:C>T
5499821_18:T>C	5694		3358570_67:G>T	4609		3906022_52:G>C	4900		3362070_65:A>C	6455		3362368_46:G>A	4956		3744971_57:T>C	5554		3342393_21:A>G	4903		3364615_6:C>A
3346741_19:G>A	5717		5498631_5:T>C	4616		5788664_52:G>C	4900		3362466_29:G>T	6459		37706738_9:A>C	4966		5225751_16:G>T	5564		3589281_19:C>G	4938		7062833_10:C>A
5045058_55:C>G	5722		7413299_56:C>T	4620		3592636_44:C>G	4901		7466288_29:T>G	6459		37706738_66:C>A	4966		3591243_26:T>C	5576		3589281_49:G>A	4938		3582146_35:G>C
3362206_45:G>T	5723		3601515_32:C>T	4629		3740006_62:C>G	4925		3362610_12:A>C	6471		6211866_31:T>C	4969		3598427_68:G>C	5579		3889926_25:T>C	4942		3888282_39:A>G
37704669_23:A>G	5739		3907675_61:C>G	4632		5220047_52:G>C	4929		3362741_9:T>C	6504		3362498_66:C>G	4986		4488415_9:C>A	5582		3885651_52:G>A	4958		48705693_34:G>A
5138625_16:G>C	5748		5500408_5:T>C	4643		5220047_56:C>G	4929		4092485_23:A>T	6515		3356699_22:A>G	5015		3349476_54:T>C	5621		3885651_13:C>T	4958		4093235_43:C>T
3581268_23:A>G	5751		37704466_12:A>G	4657		3892143_20:C>T	4947		3908405_43:C>T	6517		3737273_22:G>A	5015		3363501_62:A>G	5637		3581458_65:C>T	4975		4091868_15:G>C
3361601_33:T>G	5761		3579689_26:A>C	4662		3738321_67:T>G	4959		4105562_46:G>C	6530		3896233_14:A>C	5029		3906505_37:G>A	5645		3586677_38:G>A	4991		48708090_17:C>T
3362068_17:A>G	5780		5219673_31:G>T	4664		3906331_34:C>G	4963		48705676_9:C>G	6534		5037410_11:G>C	5032		3592450_6:T>C	5677		3579218_66:T>G	4993		7093596_6:C>G
5497416_38:C>G	5796		3886367_62:C>G	4667		5221312_48:A>G	4966		5211885_10:A>G	6542		5222535_49:A>C	5032		3908477_64:A>G	5677		3362691_12:G>C	5017		3356535_20:G>C
3578055_16:C>T	5802		3745928_47:A>C	4692		3348607_30:C>T	4973		3887173_45:T>A	6542		3906119_56:A>G	5039		3582891_6:C>T	5690		37705274_12:C>G	5017		3344527_46:A>G
3601006_10:C>T	5805		5218008_16:A>G	4695		3906975_67:T>G	4990		3907095_32:C>T	6553		5035155_50:G>C	5043		5047147_17:A>G	5698		5504392_6:A>G	5044		3602277_33:C>T
3581638_32:C>T	5809		3346582_15:A>G	4697		3731460_40:G>A	4995		3908471_67:G>A	6556		3362694_42:A>T	5084		3576014_54:T>C	5703		4499853_8:T>G	5045		3746429_43:A>G
5501156_58:T>C	5822		7502803_14:G>C	4701		3743209_44:G>A	5006		3362268_63:C>T	6574		3908043_7:T>C	5098		3743945_22:A>C	5707		3583481_21:A>G	5049		5219732_42:A>G
3596976_34:G>C	5827		3888137_8:G>A	4703		5792393_25:G>T	5032		5497370_57:C>A	6578		7087172_52:C>T	5100		7088174_22:C>A	5707		5202398_12:T>C	5057		3578851_53:G>C
3596394_34:G>C	5851		5213634_19:C>G	4716		5204884_18:T>G	5080		3362085_10:G>T	6580		3738484_61:T>C	5104		3592402_17:A>G	5711		3897160_23:C>T	5084		5788819_8:G>T
5227232_9:C>T	5851		3602649_38:T>G	4723		3740661_30:C>A	5120		3362085_41:A>C	6580		5802621_28:A>G	5105		5040240_19:G>T	5715		5796331_68:G>A	5102		3737315_10:A>T
3582880_19:T>C	5868		3365279_10:A>G	4724		5496978_57:G>T	5142		3361241_33:A>C	6591		3747547_28:A>G	5105		3743695_9:C>T	5774		5046129_38:A>T	5114		3905115_34:G>C
4489471_8:T>C	5891		5208280_17:A>G	4745		3596125_37:A>G	5159		5799886_34:T>C	6598		3361958_53:G>C	5136		3596123_43:T>C	5781		3595334_68:G>A	5124		3601555_59:C>T
3882909_20:G>A	5895		3906672_64:G>A	4746		3597704_29:G>A	5223		5799886_66:A>G	6598		7092869_53:C>G	5136		3909701_38:G>C	5892		3595334_50:C>T	5124		48705832_17:G>C
3349231_7:G>A	5995		3886718_68:G>C	4765		3597637_30:T>C	5225		3346293_57:A>T	6638		3585679_31:C>T	5146		3364651_23:C>T	5931		3908436_19:G>T	5151		3907488_63:G>C
7467769_28:G>C	6006		3584367_5:C>T	4769		5222660_8:A>G	5229		4489677_41:G>A	6643		38787779_26:G>C	5146		3343087_32:T>C	5936		3583597_50:C>T	5153		3364562_60:G>A
37704877_23:C>T	6014		5220173_13:A>G	4790		3596736_38:A>G	5252		3576369_29:C>G	6646		3731258_39:C>A	5176		3750642_48:G>A	5940		3910022_26:A>G	5165		7091313_37:A>C
3731404_28:G>C	6040		5804486_41:A>G	4790		3351532_14:G>A	5263		5497487_10:C>T	6660		3906655_42:G>C	5197		37706330_44:A>G	5943		3357711_41:A>G	5180		48705972_40:G>C
3584474_58:C>T	6046		3579464_40:G>A	4792		3592042_37:C>T	5280		3596937_63:A>G	6666		3739505_65:G>C	5201		3600871_67:T>C	5962		4095888_56:T>A	5190		3744139_53:T>G
3363265_52:T>C	6062		4487850_15:C>G	4808		3364946_11:G>T	5310		3596220_41:T>C	6682		3363699_68:C>T	5208		3908501_62:C>T	5962		3357602_37:C>T	5200		3745049_32:T>G
3578060_13:A>G	6068		3351519_25:T>C	4811		3906573_22:C>G	5318		3910176_39:C>G	6684		3364893_30:C>A	5224		3900113_17:A>G	5981		38788124_31:C>T	5212		3362977_60:C>A
5497524_13:G>A	6068		3351089_52:C>G	4815		3347048_46:T>A	5319		3908415_55:C>G	6698		3365068_19:C>G	5227		3363220_44:C>G	5984		3362338_32:A>G	5220		3588075_11:A>C
3907006_52:C>T	6111		3889772_16:G>C	4816		4104737_42:T>C	5340		3742821_33:C>A	6712		7414171_59:T>A	5244		4103835_19:A>G	6006		3364772_44:T>A	5228		3597087_41:C>A
3363335_64:T>G	6140		3342241_36:T>C	4825		3740935_42:T>C	5361		3742821_57:A>C	6712		3359178_32:G>T	5253		3364805_52:C>G	6008		3735640_46:T>C	5229		3909532_47:C>T
3747558_8:C>G	6143		3583656_5:C>G	4830		3885040_43:T>C	5369		3362848_35:C>A	6732		5499882_11:T>C	5261		3903716_29:C>A	6011		3602082_36:G>T	5232		3592379_52:A>G
3742118_26:G>A	6149		7069175_19:T>C	4837		3742564_10:C>G	5372		5796215_11:T>C	6732		3579216_31:G>T	5264		3749667_59:C>T	6026		5034757_37:C>G	5237		3743742_55:T>A
3586959_64:T>C	6151		3363254_32:G>T	4870		3908507_25:C>A	5377		3743320_16:A>G	6757		3908027_7:G>A	5271		3907113_61:C>A	6050		3354949_14:T>C	5244		3907771_58:T>C
3576628_33:T>C	6160		5227229_65:G>C	4870		6210626_20:G>C	5385		3602350_31:G>A	6762		5791985_5:T>A	5271		3906621_20:T>C	6063		3743660_22:G>C	5248		48708818_23:C>T
3590281_25:G>A	6177		3591474_5:C>T	4877		3585847_7:A>C	5408		3364779_23:A>C	6763		3744881_42:T>A	5280		3599783_32:A>G	6080		3909205_37:C>G	5258		3735043_16:C>T
3584357_46:C>G	6185		3909526_40:T>C	4886		3591773_53:A>G	5424		3342500_21:G>T	6766		3601559_56:C>G	5285		3910145_24:G>T	6080		3908250_23:G>C	5275		3363363_39:T>C
37704793_42:G>A	6210		3361756_58:G>A	4914		3596887_13:G>C	5426		48705583_15:A>G	6770		3596305_16:G>A	5288		3365268_14:A>G	6092		3579347_7:C>T	5315		3364405_34:A>C
3595342_50:C>A	6228		3363155_20:T>C	4917		3595392_38:A>G	5434		3362201_23:A>T	6771		3907755_24:C>G	5291		3743310_14:G>A	6092		6211439_10:G>A	5338		3908551_30:A>G
3742078_56:A>G	6230		3595541_28:C>T	4926		3738406_56:A>G	5437		7091002_40:A>G	6777		5498525_32:T>C	5304		3597193_14:A>T	6101		4092710_32:C>A	5371		3909880_67:A>G
48705623_41:C>T	6232		5042660_10:G>C	4932		3899835_61:T>C	5457		3906801_68:A>G	6838		3909802_14:A>G	5322		3363031_33:C>G	6105		3743864_9:C>A	5381		3575929_27:T>C
7088303_19:A>G	6243		4490268_43:G>A	4945		3897978_32:C>T	5485		3576573_45:C>A	6847		3353887_12:A>C	5333		3907600_34:G>A	6114		3363357_49:G>C	5388		5216696_64:T>C
5214705_7:G>A	6248		3580195_43:C>T	4960		3577136_14:C>A	5486		3909754_67:C>T	6871		3365382_5:A>C	5338		5795983_26:A>C	6116		3363110_22:T>C	5393		3342716_32:A>G
7501891_29:T>G	6256		28522643_14:A>T	4961		3351858_44:T>A	5486		3909754_25:G>C	6871		3597417_50:G>A	5338		7415488_16:T>G	6131		4096899_32:C>A	5394		3731840_27:T>G
4093833_14:G>A	6271		6211117_10:G>C	4972		3587458_47:G>C	5502		5800187_52:C>A	6879		3737662_35:C>T	5342		5214270_23:G>A	6145		3576691_35:T>C	5398		3600402_15:T>C
5214517_61:A>G	6273		3745111_28:A>G	4998		7358319_30:C>T	5502		48705785_20:C>G	6887		5210346_46:G>A	5348		3592502_28:T>C	6150		3595730_19:A>C	5414		3363582_31:C>T
3736497_46:G>A	6279		3576638_36:C>A	5003		3587458_7:G>C	5502		3738650_57:C>T	6893		3596708_55:G>A	5359		5223886_26:A>C	6155		3580935_21:A>G	5429		3744238_49:A>G
5046257_58:G>C	6281		3595847_19:T>C	5011		3365037_56:G>C	5503		31722771_18:T>G	6905		3591396_35:T>C	5370		48705749_58:T>G	6176		3886284_11:C>T	5464		3598716_35:T>C
3893178_57:C>T	6284		3595041_30:G>A	5011		3363633_42:G>C	5518		3593425_41:T>C	6918		3353357_26:C>G	5387		3364471_59:G>C	6197		7106380_9:A>T	5478		3596608_11:C>T
3906027_67:G>A	6285		3906468_68:A>T	5019		3354508_45:T>G	5519		3745810_21:C>G	6924		3350849_30:T>A	5390		3906659_8:G>C	6197		3906759_34:A>T	5487		3589528_51:A>G
3587111_24:A>G	6288		3592869_10:C>G	5024		3602394_12:A>T	5534		3596481_38:G>T	6928		3906913_26:A>C	5392		7093772_8:C>G	6223		5211445_20:C>G	5489		3596576_40:A>G
5503226_53:T>A	6301		3730751_21:A>C	5025		5800897_7:C>G	5560		3363039_65:C>G	6960		3905928_65:C>G	5424		28855184_67:G>T	6236		3364419_29:C>T	5489		3355715_37:G>T
3357530_29:C>G	6308		16513783_35:A>G	5031		3905821_38:C>T	5568		5497614_42:A>T	6967		3592476_43:G>C	5426		3587420_8:A>G	6252		5211445_16:G>A	5489		5200167_52:A>G
3908260_55:C>T	6311		3906937_7:G>C	5038		3905821_31:C>T	5568		3365376_37:C>G	6974		3587113_15:A>G	5450		3587420_13:G>T	6252		3738373_34:A>C	5495		3356668_32:T>C
4105058_16:A>G	6313		5501552_10:C>T	5045		3595528_43:T>C	5576		3596310_14:G>A	6990		3577857_45:C>T	5453		3365047_15:G>A	6252		3738373_36:T>C	5495		5215054_6:A>G
3363206_33:C>G	6315		3602395_67:C>G	5048		3599647_24:T>G	5585		3601323_28:A>T	6993		3578231_33:T>C	5458		3885175_25:G>C	6263		3600757_46:A>C	5498		37705053_32:T>G
48706025_50:A>G	6339		3592025_65:C>T	5048		3595606_7:A>G	5592		7092926_59:G>A	6998		3738284_52:C>G	5458		3903263_35:A>G	6272		5802108_49:A>G	5498		37706435_55:G>T
3732399_20:C>T	6354		4105187_7:C>G	5060		4490276_7:A>G	5592		3908193_28:G>T	7043		3579888_13:A>G	5474		5788702_30:C>A	6312		3600757_25:G>A	5498		3901605_41:T>C
3744052_5:C>G	6358		3908396_14:G>A	5097		3741928_26:T>G	5598		3908193_30:T>C	7043		3363939_10:C>A	5490		3361708_65:G>A	6332		3597040_13:T>G	5501		3362928_38:C>T
3363196_17:T>C	6358		3908396_13:C>A	5097		5497414_32:G>C	5604		3346390_7:G>A	7053		3363939_65:G>C	5490		3595448_20:G>A	6360		48705712_11:T>C	5529		3363709_41:T>C
3742925_21:C>T	6367		3364380_5:T>C	5111		3745435_31:T>C	5607		3909187_30:T>C	7068		3598649_35:C>T	5492		7091173_41:C>G	6362		3598627_39:C>T	5581		28856374_53:C>A
5037575_15:G>A	6376		4091865_33:C>A	5124		5215851_52:T>G	5618		3909187_28:G>T	7068		7413732_26:C>G	5499		7091173_9:C>G	6362		37704833_8:G>C	5614		3907632_64:G>A
3734497_19:C>T	6381		4093073_13:G>A	5164		48707023_16:T>A	5626		3907307_68:G>C	7070		3905939_29:C>T	5513		4489719_6:A>G	6371		3906421_8:C>G	5614		3584836_22:G>A
3908610_64:A>G	6398		3906467_13:C>T	5166		3342746_38:G>A	5648		3576909_7:C>G	7081		3582548_34:T>C	5524		5504523_8:C>T	6383		3888460_20:C>T	5618		3587841_27:A>G
3362728_34:G>A	6436		5503043_17:C>G	5176		3348379_29:A>G	5664		3737851_43:A>G	7082		3358710_29:C>T	5528		3733662_47:C>A	6383		3596380_14:C>G	5645		3363045_30:C>T
5498171_37:T>A	6444		3593177_36:A>G	5176		5789429_42:G>A	5664		3736903_14:T>G	7098		7104220_25:A>G	5544		3365348_29:T>C	6398		3363497_15:T>C	5686		3363883_40:T>C
3362241_27:C>T	6453		7413282_48:C>G	5180		3355658_34:G>A	5665		5498366_6:T>C	7158		3595936_28:C>G	5582		3741614_32:C>G	6419		3744110_18:C>A	5716		3355900_19:C>A
3357703_7:T>C	6464		3731096_11:C>T	5182		3733017_17:A>C	5675		3909420_6:T>C	7158		100019619_26:T>C	5597		5503139_51:C>G	6450		3578362_47:T>G	5748		28855027_42:A>T
3907452_21:A>T	6489		3581135_17:C>G	5186		29362013_36:G>T	5686		3598538_17:A>G	7209		3342891_20:A>G	5615		3363137_6:G>C	6453		3579215_21:T>A	5768		5801185_10:C>G
3744465_53:T>C	6503		3590691_11:C>T	5194		3596951_29:G>A	5702		7063247_33:T>C	7220		3596751_65:T>G	5626		38784720_6:C>G	6453		3742819_27:A>G	5774		5504433_52:A>G
3742959_14:G>A	6508		4495686_29:C>G	5194		3362199_28:C>G	5707		3363115_10:T>C	7225		4102903_18:G>T	5642		3590712_36:A>G	6475		3907392_12:G>A	5774		48706129_58:C>G
3734857_19:G>A	6508		5221413_39:C>G	5197		3583324_14:C>A	5716		3588886_33:T>C	7252		3587044_11:T>C	5643		3363016_19:A>G	6476		3736895_46:T>C	5782		3363299_34:A>C
5210831_25:A>G	6511		3908992_5:C>A	5200		3357149_61:C>G	5730		3363945_53:T>G	7274		3596108_16:C>T	5643		3894801_10:G>A	6476		3600079_46:T>C	5782		3351229_43:C>T
48705683_45:C>T	6533		3593876_28:T>C	5227		3906548_67:G>T	5757		3744107_66:A>G	7275		37705763_38:C>T	5644		3365299_11:T>C	6511		48705965_18:G>C	5783		5496981_21:T>C
3748025_26:C>T	6601		3909893_19:C>G	5232		3364831_51:C>G	5760		3748358_64:A>G	7286		3581001_59:G>A	5650		3907355_5:C>A	6513		4092256_32:A>C	5784		3353642_7:T>C
3907149_34:C>T	6635		3909893_64:G>A	5232		3587247_20:G>T	5823		3748358_19:G>A	7286		3742327_28:C>G	5655		3589619_5:C>A	6522		3587434_49:C>A	5785		3598588_38:G>A
39740421_29:G>A	6646		3907734_32:G>A	5236		3587247_31:C>G	5823		3365121_33:T>C	7291		3745953_28:C>G	5655		3577994_34:A>C	6535		3584891_18:C>G	5796		3364186_11:G>C
3581097_34:G>A	6685		3748369_39:A>G	5240		3595983_64:T>C	5835		3596793_16:G>C	7346		3576986_18:G>T	5656		4493763_29:C>T	6563		5215285_52:C>G	5814		5216369_41:T>G
3362687_35:T>G	6693		37704852_31:A>G	5242		3743673_22:G>C	5840		3743272_45:C>G	7360		3586343_24:A>G	5670		3743902_21:T>G	6575		3745842_22:C>A	5833		3898951_11:G>T
3585199_5:G>A	6708		3743801_65:C>A	5242		3602816_59:T>G	5863		48706034_34:G>C	7384		3362216_27:C>G	5674		5497973_54:T>C	6589		3362688_35:T>C	5834		3596906_59:T>G
4095168_41:C>G	6731		3590436_21:T>C	5248		3601882_20:G>C	5901		3742695_25:G>T	7385		3909836_30:G>C	5679		3363621_54:C>T	6617		3364703_56:G>A	5846		3903620_24:A>C
3364326_26:C>A	6749		4093305_34:G>T	5255		3601882_10:G>A	5901		3742607_59:C>T	7403		3350867_17:C>G	5746		3908481_16:G>A	6633		5501857_67:A>T	5849		3907614_34:C>T
3589820_19:C>T	6755		5211498_11:A>G	5272		3584074_45:C>T	5904		100013500_17:T>A	7408		3344134_21:G>A	5751		5499079_14:C>T	6655		3745931_24:G>A	5876		5201981_25:C>T
6211075_17:C>G	6821		3908782_62:G>C	5288		5796234_6:A>C	5905		3363557_32:T>C	7421		3887419_28:C>G	5790		3344815_22:A>G	6655		3342027_54:A>C	5879		3353501_31:T>C
3363521_41:G>T	6834		3908601_37:C>G	5297		3908627_68:G>A	5906		3743799_11:C>G	7447		3892187_14:A>G	5808		3363841_48:G>T	6676		4105142_22:T>C	5899		48706270_6:C>T
4490078_48:A>G	6844		3901324_58:G>A	5303		3908627_26:G>A	5906		3589768_7:T>A	7459		3740128_9:A>G	5814		3363841_56:T>G	6676		6209888_6:T>C	5920		3343872_65:C>A
3590180_67:C>T	6893		5215415_6:A>T	5313		3908097_7:T>G	5911		3583372_11:G>A	7461		3365102_38:A>C	5837		4105512_28:A>G	6679		4100226_19:T>C	5922		5218686_52:G>A
3595402_37:G>C	6893		3748919_35:G>T	5317		3362964_26:C>G	5924		3577469_17:G>C	7464		7091011_24:C>T	5870		4098513_66:A>G	6697		3595247_19:T>C	5927		3599860_5:C>T
3738917_36:A>C	6903		3909817_15:G>T	5321		4490744_55:T>C	5938		3745938_12:G>C	7490		7091011_30:C>A	5870		3596400_39:A>G	6713		3588585_41:G>A	5929		3598716_56:G>C
4092172_34:G>C	6920		3902285_33:G>A	5323		3358232_15:C>T	5960		3743767_32:A>T	7500		5497668_47:C>T	5889		3363144_7:T>G	6778		48706230_45:G>T	5945		3733362_46:G>A
3363992_52:T>C	6936		3909103_25:T>A	5353		5138207_16:T>C	5970		3909498_28:C>T	7515		7103896_67:A>T	5904		3354974_13:A>G	6784		5788623_40:G>T	5975		3577314_38:C>G
3744397_61:T>C	6939		5497119_25:A>T	5353		3908046_43:A>G	5983		3908720_28:G>C	7517		3365372_41:A>G	5923		3737062_30:G>A	6788		3602675_46:C>A	5978		5788966_67:G>A
3590658_6:A>G	6956		3593968_62:G>A	5362		3585560_10:C>T	6013		3362352_8:T>C	7521		5034978_23:T>C	5937		3909200_54:A>G	6790		5216059_25:A>G	5980		3362202_56:T>C
5501124_5:A>T	6973		3602494_30:A>C	5380		5799845_44:C>T	6029		3740373_34:G>A	7530		3591736_39:C>G	5954		5501256_7:G>A	6833		5497299_22:G>T	5989		5788673_43:C>T
3363613_58:A>G	6976		3581915_23:C>T	5389		3355849_26:A>G	6047		3898814_39:C>G	7558		3600838_56:T>G	5990		3743499_34:C>G	6833		3743595_58:G>C	5992		3906622_12:A>C
3909114_13:G>A	6977		3581915_17:C>T	5389		3346914_64:G>A	6071		5214136_36:A>G	7585		3745259_34:T>G	6007		3355464_41:A>G	6844		3364559_19:A>G	6039		3743682_16:G>A
3909114_33:G>A	6977		48706083_5:G>T	5390		3743876_59:A>G	6095		3596841_32:T>C	7585		3365134_33:C>G	6007		3594120_24:A>G	6871		38789111_34:C>A	6047		3363225_62:A>G
3575989_5:A>C	6981		38785202_20:T>C	5401		3596235_13:C>G	6098		3601483_7:C>G	7585		3364108_25:T>C	6014		3363772_11:C>T	6876		3578066_42:G>T	6060		4105619_30:A>G
5799798_58:G>T	6983		3352885_5:G>T	5403		3364793_7:G>A	6119		7062857_32:A>G	7591		3909325_14:G>A	6018		3600316_65:C>T	6877		3591279_10:T>C	6083		3595444_49:A>G
3346794_17:G>T	6995		7062925_62:G>C	5411		3364775_12:G>C	6120		4486982_21:A>C	7598		3576491_64:A>G	6019		3602898_27:T>C	6896		3362974_43:C>G	6113		3742564_22:C>A
3362101_33:A>T	7031		3746298_34:T>A	5411		3597245_25:A>C	6124		7087305_49:C>G	7598		3343771_10:A>G	6059		4490642_8:A>T	6942		3362546_34:T>G	6166		7093596_8:G>A
3897118_46:C>T	7038		3898532_23:C>T	5421		3595283_12:C>G	6134		3596691_16:T>C	7630		3904011_31:T>G	6061		3884426_43:A>G	6956		7086763_8:A>C	6172		3363997_5:G>A
3602655_31:G>A	7042		3901044_15:C>G	5433		3595843_29:A>G	6145		5215315_11:T>C	7630		3906668_31:T>G	6061		3743475_15:T>G	6962		3906041_41:A>G	6189		4490378_35:G>C
3602655_11:G>T	7042		3362729_61:G>A	5443		3742685_50:C>G	6154		3906436_65:G>A	7642		3906668_18:C>T	6061		3887227_26:C>G	6988		5226242_31:G>C	6238		3904455_15:C>A
5035244_40:C>T	7043		5226219_41:G>C	5445		3358507_15:C>T	6193		3362213_35:G>A	7672		3362350_19:C>T	6092		5802085_23:G>A	6991		3590576_18:C>G	6302		3730641_46:A>G
3363008_39:T>C	7057		3743185_67:G>A	5471		3743778_10:T>C	6204		3741295_8:G>C	7691		5493673_5:C>G	6092		3744560_68:T>G	7015		5504563_12:G>A	6304		7103980_67:C>T
3909548_32:T>C	7082		38788408_13:G>C	5474		5044422_27:G>C	6205		3363576_39:A>G	7750		5497564_65:A>C	6097		3743834_14:C>T	7081		3358145_23:C>T	6306		3733051_37:G>T
3348082_8:G>A	7117		3885233_23:G>C	5491		3742355_67:A>G	6258		3595756_17:C>T	7764		3597344_39:C>T	6099		5498698_5:A>C	7087		3735228_62:G>A	6335		3735895_60:G>C
3347138_6:C>G	7120		3346733_46:A>C	5499		3596114_15:C>A	6283		3589502_23:G>C	7801		3595671_21:T>G	6113		3907301_52:C>A	7092		3598939_53:T>C	6368		3739395_6:G>A
3342183_14:A>G	7135		5036830_48:T>C	5511		3743777_54:C>T	6307		3363436_60:G>A	7845		5497876_33:T>C	6120		5217863_58:T>C	7111		3362264_42:T>A	6374		48708624_51:A>C
4103542_39:G>A	7138		48707135_53:T>C	5511		3364468_53:G>A	6324		3896033_9:T>C	7846		3908942_33:C>G	6122		3733335_18:G>A	7116		3595475_28:T>G	6385		3364416_66:G>A
38789189_41:T>G	7178		3908646_11:T>G	5520		3599339_40:T>C	6325		3595459_47:G>A	7876		3590348_11:G>A	6130		3743640_5:A>C	7119		3578923_50:A>G	6415		3364906_32:A>G
4092349_20:A>T	7178		5218132_35:G>C	5528		3894038_59:T>C	6326		3348940_6:C>A	7883		3342478_18:A>G	6147		5802397_13:G>A	7119		3362388_56:A>T	6461		7103566_47:G>C
3596491_13:A>G	7185		3345259_31:A>G	5532		3364467_9:C>T	6331		5503168_50:A>C	7883		3744751_12:C>G	6169		3746011_33:A>G	7125		3884857_16:C>T	6464		3588607_23:G>A
5757100_21:T>C	7196		3345259_28:A>G	5532		5497635_35:G>A	6336		3363896_37:C>G	7888		3744652_67:T>G	6177		3364840_46:G>C	7130		3908814_30:C>T	6468		3891593_22:A>T
7086507_7:G>A	7213		7104042_16:G>T	5533		3352685_35:A>G	6343		4490084_50:A>G	7890		3590431_7:C>A	6191		3744148_46:G>C	7130		7467831_19:C>T	6502		3894649_22:A>T
5498095_36:T>C	7214		3346112_34:T>A	5564		48705724_62:C>G	6346		3742415_30:T>G	7914		5212724_21:T>C	6201		3744148_8:G>A	7130		3741020_19:T>C	6514		3896211_35:T>A
3345548_28:C>T	7227		3743975_54:G>A	5566		4490550_56:C>T	6372		16513858_13:A>G	7931		4105164_41:C>T	6208		3360950_62:A>G	7132		3906866_16:T>G	6521		3356073_46:G>T
3353373_28:G>A	7242		3744620_39:G>A	5571		5498784_15:G>A	6392		3595798_52:G>T	7932		3364482_7:A>G	6232		3576381_19:G>C	7155		3362929_28:C>G	6527		3582186_51:C>G
5504237_14:G>T	7264		3746155_42:A>G	5587		48708700_7:G>A	6393		4488577_18:T>C	7942		3906198_7:G>A	6232		3602143_35:C>T	7158		5499919_5:C>A	6564		3582186_28:T>G
3910033_19:G>C	7287		7468221_43:G>T	5589		3909652_47:C>G	6397		5204168_58:A>G	7973		3886882_12:T>G	6238		3908640_51:G>T	7175		3895917_24:C>T	6565		3743385_44:G>A
3596970_32:C>G	7290		38784853_49:A>G	5595		3906615_5:C>A	6425		3364102_46:C>T	7977		3587830_25:C>G	6247		3580540_44:C>G	7204		3890266_17:C>T	6567		37706271_13:A>G
3596494_40:G>A	7296		4490660_43:G>T	5599		7091226_8:C>G	6425		3364102_28:G>A	7977		7104722_17:G>C	6251		3595201_42:A>G	7234		3745289_22:C>T	6568		3734975_14:G>A
3349513_65:G>A	7311		3894892_66:G>C	5618		3602265_7:C>T	6446		3597688_49:C>T	8030		7413206_17:C>G	6251		3730374_64:C>G	7266		7499659_39:A>G	6630		3890997_35:A>G
3362795_40:C>G	7317		3364792_14:G>T	5621		3365137_54:A>G	6448		3578174_35:C>G	8039		3883912_9:A>T	6273		4492088_8:T>G	7281		3361980_43:C>T	6637		3362008_63:A>G
3909181_43:C>G	7405		41118195_43:G>A	5639		3601438_46:G>C	6476		3578174_61:G>T	8039		3595333_43:C>T	6274		3365337_12:T>C	7329		3363418_48:A>G	6663		3909714_19:A>C
3363405_5:G>A	7427		3742313_37:C>T	5649		5501544_8:C>T	6491		3349687_9:T>C	8068		3596726_53:T>C	6274		3906640_5:T>C	7339		5497676_10:C>G	6685		3587189_13:T>C
3581132_14:C>T	7440		3581436_55:C>T	5678		3596437_36:C>G	6508		3582850_10:G>A	8084		7468260_53:T>C	6274		5224825_32:G>C	7376		5796443_34:A>C	6687		3354333_38:T>C
5802094_10:A>G	7452		3750156_61:T>C	5703		3742530_21:T>A	6528		5498196_52:C>A	8108		3597577_32:A>G	6277		3586676_55:C>G	7395		3359049_34:C>A	6715		3746185_49:G>A
3351008_42:A>T	7500		5800200_54:T>G	5703		4490338_62:T>C	6572		4490651_50:C>A	8109		3355233_31:G>T	6280		3577514_25:G>C	7409		3359969_17:C>A	6717		3732499_16:T>G
3358743_6:G>T	7504		3579503_68:T>G	5703		3598334_16:G>C	6573		3889273_22:T>C	8147		5796376_46:A>T	6297		6211377_18:G>C	7432		3744826_60:T>C	6731		3735518_34:A>G
3736151_29:A>G	7544		3364692_66:A>T	5712		48706029_16:G>C	6573		37705029_20:T>C	8149		3359220_5:G>A	6313		3576358_25:T>C	7443		3907563_31:G>A	6753		3365373_47:C>A
48705987_52:A>G	7575		7466268_14:T>C	5745		5200612_49:C>T	6575		5501713_49:C>A	8161		3909704_63:C>T	6333		3576358_22:C>T	7443		100015426_7:C>T	6771		3588502_64:C>A
3346331_7:G>C	7603		7413169_48:C>G	5774		5200612_37:C>T	6575		37704822_19:A>C	8191		3364006_40:C>G	6339		3357799_6:A>T	7446		3596932_14:G>A	6776		3585257_68:G>A
5224895_60:C>A	7619		5217016_67:T>C	5778		3358823_20:C>A	6581		3597260_8:C>T	8207		5222320_11:C>T	6367		7466031_18:T>C	7453		3349624_56:C>G	6776		3352391_40:G>C
5789416_10:A>G	7677		3363229_29:T>G	5812		7466235_65:C>T	6592		3891972_66:G>T	8230		5215136_13:G>A	6372		3734448_49:G>C	7488		3596932_32:C>T	6776		7468283_39:G>C
48707492_38:G>C	7682		3907034_52:T>G	5818		3364049_51:C>G	6592		3579052_41:T>C	8240		3363338_14:C>A	6398		3747692_46:A>G	7509		3887731_7:T>C	6803		3743860_9:C>G
3576786_13:C>T	7693		48706264_34:T>G	5834		3905970_23:C>T	6599		5222387_27:T>C	8254		3736182_41:A>C	6399		5789081_20:C>G	7514		3592187_19:C>T	6804		3743768_25:A>G
3576786_34:A>G	7693		3580598_11:A>G	5836		3907288_32:A>C	6604		5222484_22:T>C	8264		3600364_11:C>A	6401		3900398_29:A>G	7542		3362208_19:T>G	6806		3356819_38:A>G
3602638_46:C>T	7701		3743863_52:C>T	5838		3730504_47:T>A	6619		3590736_45:A>G	8273		5214394_44:G>A	6401		3595720_17:A>G	7551		3343233_27:T>A	6808		3743242_32:C>G
4095655_37:C>T	7710		3365086_8:A>G	5859		3745241_28:C>T	6623		38784960_36:A>C	8313		3906433_49:C>G	6427		3589040_19:G>A	7589		3590614_46:G>C	6812		3349999_45:A>C
5226345_26:C>G	7716		3906727_50:G>C	5882		5222023_28:T>C	6634		4099648_20:C>T	8316		4484680_9:C>T	6438		5041083_16:G>A	7589		3596145_44:C>G	6814		3907326_38:G>A
5223107_44:G>T	7722		3353794_55:A>T	5890		3365010_33:C>G	6634		7086480_47:G>T	8328		3743597_19:T>C	6439		3364790_23:C>G	7616		5796181_17:C>A	6831		5796797_13:A>G
100013504_11:A>C	7756		37706277_23:C>T	5904		3346264_18:A>G	6646		5209978_10:A>G	8337		3596541_19:C>T	6439		3593174_63:C>T	7622		3596515_28:G>A	6832		3595585_64:G>T
3909634_25:C>A	7770		3594159_23:T>C	5912		3907860_40:C>A	6646		3364798_50:G>A	8337		3577655_40:G>C	6466		48705986_61:G>C	7643		3908788_59:C>T	6832		37706068_51:T>G
3888098_60:C>G	7794		3906099_10:C>T	5914		48705957_40:A>C	6646		3364037_52:T>C	8348		100023522_32:C>T	6467		37706947_12:A>G	7663		4489966_58:A>G	6833		29076064_58:G>C
3890485_25:G>T	7810		3596872_44:C>T	5917		3601587_40:C>T	6658		4104486_29:G>A	8357		3738525_6:C>T	6474		100020353_56:C>G	7740		3897734_58:C>T	6837		3357922_5:T>C
5209628_25:G>T	7810		3592885_61:G>A	5918		3364673_29:G>C	6685		4104486_5:C>G	8357		5215245_45:C>G	6481		7414809_66:A>G	7742		3595113_14:C>G	6842		3749857_63:G>C
3362880_54:T>C	7824		3897477_11:A>G	5944		3365270_41:T>C	6708		5498409_65:A>G	8388		3362344_9:A>G	6481		5034625_8:C>T	7792		3584239_12:A>G	6845		7358066_26:T>C
3362380_62:C>T	7861		4489932_67:C>T	5947		3580725_50:A>G	6716		3746209_38:G>C	8402		4490111_8:C>G	6493		5046782_28:C>G	7811		5788519_12:A>G	6845		5504389_13:C>G
5035321_27:C>A	7925		3907644_49:T>C	5983		5497797_59:T>C	6747		3364208_42:A>G	8403		48705881_8:C>G	6493		3593924_28:G>C	7829		5788739_41:A>C	6863		4496059_15:G>A
5040570_5:C>G	7957		100085379_22:G>C	5983		3595976_41:G>C	6750		100072788_32:G>A	8411		3595286_46:A>C	6513		4094776_65:C>G	7830		7104337_16:C>T	6864		3362619_30:T>G
3908811_33:T>C	7957		3730362_22:A>G	6003		3586890_44:A>C	6776		3364614_34:G>A	8454		3350003_16:G>T	6517		48705824_62:C>G	7844		3906461_23:G>A	6902		3598588_49:C>T
3909735_5:C>G	7957		3594137_41:A>G	6013		3595351_14:A>G	6777		3908901_41:C>T	8459		3905923_13:C>T	6522		5498944_31:G>A	7856		4490025_48:A>G	6935		3360457_17:A>G
3362354_32:A>G	7960		3906969_6:T>C	6027		3595760_58:A>G	6784		3745698_21:G>C	8477		3907992_19:C>T	6578		3744450_11:G>C	7858		3745196_5:C>T	6962		3884421_12:G>C
3342506_47:A>G	7973		7415260_20:T>G	6037		3364497_14:G>A	6800		5219851_52:T>G	8491		3579514_41:C>G	6595		3907568_17:A>C	7870		3745196_16:G>T	6962		5044476_51:T>C
3360654_60:C>T	7975		3742229_16:C>T	6061		6211234_61:A>G	6829		7089115_18:A>C	8499		3909757_19:C>G	6596		16501604_61:C>T	7883		4488937_31:C>T	6981		5207878_27:C>T
3364400_48:G>T	7998		39740452_52:A>G	6077		3908358_52:G>A	6830		3908729_33:T>C	8554		3895184_22:T>C	6622		3595650_28:A>G	7907		5037116_7:C>T	6994		5218968_8:G>C
5223296_44:T>C	8018		48707462_5:G>T	6117		5226980_31:G>A	6886		3362248_29:T>C	8590		3596269_48:C>A	6627		3363386_15:G>A	7941		3743842_42:C>A	6996		7415871_64:A>G
3895421_6:C>G	8023		37704478_36:T>C	6123		3905995_53:G>A	6912		3597881_11:T>C	8595		3364173_29:C>G	6641		7504018_19:G>A	7944		3365144_12:G>A	6999		100014675_25:T>C
7357713_46:G>C	8056		3889624_5:G>T	6139		4092043_25:C>T	6925		3349917_10:A>T	8629		48705603_10:C>A	6664		7095102_27:C>A	7950		4487939_29:T>C	7003		3907035_37:T>A
3884947_7:C>G	8094		5042001_7:G>C	6144		3745910_39:A>G	6937		3743959_19:T>G	8650		3364528_58:T>C	6666		3359983_38:A>G	7969		3731865_14:C>T	7029		3343800_49:A>C
3363524_53:T>A	8096		37705366_26:G>A	6154		5497020_36:G>T	6937		3896939_40:A>T	8653		3589878_6:G>T	6671		5500254_21:G>A	7973		3361967_26:A>C	7039		3910168_62:C>T
3596488_36:G>A	8138		3740705_37:G>A	6166		3733745_6:C>G	6939		7105683_13:A>G	8660		3352429_37:G>C	6676		3888398_65:G>A	8051		3748761_12:A>G	7042		7088609_14:G>T
3362598_37:A>G	8142		3599676_35:C>T	6172		39740602_55:G>C	6946		3363275_12:A>G	8668		3908395_62:T>C	6680		48706108_61:T>G	8063		4094408_40:A>G	7045		3595735_26:T>C
7467453_66:G>T	8144		5499940_35:A>G	6180		48705421_48:A>G	6950		3737117_38:C>A	8694		3600353_67:A>T	6714		48705910_54:A>C	8066		3355522_22:A>G	7050		3886515_23:T>C
3588625_23:A>C	8162		48707301_56:G>C	6181		3587874_36:C>T	6952		3743332_52:G>A	8702		3600353_9:T>C	6714		5202820_35:G>T	8098		3354433_9:A>G	7050		7103796_41:A>G
4490415_37:A>C	8180		5788536_64:C>G	6184		7414870_63:A>G	6954		3906916_28:C>A	8717		3907944_29:G>A	6751		3906864_39:T>C	8121		48705658_19:C>G	7053		5041798_34:C>T
3362490_12:G>C	8190		3904573_54:G>A	6189		3900465_64:C>A	6970		3735973_25:T>C	8734		5804219_19:G>A	6771		7086332_14:C>T	8134		3357216_20:G>C	7054		3602281_34:G>C
48706140_12:C>G	8190		3887794_9:C>T	6203		5498386_37:C>G	6985		5497855_6:T>G	8763		3578013_29:C>A	6774		4500027_14:T>C	8134		3364262_7:C>G	7060		3908528_15:G>A
3585654_38:G>A	8199		3887794_6:C>G	6203		3899071_38:G>A	7000		3597561_58:A>G	8768		3578013_41:C>T	6774		3364093_57:A>C	8137		3364258_38:G>T	7071		3598742_28:A>T
3743252_27:A>G	8202		5040522_43:G>A	6216		5498671_31:G>C	7002		3745028_30:T>C	8773		3577934_12:T>C	6790		3586909_16:T>C	8154		3897857_6:C>T	7083		3743219_35:G>A
3364838_40:C>T	8210		5040522_33:A>T	6216		3744459_37:C>G	7006		5042565_12:T>C	8788		5497158_58:G>T	6805		3364053_59:T>C	8175		3745175_62:G>A	7087		3592422_22:A>G
3733254_20:C>G	8223		3342224_12:A>T	6220		48705428_54:A>C	7013		3729952_41:A>T	8807		3595216_43:A>C	6816		3582390_38:T>C	8178		100022067_55:G>C	7092		3736988_26:C>G
3750336_53:C>T	8235		3601499_28:G>A	6234		3908980_26:C>A	7025		3892610_5:C>G	8826		5497472_22:A>C	6854		5207753_13:C>G	8199		3908388_42:G>A	7107		3733708_21:G>T
3364260_32:G>A	8244		3735239_22:A>G	6247		3584157_40:C>A	7025		4105491_26:C>G	8834		5224661_11:T>G	6867		3596579_62:T>C	8199		3341898_16:C>T	7110		5202067_17:A>T
3347371_27:T>G	8284		48705902_22:A>G	6247		7086574_25:G>A	7063		3745756_43:G>C	8850		3350723_15:C>T	6868		3743534_22:T>C	8212		7062572_21:T>A	7118		3587314_30:G>C
3745394_15:G>A	8287		3364328_56:G>A	6250		3597804_62:C>T	7068		3909951_36:G>T	8852		3883732_18:T>C	6873		4491812_27:G>A	8213		3591257_33:T>A	7121		5799951_22:T>G
3733834_10:A>G	8343		5222863_45:T>G	6258		5207405_15:G>T	7068		5047074_31:A>G	8856		3906497_50:C>A	6876		3586102_68:C>T	8216		3590213_59:G>A	7126		3739472_16:T>C
3597708_43:G>A	8353		3591447_19:G>T	6315		3909469_17:A>G	7069		7413347_20:C>T	8860		7467587_9:G>T	6890		5217177_8:A>G	8216		3908492_41:G>A	7133		37705745_64:C>G
3362294_33:A>C	8364		7575729_21:A>G	6317		3590033_26:G>C	7082		3344207_67:C>T	8860		3581152_19:C>G	6902		3736076_62:G>C	8228		3358962_31:A>G	7137		3744027_29:C>G
3582753_54:C>G	8365		3888307_12:T>C	6333		5497401_14:C>T	7098		3362833_24:G>T	8879		3364008_53:T>G	6912		5789316_17:G>T	8241		7091195_31:G>A	7137		3739472_19:G>C
3361981_14:C>G	8413		7467691_43:G>C	6364		3906710_65:T>C	7113		3908618_31:T>C	8898		5035392_9:G>T	6928		3743125_22:A>T	8260		3908787_64:C>T	7143		3906685_16:G>C
3908920_53:G>C	8469		3363953_8:A>G	6390		3745149_33:G>A	7130		3909364_16:G>A	8898		3910110_65:T>C	6947		3907744_9:T>G	8294		3363215_20:G>A	7145		3364918_62:G>A
39741511_47:T>C	8504		5789281_37:G>A	6401		3908877_50:G>A	7134		5207988_7:C>G	8918		3893516_34:C>A	6948		3363946_35:G>A	8344		3596891_41:C>G	7146		3361300_39:A>G
3902779_32:G>A	8526		3594349_64:C>T	6415		3350468_61:A>G	7135		3349969_52:A>C	8929		7103477_24:T>G	6952		3905526_18:C>G	8348		3894077_52:T>A	7148		5217745_30:T>C
4490701_49:A>G	8534		48706361_10:G>A	6423		3748728_68:A>G	7135		5801933_35:C>T	8957		3742437_67:T>C	6963		48706439_37:G>T	8348		5498354_8:C>G	7156		3352391_51:G>T
41118172_30:T>G	8542		3908062_35:A>G	6430		7091123_14:C>G	7138		5211819_8:C>G	8966		7087026_25:T>C	6978		3597496_37:A>G	8361		3744686_59:A>C	7168		3577147_17:A>G
3595792_65:T>C	8555		3743669_35:A>G	6430		3362457_19:C>T	7143		5211819_23:G>T	8966		5206632_44:C>G	6997		3745184_14:G>A	8372		3901002_30:G>C	7174		3349490_10:G>C
5499760_7:A>G	8568		3364590_45:G>A	6431		3596358_19:C>G	7146		3598704_29:A>T	8975		3898351_50:A>T	7006		3899332_14:G>A	8375		3594913_35:T>C	7199		3582713_68:C>T
3583357_6:G>C	8621		3602842_59:T>C	6438		3362820_55:C>G	7175		48707121_63:G>A	8976		3886209_6:A>G	7011		3746133_53:C>T	8405		3589403_68:G>A	7217		3745668_19:G>A
3364970_9:A>G	8662		3906629_35:G>T	6444		3593917_40:C>A	7196		5804436_39:A>G	8994		3737255_28:T>G	7023		3905988_54:G>T	8433		3895486_27:A>T	7230		3577205_35:C>T
3583302_48:A>C	8675		3348449_42:T>G	6445		3738184_60:T>C	7199		3596311_60:C>T	9003		3596166_36:C>G	7032		3364072_13:C>G	8491		3890218_16:G>C	7234		7091272_53:C>G
3353261_25:G>C	8687		3596864_14:T>C	6461		3584152_39:G>C	7204		3596144_29:A>T	9003		4100743_36:T>G	7034		3601414_39:G>A	8522		3745640_20:G>A	7252		3363528_68:C>G
4494616_20:C>G	8690		5047091_6:G>A	6472		5801276_13:T>C	7213		3908944_20:T>C	9007		5207687_22:A>T	7036		3744772_48:G>A	8523		3365356_27:A>G	7265		3342204_51:A>G
7413429_55:T>C	8694		3736518_28:C>T	6476		3587258_60:C>T	7220		3741755_67:G>C	9038		3893225_65:T>G	7046		5220354_13:G>A	8589		3590656_40:G>A	7280		38788406_63:A>G
7413429_25:A>T	8694		3599705_13:T>A	6483		3895890_25:T>C	7250		5497107_68:A>C	9048		3358515_32:G>T	7058		37705318_5:T>C	8589		3363209_41:G>A	7281		5046230_28:G>C
3355992_50:T>C	8698		7357330_14:A>G	6503		3598071_9:A>G	7269		3583802_24:C>T	9069		3587901_20:G>C	7062		3586490_10:A>G	8600		5138703_14:G>A	7302		7093596_44:T>G
5207772_5:T>A	8720		3740472_55:G>A	6514		3736126_43:T>C	7272		3583802_16:T>C	9069		3908761_16:G>C	7085		3884095_30:A>G	8613		3909388_44:A>T	7308		3362832_20:T>G
3907960_40:T>C	8727		3590514_42:A>G	6521		3341858_28:T>C	7282		3578739_44:G>C	9075		5498908_41:G>C	7096		3895395_5:G>C	8625		3906808_33:C>T	7316		3364126_64:G>A
3362750_40:T>C	8727		3889552_11:A>C	6522		3341858_13:T>G	7282		3598803_15:G>C	9093		5789354_32:A>G	7098		3362106_10:C>A	8688		3906397_66:G>C	7359		3364968_22:C>G
3342661_19:C>G	8748		3596984_50:A>G	6542		3341858_15:A>G	7282		3909889_64:A>G	9094		3587990_5:T>A	7098		5220291_16:A>G	8695		5225348_34:C>T	7368		3730292_35:G>A
7091236_44:G>A	8758		3744467_24:A>G	6548		31722780_41:G>A	7290		3909889_49:G>C	9094		5803088_43:C>T	7103		3596798_40:C>G	8708		3890046_31:G>A	7397		48705839_60:T>C
3588869_52:T>C	8778		3589292_33:A>G	6606		3596812_29:T>C	7300		39741591_32:C>G	9133		3361944_15:A>C	7113		5492919_9:G>A	8722		100016881_47:C>A	7408		37706538_56:G>A
48705752_64:T>C	8789		7414185_28:A>C	6608		3745744_52:G>C	7316		3743307_15:T>A	9184		3361944_28:G>T	7113		3889885_62:T>A	8742		3595262_19:G>A	7433		3353340_44:G>C
3595439_15:G>C	8814		3362301_25:T>C	6611		4489478_11:A>G	7356		5034644_15:T>A	9196		3732463_8:A>G	7122		3363630_34:T>G	8768		3363404_29:T>G	7434		3351402_7:C>T
3342094_19:C>G	8829		3902692_56:C>T	6611		3593246_46:A>T	7365		3579434_20:G>A	9218		3886588_37:C>T	7127		3742322_58:C>T	8783		5216368_26:G>C	7443		16525124_15:T>G
3363965_58:C>G	8830		3584608_15:T>C	6614		48705772_21:C>G	7410		4105024_30:G>A	9258		3905942_29:G>C	7136		38787827_8:G>C	8804		3344112_11:A>G	7451		5801996_48:A>G
3593736_26:C>G	8836		3743810_35:T>G	6615		5499954_12:C>T	7416		3900503_36:A>G	9304		3363747_57:G>A	7159		3909407_22:C>T	8809		3907701_57:A>G	7453		3909040_42:C>G
5504476_19:G>A	8844		3747162_26:C>T	6620		3905920_8:C>A	7418		5801914_6:G>C	9345		7063093_46:G>A	7160		3596427_8:G>C	8827		37704554_6:A>G	7457		3363216_8:G>C
5501130_50:C>T	8847		7466136_10:A>G	6633		5213563_25:A>G	7436		48705601_48:C>A	9357		3900032_46:G>A	7160		3597572_20:A>G	8875		3884759_28:C>G	7460		3589157_23:G>A
5208501_21:A>G	8859		5804351_23:C>A	6633		3906690_12:A>G	7438		3597324_8:G>C	9378		3598089_22:A>G	7162		5213815_48:A>G	8879		3363985_10:G>C	7485		3735014_41:T>G
5497054_21:G>A	8859		5804351_30:C>T	6633		3906690_24:G>A	7438		3596390_55:C>T	9390		3578183_20:C>T	7164		3597487_32:G>C	8888		3362561_24:A>C	7487		4095984_14:G>T
4492625_17:G>A	8888		3744943_13:A>G	6641		3906690_54:C>G	7438		7094080_6:T>C	9401		3362557_29:G>T	7169		3588525_28:C>G	8889		3739584_13:T>C	7503		5792361_20:C>T
6211267_52:T>G	8906		3893533_62:G>C	6666		3899195_7:A>C	7454		3909405_66:A>G	9401		3889916_28:C>G	7173		3741708_18:G>A	8896		3745250_64:T>C	7523		3907326_47:C>T
3579658_43:C>G	8907		7087293_22:G>A	6677		3899195_12:C>T	7454		3580015_36:C>A	9404		5498180_14:C>A	7178		3907713_56:T>C	8906		3745599_50:C>T	7554		7091208_12:T>C
3906045_10:G>A	8925		3882834_24:A>G	6697		5803311_40:A>G	7461		3580015_31:C>T	9404		3582003_6:A>G	7194		7086793_30:G>C	8933		3362430_44:T>C	7593		3596825_65:A>G
3362719_6:T>G	8940		3364211_7:G>T	6703		3586024_16:A>G	7466		3364718_67:C>T	9410		3587375_28:C>T	7203		3579155_23:A>G	8942		3576032_43:T>C	7599		3362302_31:A>G
3888920_23:C>G	8942		3579096_24:A>G	6704		3362370_42:A>G	7478		5502437_5:G>C	9424		3905984_23:G>T	7244		3749336_40:G>T	8955		3745141_22:A>C	7622		3363661_67:C>T
3743215_6:C>T	9006		3351891_21:T>G	6710		3741673_8:C>T	7484		3596956_6:C>T	9426		3746332_6:T>G	7246		3364020_11:G>C	8968		5209158_23:C>G	7627		3354870_57:T>C
3363152_45:A>G	9048		3597054_65:G>C	6727		3365197_16:G>A	7487		48706237_23:A>G	9453		48707377_19:G>T	7247		3744359_63:T>A	9038		3595634_39:C>A	7642		3362302_12:G>A
3909283_23:C>A	9130		4092850_16:C>T	6750		3581180_61:G>C	7495		3746386_52:C>T	9467		3909223_60:T>G	7247		3596866_62:A>G	9048		3587927_17:G>T	7647		3733836_11:C>A
48705886_10:T>G	9160		3364847_34:A>G	6751		5227312_12:A>C	7497		3906780_7:T>C	9479		7413697_45:C>T	7259		3343501_5:C>G	9058		4094653_67:A>G	7647		5803529_29:C>G
3729816_10:T>G	9166		3595937_14:C>A	6754		5498837_62:C>T	7513		3740728_23:T>C	9503		3583513_41:T>G	7272		4486580_11:G>C	9092		5497382_8:C>T	7651		3362717_47:G>A
3906386_55:G>C	9186		3890288_7:A>C	6773		3736896_14:G>A	7521		5217529_35:C>G	9526		5497674_47:A>G	7272		3745036_40:T>G	9092		3906871_11:A>G	7651		3350250_47:C>G
3362468_19:T>C	9190		5800087_7:A>G	6776		3352564_50:A>G	7521		3596277_62:C>T	9527		5040932_12:C>G	7277		7089198_23:C>T	9097		3910037_22:G>C	7654		48707164_23:G>C
5200556_53:G>C	9195		4105535_35:G>A	6777		3599583_44:T>C	7527		3600017_14:T>C	9547		3743844_12:G>C	7277		3906487_21:A>G	9098		3358788_11:A>G	7670		5039425_29:G>A
5215590_23:A>C	9211		3600937_50:C>T	6777		3889578_10:C>G	7527		5213289_53:C>T	9552		38790052_27:A>C	7277		5796546_29:G>C	9114		5499799_8:C>T	7672		7466554_5:T>G
3356566_35:T>A	9226		3909827_28:G>C	6794		5498136_59:C>T	7532		5213289_66:C>G	9552		5226368_6:T>C	7307		48706133_25:G>C	9218		3600327_26:G>C	7675		3363020_50:T>C
48707469_51:G>A	9264		3745894_10:A>G	6799		5797932_12:C>A	7533		3360733_67:G>T	9557		5211774_20:C>G	7316		4092219_62:C>T	9224		3600327_14:C>T	7675		3746837_27:A>G
6211663_5:T>C	9267		3364377_20:A>C	6804		3583836_48:A>G	7539		5046820_29:G>C	9560		3739909_34:G>A	7338		3364457_22:G>A	9241		3600327_29:G>A	7675		3739648_11:T>C
3750558_18:C>A	9277		38785226_37:T>C	6824		7086559_46:C>T	7557		5498806_29:G>C	9560		3597189_65:T>C	7344		48705624_22:G>A	9241		5036431_17:C>T	7697		3363045_40:G>A
4093709_38:C>T	9284		3597181_15:T>G	6836		5047102_30:C>A	7563		3737539_31:G>A	9580		3579686_34:C>T	7364		3595355_37:G>A	9263		3577412_10:A>G	7698		4492603_37:T>C
3743153_49:C>A	9286		3743955_28:G>C	6842		3345130_22:A>C	7573		3882723_34:A>G	9625		3596324_25:G>C	7369		3742369_19:G>A	9265		5034578_18:G>A	7725		5209713_10:A>G
3364665_29:G>C	9336		5503947_50:A>G	6846		5207799_19:G>A	7600		3597039_9:C>T	9645		4101617_27:A>G	7380		3593346_5:C>T	9302		4497364_38:C>G	7727		3886350_32:A>G
3907084_29:G>C	9336		3590647_27:G>C	6854		5199994_28:G>A	7625		3591327_15:A>C	9698		5800078_27:G>A	7380		3578002_66:C>G	9311		3578103_15:G>A	7735		3597912_20:C>T
3364665_8:A>C	9336		3359015_14:C>T	6860		3595529_61:G>A	7630		5497720_22:A>G	9749		3907754_61:C>T	7384		3596744_20:C>T	9320		3598894_34:G>C	7742		3580303_15:A>T
3907084_8:A>C	9336		7414217_9:T>C	6869		31722798_6:T>C	7631		5800216_18:G>T	9751		4094790_55:G>T	7397		4093307_20:C>T	9320		5498618_53:T>G	7743		3901821_50:G>C
3595430_36:A>C	9343		3600938_23:C>T	6876		3364530_17:T>C	7638		3595693_43:G>C	9765		3599703_46:G>A	7398		3741484_15:G>C	9346		3906026_29:A>T	7745		3363426_13:G>A
3895852_5:T>C	9350		3582791_31:T>C	6895		3908854_57:C>G	7639		3362086_21:A>T	9817		3742986_56:A>T	7421		3354098_62:A>T	9367		3906272_9:T>C	7767		3596381_54:T>C
3353675_42:A>C	9377		7356886_66:T>G	6897		3744427_24:T>C	7640		3364276_48:T>G	9819		3742986_60:C>A	7421		37706265_8:G>C	9377		37705279_6:G>A	7801		3595547_21:A>G
3600094_16:G>A	9415		5047155_20:C>G	6903		5210007_14:T>C	7657		3581980_38:G>T	9852		3596913_38:C>G	7430		37704977_12:G>A	9384		3601441_15:C>T	7809		5046861_6:C>T
3744271_13:G>A	9457		6210793_12:A>G	6912		3909444_6:C>T	7660		3596006_40:A>G	9875		3909787_67:T>G	7436		39742070_13:C>T	9384		3601441_32:C>T	7809		3582410_19:G>C
3745900_59:G>A	9473		3582977_46:G>C	6916		3907433_7:C>A	7671		3341851_25:T>C	9900		48705664_66:T>C	7449		39742070_47:G>T	9384		7104679_11:G>C	7847		3596471_19:A>T
3351093_36:G>C	9484		3362536_60:A>G	6918		3356689_60:A>G	7686		3588923_23:A>T	9900		3595186_34:T>C	7464		5037468_49:T>C	9415		3891656_53:C>T	7864		3743087_49:C>G
48706163_9:C>G	9500		3910051_18:T>G	6918		3365090_19:C>G	7691		3589146_28:T>C	9906		3579069_34:T>C	7464		3578989_26:T>C	9433		7413221_45:A>G	7867		3353323_49:T>A
3597736_68:A>G	9520		3907148_50:T>G	6928		7087517_46:T>C	7706		100017579_62:T>C	9918		3579796_33:C>T	7476		3906669_47:C>T	9473		3743495_46:G>A	7907		3363216_39:G>A
3597736_25:A>G	9520		5796812_49:C>G	6930		3908167_25:G>T	7719		3597175_16:T>A	9956		5215225_16:C>G	7482		3346278_52:C>G	9497		3343053_15:G>A	7911		5046768_60:A>G
3362632_65:T>G	9523		3597649_35:T>C	6947		7094066_52:A>G	7735		3744791_41:G>C	9964		3577968_9:T>C	7483		3909702_60:C>T	9497		3902163_13:A>G	7944		5224578_19:G>A
3905931_55:C>A	9536		3750547_62:C>G	6950		3597715_46:A>G	7740		3597423_17:A>C	10009		5789472_65:C>T	7492		3592366_11:A>G	9500		3596115_66:A>G	7965		3585444_25:C>T
3745785_21:C>G	9554		7414289_18:C>A	6956		3364430_45:G>A	7788		5203580_35:C>G	10053		3364117_22:T>C	7539		5034936_62:G>A	9523		4095756_54:G>T	7966		37706165_25:C>T
4103366_16:C>A	9566		3362512_21:G>C	6960		3362390_8:A>C	7802		7413196_11:T>G	10054		4486689_5:A>C	7582		3586754_64:C>A	9565		3357537_25:C>A	7986		39741102_45:G>A
3907968_67:C>T	9604		3576547_28:C>G	6961		3905911_30:C>T	7814		37705393_42:T>A	10104		3342426_13:C>T	7583		3733816_11:G>A	9586		48706136_43:T>C	8024		3359482_38:T>C
3906450_6:G>A	9612		3601699_42:G>A	6968		3743110_27:A>T	7875		3886189_44:C>T	10105		3364624_11:G>C	7594		3363735_26:A>C	9621		3364376_28:G>A	8031		3342826_12:G>T
3364974_32:G>C	9626		3583154_23:C>T	6976		5504070_33:T>C	7898		4093953_49:G>A	10119		3743836_13:A>G	7598		3364875_22:G>A	9631		3747158_6:A>G	8055		7467579_33:T>A
4499381_12:G>T	9675		3586865_34:A>G	6983		3591101_38:G>C	7930		3586720_20:A>G	10119		3590697_59:G>C	7602		3746974_31:T>C	9688		3909402_51:G>A	8061		3583246_63:C>G
37704860_8:G>A	9682		3353538_20:C>G	6997		3591101_44:C>G	7930		3894701_20:A>G	10119		5497796_25:G>A	7603		3743434_38:A>G	9688		3909034_47:G>A	8075		3584904_65:T>C
3746547_53:A>C	9682		3906749_9:T>C	7026		3735940_45:T>A	7944		3364799_50:T>C	10119		5220030_13:C>T	7607		3892811_18:A>T	9750		3363099_58:G>T	8086		3733808_40:C>T
3588169_57:A>G	9711		4092922_29:C>T	7028		3361947_28:G>C	7950		3736340_35:C>T	10130		3906983_46:G>A	7607		3595775_27:T>G	9765		3907834_46:C>T	8090		5804452_23:C>T
3596382_41:A>G	9757		3358803_29:G>A	7047		5498758_38:G>A	7953		5211241_15:C>T	10171		3747351_9:A>G	7608		3742705_26:G>A	9786		3358960_19:G>C	8134		3354217_25:C>T
3595274_41:A>G	9757		3905917_29:G>A	7047		3591752_24:T>G	7975		5224507_15:T>C	10171		3575903_21:A>G	7613		5498086_20:T>A	9790		3584146_18:A>G	8141		3896785_41:A>G
3595648_55:C>G	9773		3347752_13:C>G	7067		3353035_34:T>C	7980		3596828_45:G>A	10173		5203502_28:C>T	7635		3744219_20:G>C	9795		3365082_49:T>G	8160		5501142_8:G>A
3891134_34:T>C	9777		3742942_53:C>G	7100		3589669_8:T>C	7999		3596828_25:C>T	10173		39741509_10:T>C	7641		3744635_8:C>G	9804		3597851_31:C>G	8169		3742768_13:T>C
3364683_48:A>T	9796		3364286_37:T>C	7139		3730929_32:A>G	8010		3744149_58:T>C	10199		3907520_65:T>C	7644		3362860_51:T>A	9810		7502617_43:C>G	8174		3744305_25:T>A
6210666_47:G>C	9824		4488727_10:G>C	7144		3730929_45:C>T	8010		3735057_5:A>C	10227		3364593_40:C>T	7645		3738401_5:T>C	9825		5221013_21:T>C	8184		3906110_44:G>A
3600120_14:G>A	9862		3731800_7:A>G	7146		3364584_49:A>G	8027		5498978_53:C>A	10227		5803985_22:G>C	7666		5804291_23:C>G	9830		3736707_60:C>A	8213		3732893_45:A>G
3360451_24:A>G	9865		7414240_46:A>G	7151		3589229_31:T>C	8036		3355347_57:A>G	10237		3365317_59:G>A	7675		3599331_7:A>G	9836		5499820_32:G>C	8221		5223076_23:T>C
3352159_35:T>C	9872		7414240_53:G>A	7151		3347938_57:A>T	8048		3580899_26:G>A	10242		3907233_61:C>G	7676		5497042_7:A>G	9836		4485674_37:T>G	8223		4489696_60:C>A
3580789_20:T>C	9879		3744430_61:C>T	7170		3362049_14:A>G	8082		5221497_26:T>A	10248		3595467_39:G>A	7677		3363329_17:A>G	9845		4485674_34:C>T	8223		3363138_20:A>G
3363877_37:G>A	9944		3744430_10:G>A	7170		5805783_11:G>C	8083		3597864_17:C>T	10249		3592969_62:G>T	7679		3364007_29:A>G	9854		3365163_56:T>C	8266		3595950_15:C>T
5498884_44:G>A	9945		3601061_11:C>G	7173		3906120_11:C>G	8091		3362168_45:A>T	10255		3596973_33:A>G	7693		3365036_18:T>C	9856		3349434_29:A>G	8309		3597194_31:T>A
7104761_19:G>C	9952		5215382_9:T>C	7176		3578924_12:G>A	8094		5796884_20:C>G	10318		3897044_54:C>G	7698		3596506_19:T>G	9870		3349434_14:C>T	8309		6211747_16:C>T
3579146_5:A>G	9966		3363412_45:C>T	7216		3599849_7:G>T	8108		3908863_44:G>C	10330		5799814_68:T>C	7732		5043993_17:A>C	9878		3595690_43:G>A	8321		5497630_56:C>A
12323193_29:C>G	9979		3744371_51:T>C	7241		3362210_5:C>T	8122		5799659_15:C>A	10384		3909228_40:G>A	7737		3363473_55:C>G	9889		3595762_10:G>A	8326		3738973_21:G>T
3743182_25:C>G	9996		3733241_58:T>C	7264		5796727_24:A>T	8146		3744337_10:T>C	10396		3577858_52:A>C	7739		5044951_41:G>A	9898		28857711_16:T>G	8335		3362040_19:C>T
3590932_8:A>G	10010		7575742_5:T>C	7272		3743853_20:C>T	8148		3888836_61:C>T	10414		3594776_30:T>C	7743		3577070_7:G>A	9904		3363297_21:T>C	8340		7105008_26:C>T
3595098_23:A>G	10037		3595592_33:T>C	7276		3353497_62:G>A	8151		6211548_18:T>A	10450		3362979_17:G>A	7761		3909212_11:A>C	9904		48705801_47:T>G	8345		3595823_33:G>C
3595098_65:A>G	10037		48705822_16:T>G	7289		5789809_28:G>A	8153		3595732_20:A>G	10464		3735726_17:G>A	7761		3909212_19:C>T	9904		3908246_41:C>T	8356		3908298_39:A>C
3596845_61:G>A	10039		3885815_35:C>G	7300		3595168_20:C>T	8177		3363081_19:C>T	10489		3595748_52:C>T	7798		3739606_11:A>C	9921		3364987_10:G>C	8356		5497272_10:G>C
5801987_68:G>T	10061		3363247_5:T>C	7301		3740370_38:C>A	8215		3592276_31:T>C	10499		3362516_40:A>C	7802		3739606_19:C>T	9921		3362671_24:C>T	8359		3362633_56:C>A
3902581_28:C>G	10061		5042986_7:A>G	7302		5219466_33:T>G	8217		3592276_19:A>G	10499		3599805_24:T>A	7808		3591780_40:C>T	9932		5137699_35:A>G	8368		5503245_22:A>G
3592409_67:C>T	10073		3363844_48:G>T	7307		3599983_45:A>G	8224		3592956_61:C>T	10501		48705860_62:T>C	7824		5501106_13:C>G	9950		3364601_37:G>A	8377		5497724_44:T>C
3592409_62:T>C	10073		5501495_39:C>G	7315		3743653_23:C>T	8252		3749884_5:A>G	10508		3746371_46:G>C	7844		5504761_55:G>T	9955		3743008_67:A>G	8384		3909376_59:G>T
3749862_10:G>C	10077		3348306_22:C>T	7317		3363219_60:A>C	8263		3749680_13:C>A	10537		5043659_16:T>C	7853		3592483_28:G>A	9963		3743008_37:C>A	8384		3342641_53:G>A
3584208_21:G>A	10078		37706070_22:C>T	7317		3895391_28:C>T	8298		5796313_67:G>T	10542		5498282_34:T>A	7856		3347050_39:C>G	9987		3743008_20:A>C	8384		3577093_42:G>A
3343219_23:A>C	10079		3744042_44:G>A	7320		5789514_42:A>G	8309		3598072_14:A>G	10563		3364324_29:T>G	7861		3347050_7:G>A	9987		5803654_47:A>G	8399		48706244_65:A>G
4485362_26:G>C	10105		3903272_49:A>G	7333		3362042_23:G>T	8321		3909202_59:A>G	10587		3738674_59:C>T	7873		3596242_28:G>C	9999		3363231_13:G>A	8401		3906023_12:G>T
3602236_36:G>A	10112		3602522_19:G>C	7338		3577125_48:G>A	8334		3362698_15:G>A	10588		5223048_5:A>C	7880		3363200_29:T>C	10016		3741274_13:G>A	8401		3355909_34:C>A
3745156_12:T>C	10127		3600150_67:G>A	7364		3577713_48:C>T	8346		3743525_18:A>G	10596		3745282_19:C>T	7886		3907761_8:G>T	10024		3362433_28:C>A	8412		4489943_68:T>C
5500164_40:C>G	10137		3588537_68:G>A	7367		3742428_51:T>C	8367		3364976_41:T>A	10608		7414169_30:G>T	7917		3362317_35:G>A	10053		3743160_52:C>G	8420		3908104_67:T>C
3742439_50:G>A	10145		3737684_46:G>C	7367		3593858_33:G>C	8371		3730376_67:G>C	10619		5802591_8:C>T	7935		3731185_63:G>T	10128		3601955_55:C>T	8421		3343745_14:C>G
3353245_24:C>T	10153		3597159_45:C>G	7373		5221531_49:A>G	8383		3908759_21:G>A	10625		3593273_5:T>C	7952		3598483_11:A>G	10171		5789167_30:T>G	8430		3589135_64:T>C
3595961_39:C>G	10158		3893298_10:C>T	7374		3744439_38:T>G	8424		3362907_46:C>G	10718		3742684_30:C>T	7990		3590604_19:T>C	10187		3897422_26:T>G	8450		3602838_35:C>G
5789300_6:C>G	10171		3907504_38:C>T	7380		3595858_22:G>C	8450		3750173_32:A>G	10765		3888393_7:A>G	8023		3601156_43:T>A	10193		3363487_10:T>C	8469		5499210_21:T>G
3363273_13:A>G	10237		3746004_8:T>C	7382		48706105_30:G>A	8452		3590984_19:C>G	10867		5497052_58:T>C	8042		3360542_10:T>C	10194		3357026_64:C>G	8479		3896211_41:C>G
3597041_65:T>C	10264		3889711_26:A>T	7391		3364914_15:T>C	8454		5504876_7:T>C	10890		3581286_44:C>T	8045		3585500_25:C>A	10201		4489746_6:C>G	8496		3579741_15:A>T
3602269_29:G>C	10302		3362538_51:C>T	7393		7094969_48:C>T	8454		5504876_18:T>C	10890		3595831_56:G>A	8066		3357035_24:A>C	10251		3588458_29:C>G	8500		3586211_11:T>C
4492905_12:T>G	10318		3584665_13:T>C	7393		3362227_5:C>T	8454		5505097_18:C>T	10897		3744287_7:A>G	8066		5497829_62:C>G	10253		3585435_47:T>A	8530		3363709_47:C>A
5202179_28:C>T	10322		7093631_66:G>C	7398		3898170_20:G>C	8456		3599349_33:C>T	10932		3595640_68:C>T	8071		48706132_28:G>C	10295		3736977_5:C>A	8543		3745243_36:T>C
6211863_24:C>T	10376		3603022_14:C>T	7405		3354091_57:T>G	8457		3599349_54:C>A	10932		3587647_42:C>A	8075		3596431_27:C>T	10316		3736977_17:T>G	8543		3364587_61:T>C
6211863_12:T>C	10376		3590123_44:C>T	7408		4489633_14:A>G	8460		3907317_5:G>A	10936		3906412_20:T>C	8082		3363133_10:C>A	10339		3908939_64:C>A	8544		100019311_35:C>G
38787832_29:G>A	10381		4105702_5:G>T	7420		3358522_37:T>A	8493		7088293_12:C>G	10973		7466165_55:A>G	8089		3732174_8:C>T	10382		3362778_20:G>T	8547		3597261_7:G>C
5504789_11:C>G	10392		5788551_10:C>T	7423		3579033_22:G>C	8520		3363349_60:T>A	11001		5805209_47:A>G	8095		3744247_22:T>C	10401		3906538_61:G>C	8596		3361979_27:G>A
3750136_65:T>C	10417		3362611_13:C>G	7446		3363222_26:G>A	8522		3593238_52:C>T	11025		48706104_26:G>A	8095		3362771_56:T>C	10412		3743685_37:G>C	8603		3901112_23:T>C
7467470_64:G>C	10423		3583614_31:T>C	7450		7413242_49:T>A	8526		3364408_65:A>G	11076		3592062_26:G>A	8104		3594034_18:C>G	10449		3906132_22:A>C	8633		3361924_45:G>A
3364181_27:T>C	10423		3744915_37:T>A	7459		3577236_7:C>T	8537		5504439_44:G>T	11088		5225365_11:C>T	8133		3746251_14:G>A	10477		3596867_16:G>A	8645		3354004_56:C>G
3903652_46:T>G	10500		39740536_63:A>G	7462		3733684_34:T>C	8556		3910156_14:A>G	11107		5502344_7:G>T	8148		3595986_32:G>C	10498		3582747_12:G>A	8681		4484826_23:C>T
3581647_22:T>C	10557		5214207_14:A>G	7464		3733684_7:C>G	8556		3595865_24:G>A	11122		3883505_19:G>C	8161		3365060_32:G>C	10516		3888937_53:A>G	8688		7097301_6:C>T
3908742_28:C>G	10651		3596773_44:T>C	7486		3595810_56:A>T	8564		3909466_43:A>G	11131		5502453_40:G>C	8161		3597861_17:G>C	10523		5204933_19:T>C	8700		3351060_10:C>A
3593268_12:G>C	10655		3596773_67:G>A	7486		3909776_25:A>T	8586		3739095_5:G>A	11159		3349255_39:C>T	8162		3365237_32:C>G	10525		3601524_51:T>C	8733		3357410_45:G>A
3745194_22:T>C	10709		3593652_13:C>T	7486		7095422_24:A>C	8591		3739095_53:G>T	11159		3587013_56:G>A	8170		5801270_11:G>T	10543		3362395_31:A>G	8803		3733708_26:A>C
3745194_62:A>G	10709		3744190_14:C>A	7486		5228131_18:G>A	8594		3360931_6:T>A	11203		3898604_28:C>T	8175		5801270_6:G>T	10543		3363060_47:A>C	8836		3888188_19:G>A
48705441_9:G>T	10774		39740605_13:C>T	7486		3342607_20:T>C	8617		3589063_16:T>A	11203		3906337_29:G>C	8177		3594690_55:A>T	10557		3738851_68:G>A	8843		5228325_34:A>G
28855144_20:G>A	10795		3904797_29:C>T	7488		3577880_59:A>C	8620		3742674_35:G>A	11215		3909567_68:A>G	8190		5498177_22:A>G	10580		3745284_46:A>C	8845		48708694_62:A>G
3580873_16:T>C	10801		3910065_64:C>T	7498		3582725_42:A>G	8630		3591449_47:A>G	11218		6210283_13:G>C	8193		3362909_58:T>G	10591		5207326_56:A>C	8853		48705919_6:A>T
5789210_58:G>C	10828		3906387_61:G>A	7507		3599915_6:A>G	8641		3363139_45:C>G	11239		6210283_19:G>C	8193		3590316_29:T>C	10591		3356602_15:A>C	8872		3365150_37:C>T
3584679_14:A>G	10831		3909831_65:C>T	7514		3603149_59:G>C	8646		3908829_46:T>C	11285		4095730_44:C>A	8220		3349878_8:G>A	10630		3596922_37:C>A	8874		3578756_9:T>C
28857832_29:C>A	10842		3738028_11:C>G	7518		3351711_9:T>C	8655		3592501_35:G>C	11316		5217858_9:G>A	8228		3888380_7:G>A	10632		3743861_40:A>G	8897		3597510_8:G>C
3592113_33:C>T	10863		3596991_20:G>A	7523		3732926_10:G>C	8668		3362811_25:T>C	11327		5040744_11:T>C	8241		3595197_27:C>G	10641		3342555_9:T>A	8917		3362004_20:C>G
3595436_46:A>C	10952		3596991_6:T>G	7523		4093735_33:A>C	8672		3730653_25:A>G	11336		3597017_33:C>T	8275		5801960_19:G>C	10669		3577328_14:T>C	8924		3362625_11:T>C
3365165_46:A>C	10967		3896321_41:A>T	7533		3737844_8:C>T	8676		3750781_49:A>T	11362		39741463_11:C>T	8315		3885236_28:T>C	10707		100020387_44:C>A	8933		3363752_29:C>G
3357141_30:T>A	11010		4104451_20:C>G	7540		3600638_25:C>G	8688		3596674_32:T>G	11368		3908413_67:C>T	8326		3882971_42:G>A	10746		3352235_10:C>G	8943		3590550_10:T>C
3362852_29:A>C	11054		3584776_20:C>G	7550		3600638_5:G>T	8688		3745268_61:A>G	11403		3597134_46:C>G	8337		3882971_17:T>C	10746		5137869_8:A>C	8943		5788890_8:C>G
3907009_26:T>A	11077		3365213_6:A>G	7551		3906673_34:C>G	8692		3887159_16:T>C	11467		3363303_39:C>T	8348		5497392_29:C>T	10815		5219369_49:G>T	8943		3596442_16:C>A
3365195_58:T>G	11102		3365213_64:A>G	7551		3364491_51:T>C	8709		3595871_10:C>G	11473		3745016_17:G>A	8379		3748225_58:T>C	10819		5498626_28:G>C	8959		3597406_49:A>G
3906384_63:C>T	11119		3363175_10:G>C	7553		3745368_51:T>C	8709		3742311_28:C>T	11477		3352402_41:T>C	8382		5497189_9:A>G	10868		3744193_28:C>G	8988		5228148_65:G>C
5502707_22:G>A	11137		3363175_44:C>T	7553		3588847_37:A>G	8715		3742311_37:A>C	11477		3596533_56:A>G	8390		3909527_5:T>G	10892		3585291_14:A>C	8991		5045579_37:T>G
5499915_7:C>T	11168		3349170_58:A>G	7571		3600527_37:A>G	8715		3596142_27:C>T	11478		3588791_49:C>G	8394		3909527_31:G>C	10892		3363750_50:C>A	9000		3739435_33:C>G
3342996_23:G>A	11172		3909220_16:T>G	7594		3583969_38:G>C	8721		3579024_19:T>C	11490		3361834_20:T>C	8406		3745467_26:G>A	10922		3363750_19:C>G	9000		3900697_21:T>G
3745595_8:G>C	11187		3596826_16:C>G	7594		7106333_44:T>A	8729		3580625_36:A>C	11535		48707150_57:A>T	8414		5137912_26:A>G	10939		16515210_10:A>C	9049		3597501_34:C>T
5501756_42:G>T	11210		4490150_50:A>G	7594		3736540_25:T>C	8730		3589082_17:A>C	11572		5045670_19:A>T	8423		3350470_15:C>T	10966		3359787_28:G>T	9057		3886606_19:G>A
4091875_21:C>T	11210		4490150_5:A>C	7594		5206615_30:G>T	8769		3351137_49:C>A	11645		39740740_26:T>C	8438		3350470_42:A>C	10966		5497216_13:T>C	9080		3909550_39:C>T
29362146_10:C>T	11225		3349735_11:C>T	7605		3731818_32:C>T	8796		3351137_24:A>G	11645		5800156_45:G>C	8445		3906280_68:C>A	11024		5217158_34:A>C	9099		3729832_9:T>C
3362953_61:C>T	11331		3348047_14:T>C	7619		38787888_61:C>G	8797		5037903_47:A>G	11645		3908686_14:G>C	8482		3739559_18:T>G	11044		3596791_19:A>G	9126		3581148_17:T>C
3363233_17:C>T	11353		5219096_5:C>G	7636		3897227_7:G>C	8815		3597476_9:C>T	11647		3732274_58:T>C	8489		3745991_19:G>C	11046		3362996_24:G>A	9146		3906586_58:T>A
3743053_35:C>G	11363		6210581_14:G>C	7652		3745832_51:C>G	8838		3599479_49:T>A	11671		3883231_42:T>A	8520		5802181_55:A>C	11046		41117632_44:T>G	9155		48706412_47:C>T
3576458_25:A>G	11385		5502826_9:T>G	7666		3740062_32:C>A	8857		7086462_35:T>G	11675		3588046_29:T>C	8535		3596267_55:G>A	11078		3362995_59:G>C	9161		5209026_6:A>C
3596465_11:G>T	11431		3909138_48:C>T	7681		7413325_18:A>G	8873		7356917_22:A>G	11675		3363087_9:C>T	8580		3582425_11:A>G	11098		3362995_40:G>A	9161		5042346_14:A>G
3596465_47:C>A	11431		5498816_22:C>G	7681		7413325_30:A>G	8873		3591027_60:A>T	11738		3909000_33:T>C	8586		3908466_48:G>T	11098		3362995_29:G>A	9161		3344877_10:C>T
3889207_11:G>T	11451		3578009_13:G>A	7687		6211794_36:A>C	8882		3746792_33:C>T	11763		3908626_47:T>C	8620		3908466_11:A>G	11098		3363421_58:T>C	9190		7413479_20:T>A
3362022_14:G>A	11462		3732863_32:T>C	7690		3347354_8:T>C	8884		3908795_15:C>T	11845		3746015_32:C>T	8625		3587102_15:C>G	11110		3595532_28:G>C	9206		3897844_60:C>G
3744667_8:C>A	11467		4101276_66:G>A	7698		5498425_50:C>G	8886		3908795_47:C>A	11845		3602238_59:G>A	8633		3587102_27:G>A	11110		3595532_29:C>G	9206		48705616_17:T>C
3907727_13:T>G	11485		3741450_28:G>C	7704		3742977_43:G>C	8923		3743251_48:C>A	11851		5799730_7:C>G	8643		5504416_51:G>A	11110		4105203_8:T>C	9210		5789173_60:C>G
5504035_7:G>T	11534		3896266_28:G>C	7722		3599396_12:A>G	8927		3743251_41:G>T	11851		5208933_56:G>C	8646		3597593_43:C>T	11112		3744606_35:T>C	9211		3363321_16:G>T
3598125_31:C>T	11536		3907041_18:T>A	7724		5209386_30:G>A	8963		3363160_33:C>T	11856		3591845_32:G>A	8657		7062247_57:G>C	11117		7466379_32:G>C	9221		3351044_49:A>G
3595981_38:A>G	11552		7413230_17:C>G	7728		3579397_13:G>C	8991		48705756_13:C>G	11860		3908900_63:C>T	8686		3745373_66:T>C	11145		3742949_17:A>C	9224		3735972_28:T>C
3601681_18:T>C	11572		3743885_42:C>A	7733		5498266_44:A>C	8992		3593847_13:G>C	11884		3364469_40:G>C	8716		7467012_5:T>C	11188		3597399_35:A>G	9245		3597128_61:A>G
3344289_22:A>G	11573		3750114_42:C>A	7733		39741190_19:G>A	9029		3595749_29:T>G	11904		5792404_40:C>T	8755		3739756_44:A>G	11229		3358466_24:C>T	9283		3360524_12:C>T
3909742_28:G>A	11639		5209512_20:G>A	7764		3596246_34:G>C	9064		7415041_41:A>T	11904		3730818_14:G>C	8779		7104072_20:C>G	11246		3595480_23:G>A	9285		3349402_13:C>T
29076002_29:G>C	11643		3743877_43:G>C	7790		5789199_18:G>A	9070		3365088_13:G>C	11916		38789152_20:C>T	8788		5137763_56:G>C	11353		3907507_67:A>G	9287		3363299_43:A>G
3743449_38:A>G	11658		4489905_49:T>C	7812		3733723_21:G>A	9071		5203795_21:A>G	11917		7413130_6:C>T	8788		3907362_9:A>G	11372		5204082_33:G>A	9295		3352054_34:G>A
3575990_13:A>G	11676		5044253_23:T>A	7817		3363064_62:C>T	9076		3732529_17:G>T	11956		3362971_57:G>A	8808		3742521_9:A>G	11372		3581602_5:G>C	9297		7087053_55:A>T
3580644_56:T>C	11687		5200240_17:G>C	7821		4104395_13:T>C	9081		7414512_25:C>T	11956		5498043_5:C>G	8822		3597200_17:T>C	11392		5789152_8:G>T	9316		3743698_58:T>A
3909365_45:G>A	11719		3906769_34:A>G	7824		4094504_40:T>C	9098		7086790_24:C>T	11977		5045649_5:C>G	8837		3742509_45:C>T	11405		7414582_14:T>A	9323		3353123_14:C>G
3904095_5:C>T	11724		3745207_15:G>A	7857		3585057_37:G>C	9135		3730462_32:A>G	11992		3359528_33:T>G	8856		7414520_45:T>C	11405		3909243_7:A>T	9327		3602782_65:G>C
3365187_6:C>A	11759		3365248_38:A>G	7858		3345332_20:A>T	9141		5804104_26:T>G	12019		3362103_9:C>T	8859		3365022_25:C>T	11405		3359949_22:T>G	9348		7070389_15:G>A
3600003_10:G>A	11802		3742517_22:C>T	7860		5208648_58:C>G	9142		3595257_32:A>G	12020		3362572_57:A>G	8902		3742509_25:C>T	11405		3733307_49:C>G	9352		3906911_24:A>T
4094076_39:A>G	11819		3362319_43:G>A	7869		3361675_66:G>C	9181		4094191_17:C>G	12021		5501709_55:T>C	8915		3596012_35:C>T	11430		5497634_41:G>A	9395		48705489_59:A>G
4484851_10:T>G	11825		3347155_31:C>T	7906		7103948_37:A>G	9188		3597659_67:A>C	12050		3745083_10:C>T	8917		3602993_68:T>C	11438		3744706_9:G>A	9418		5035150_29:T>C
4489547_16:T>C	11829		4104694_8:A>C	7927		3906773_34:G>C	9191		48707680_59:C>G	12068		3744068_25:G>C	8925		3577710_9:A>T	11465		5046242_10:T>C	9423		3595347_8:A>C
3353906_39:G>C	11861		3597633_20:G>C	7935		3596136_17:A>G	9207		3908418_34:T>C	12094		3733729_65:T>G	8926		3901237_6:T>C	11470		3354114_58:A>C	9428		3365034_57:C>T
3744633_29:T>C	11885		3592308_12:A>G	7948		3589203_56:C>A	9208		3364431_67:A>G	12099		3900817_16:A>G	8954		3743106_20:C>G	11485		3907626_52:C>T	9428		48707552_30:T>G
3731817_29:T>C	11885		38785093_30:T>A	7949		3749420_28:C>T	9219		3365115_62:C>G	12165		3576314_37:A>C	8960		3742475_23:G>C	11511		3745339_12:A>G	9428		38787665_49:T>G
3581204_11:A>G	11892		38785093_40:G>A	7949		3595885_53:C>G	9233		4496416_42:C>T	12198		3735942_8:T>C	8984		3905019_60:A>G	11527		5498714_23:C>T	9430		3577238_12:G>A
3590233_31:C>T	11900		3364686_34:G>C	7953		3578947_40:A>C	9252		3910088_17:A>G	12352		3361974_49:A>T	8994		3905019_21:G>A	11527		3359437_5:T>A	9444		3576902_19:C>G
3586568_60:A>G	11907		5225085_12:T>C	7988		3748441_8:T>C	9252		3579684_7:T>C	12354		3905385_30:A>G	8994		5225209_23:G>C	11547		3577192_5:A>T	9444		5796833_51:C>G
3587940_13:G>A	11914		3586919_12:C>T	8008		3362885_32:A>G	9257		3733240_8:T>C	12419		3596904_21:A>G	9000		5201157_37:T>C	11577		5498099_38:A>G	9445		3743528_24:C>T
7415354_32:A>G	11954		3887025_59:T>C	8013		5799595_34:G>C	9268		5206174_46:C>G	12468		3748664_48:T>A	9009		5227559_37:T>C	11577		3364632_38:A>G	9469		5497784_38:C>G
3364379_10:G>C	11958		5205312_24:T>A	8030		3576900_26:C>T	9288		3890902_23:C>A	12469		5497157_19:G>A	9023		3907141_11:A>T	11615		3588687_8:G>A	9489		3359943_56:A>G
3364379_38:G>C	11958		3888856_40:C>T	8034		3909264_37:C>A	9290		3901772_18:C>T	12535		3595627_37:G>A	9031		3897882_43:C>T	11631		3909447_14:G>A	9521		5210859_8:A>C
100013737_64:A>G	11960		3598794_28:T>C	8057		3742965_17:A>C	9318		48705496_18:T>C	12535		3596965_37:T>C	9031		3889673_8:A>G	11658		5220976_52:C>G	9529		3364019_17:T>A
3742470_13:C>T	11975		3580503_62:T>G	8068		48706092_17:A>C	9318		3599316_44:G>A	12544		48705875_11:G>A	9046		37705388_52:T>C	11658		5498194_52:G>C	9529		3884005_26:G>T
4093083_32:C>A	12041		3580503_6:A>G	8068		37704813_7:T>G	9333		3909153_29:G>A	12555		3735262_66:G>C	9054		3908156_55:T>C	11681		3890864_8:C>T	9556		38785699_25:G>C
3344138_40:T>C	12048		5501295_18:G>T	8071		5211662_5:T>C	9334		39741202_65:C>T	12557		3596374_29:A>G	9080		3744669_43:G>A	11695		3364220_45:C>T	9584		3745901_17:A>G
3597643_19:T>C	12054		5501295_66:A>G	8071		5498338_55:G>A	9350		3895181_12:G>A	12580		3586091_49:C>G	9101		5789122_8:T>C	11696		3360646_10:C>G	9584		38784671_19:A>G
3361355_8:G>A	12081		3602926_39:A>G	8083		3907837_19:C>G	9354		3362135_56:T>C	12589		38787739_40:C>T	9110		3595788_43:G>A	11708		5501724_8:G>A	9587		3356028_57:A>G
3902170_60:G>A	12085		3909721_19:T>C	8096		3365306_22:T>C	9379		3364139_19:C>A	12593		48705981_15:G>A	9130		3744673_43:A>G	11722		7086761_12:G>C	9606		48705581_52:A>G
3902170_24:T>A	12085		3745335_13:G>C	8108		3597106_22:T>C	9379		5200505_22:A>C	12593		3745432_22:A>C	9141		3583813_40:C>G	11746		3364402_54:G>T	9656		3601035_38:T>C
3601283_10:C>G	12089		3597220_39:G>A	8127		3596047_39:C>T	9397		5503998_10:C>G	12593		3352465_46:T>C	9146		3589647_20:C>G	11761		5498566_7:G>T	9668		3364973_15:C>T
3740605_6:C>T	12157		3364545_13:C>G	8129		3597660_58:T>C	9425		37704532_66:C>T	12611		3352465_38:G>A	9146		3592847_68:G>A	11789		3594836_57:C>G	9672		3744830_33:A>T
3740605_50:C>T	12157		3595628_27:C>A	8157		5502713_14:A>G	9439		3885878_5:A>G	12753		3731318_10:C>T	9151		3365050_45:C>T	11802		3731296_50:A>G	9742		3594024_51:T>C
3595518_6:T>A	12193		3353450_59:T>G	8181		37704613_46:C>A	9449		3744449_14:A>G	12785		3898681_36:T>C	9173		3363653_22:A>G	11805		3898784_15:T>G	9753		3598728_16:A>G
3595518_19:C>T	12193		5214187_59:A>C	8246		3363331_35:A>G	9465		3362274_9:A>C	12801		3599682_58:C>T	9182		3598250_57:C>G	11808		3599569_21:G>A	9760		28854984_18:T>C
3746057_42:C>T	12245		38787931_23:A>G	8248		3907270_12:C>A	9468		3596196_37:G>A	12809		3742328_19:T>A	9182		3598250_66:G>A	11808		3899037_31:A>G	9795		7414325_8:A>C
3590758_10:C>G	12254		5788556_16:A>G	8250		5795959_6:A>G	9516		3364071_30:G>A	12830		3906684_17:G>T	9196		7092981_5:G>A	11812		3899037_17:T>A	9795		3585640_30:A>G
3590758_27:A>C	12254		3908666_11:T>A	8259		5200547_46:T>C	9531		3364012_30:A>C	12881		5498974_53:C>T	9217		3743232_49:A>T	11827		5225548_15:T>G	9811		5041002_60:A>T
3363507_24:G>A	12275		3908666_44:T>A	8259		3742196_59:C>T	9535		3363972_16:A>G	12891		4485534_17:T>G	9235		3596908_42:G>T	11850		3899704_8:A>C	9824		3745786_18:C>G
4094573_38:C>G	12296		3350401_21:G>A	8274		3595035_66:G>C	9553		7467858_27:A>G	12924		100011267_39:T>C	9235		5210415_54:C>G	11851		3906191_52:A>T	9826		3578641_6:A>G
3909552_20:G>C	12320		3597618_37:G>A	8287		3750989_56:G>A	9573		3600178_27:A>G	12939		3907752_57:C>G	9243		5209516_17:C>T	11859		48706209_37:C>T	9835		3746644_67:G>A
3908149_46:A>G	12336		3344808_38:G>A	8300		3342242_33:G>A	9580		3909307_64:A>G	12942		5214657_7:G>A	9245		5501329_11:C>G	11890		4093399_41:T>G	9863		38785726_40:G>A
3907977_28:G>T	12409		3739495_10:G>T	8305		7358318_31:T>C	9587		3906790_49:G>A	12952		5219345_27:T>C	9258		5205776_51:C>G	11933		3362777_57:G>C	9870		3907295_24:G>T
3577403_29:A>G	12430		3745465_54:C>G	8306		3597286_20:C>T	9600		5044344_17:C>G	12958		3363173_45:G>A	9276		38791243_44:C>A	12039		3363345_5:T>G	9873		4489475_15:A>G
3588376_15:A>G	12449		41117811_25:A>T	8308		3581344_35:G>T	9608		3593819_14:T>C	12967		4497057_27:C>G	9300		3588024_68:A>G	12039		5789700_58:A>C	9877		3357234_14:G>C
3736139_31:A>C	12469		3907681_13:C>G	8314		3362644_68:T>G	9612		3593819_44:A>G	12967		3576172_66:A>G	9305		3363662_19:A>G	12078		3362276_33:A>G	9883		5802318_29:C>A
24841145_7:G>A	12498		3576634_47:G>C	8315		3746294_15:T>C	9633		3579516_43:T>C	12982		7466843_54:A>G	9310		38788164_5:C>T	12106		3907180_25:G>A	9913		3364741_11:G>A
3601908_58:C>G	12501		3742422_19:A>C	8327		3596351_10:C>T	9651		5796557_25:G>C	13003		4491379_30:C>T	9311		3364166_44:T>C	12123		5207291_29:T>C	9936		5497369_49:G>C
3579793_27:C>T	12519		4485658_23:G>C	8330		3745621_62:A>G	9655		7069152_14:G>C	13041		3739562_32:G>A	9313		3906199_63:A>C	12158		3742591_46:T>C	9950		3744312_12:C>T
4097186_52:C>G	12525		5789049_35:C>G	8351		5038187_41:A>G	9669		5797007_40:T>C	13105		48707468_46:C>T	9333		3733006_49:T>G	12164		5800023_46:C>T	9950		3910168_44:G>A
3909775_68:C>T	12540		3742715_31:G>C	8371		3746233_47:T>C	9670		3582235_33:A>G	13116		5504715_32:G>C	9346		3596478_19:G>T	12196		3353537_8:A>G	9954		3585257_44:A>C
3595561_42:G>C	12599		3908441_16:A>C	8372		3596852_14:C>G	9695		48705938_33:A>G	13116		5504715_46:T>C	9346		29075849_29:A>T	12226		3348821_7:G>A	9954		3595823_67:G>T
3743580_32:G>C	12609		3744551_42:G>A	8378		3744559_11:G>C	9722		3593831_65:G>C	13176		3363142_34:A>G	9350		3580030_38:C>T	12243		3364878_9:C>T	10007		5503218_24:A>G
5219696_31:T>G	12647		3578079_32:G>T	8408		3595970_65:A>C	9730		3908144_26:C>A	13210		3588266_30:A>C	9365		3909760_48:A>G	12259		3887806_48:G>A	10012		5200002_16:A>G
3582924_13:A>C	12647		3578079_66:A>G	8408		5210887_41:C>G	9730		3908613_25:C>T	13257		7086777_51:C>T	9366		3907281_46:A>T	12263		7104755_29:G>C	10021		4494501_25:G>C
3582924_17:A>G	12647		5219337_8:C>G	8419		3908557_22:A>G	9731		3908613_7:C>T	13257		3576469_46:C>T	9367		3745105_37:C>T	12286		3595046_30:C>T	10026		7103791_26:T>C
6210164_14:G>C	12667		5037568_51:C>A	8463		3603049_32:C>G	9761		3362128_38:T>C	13258		3361038_9:C>G	9370		5504024_65:C>T	12330		3733351_14:C>G	10038		5209143_6:A>G
3733025_18:C>G	12707		3904570_31:G>C	8474		5225551_30:T>C	9783		3602845_8:C>T	13278		4091962_13:G>C	9372		3600005_51:G>C	12353		3363964_47:G>A	10076		3349393_22:A>C
4094169_10:C>T	12740		3594195_50:C>T	8487		5225551_27:T>C	9783		3909217_27:A>G	13281		3585013_13:C>G	9372		7103785_8:C>T	12408		5218887_18:C>A	10100		3602294_65:T>C
3746066_68:C>G	12788		7072250_22:G>A	8529		5224724_26:C>G	9784		28854987_14:C>G	13285		3597730_25:G>C	9395		4105621_61:C>T	12409		5502496_31:C>G	10117		3585823_19:C>G
3742912_28:G>C	12806		3896603_6:C>T	8557		3749922_27:C>A	9850		3595713_35:A>G	13317		5216546_30:C>T	9412		3898782_11:C>T	12436		3362962_29:G>C	10118		3350140_35:G>C
3909211_41:G>A	12813		3595853_40:A>G	8626		3907753_25:C>G	9863		5498352_5:G>A	13319		3595431_32:G>C	9414		3742559_26:G>C	12473		39740669_22:T>A	10127		3745813_5:T>G
48705481_53:G>T	12816		3591477_37:T>C	8665		5802660_12:G>T	9870		3888375_14:A>G	13330		3593625_46:A>G	9420		5497698_8:C>G	12555		3743629_16:A>C	10135		3750801_8:G>C
48706259_61:T>C	12860		3351683_26:G>A	8678		3351276_17:G>A	9874		3743146_31:C>A	13351		5500168_38:A>C	9421		3362997_20:C>T	12579		38789997_11:T>C	10135		3587791_64:G>C
3362735_68:C>T	12866		3355326_13:C>T	8685		3735234_26:T>C	9880		3582479_20:G>A	13383		3596097_60:G>C	9425		7091295_57:A>G	12586		28523116_46:G>A	10175		3740092_5:G>T
3908226_30:C>T	12879		3362951_10:T>C	8687		3349416_50:C>A	9906		3744913_31:C>A	13501		3745998_37:A>G	9430		3735951_40:G>T	12626		3349595_59:C>T	10182		3740162_63:T>C
3588321_13:G>C	12893		5502631_14:C>T	8716		5497899_37:G>A	9910		3742732_31:G>C	13528		3745998_42:C>T	9430		3732762_65:C>A	12627		5047114_67:C>T	10193		7106157_60:A>G
3578082_31:G>A	12911		5502631_5:C>T	8716		3745947_16:T>C	9916		3365361_31:C>T	13536		3344776_35:G>T	9431		3349298_30:T>G	12648		3601281_31:G>A	10212		3361857_18:A>G
3344009_26:T>C	12917		5804235_17:A>T	8720		3601050_23:T>C	9949		3363786_8:T>C	13548		3742406_57:A>T	9445		3595272_27:C>T	12656		3909061_44:A>G	10215		5222037_38:T>A
3747619_38:C>G	13044		3906617_44:A>G	8729		4105362_6:C>T	9953		3748402_16:A>G	13587		3589256_35:C>T	9449		3595766_59:A>C	12674		3900825_14:G>A	10270		3596753_7:A>G
3599300_21:G>C	13076		4097869_60:G>A	8730		3589835_37:G>A	9956		5796469_16:G>A	13593		5501912_61:T>C	9452		5046294_14:A>G	12696		3362394_17:A>G	10286		3595823_10:C>T
3892413_16:C>T	13152		4097869_48:C>T	8730		6211657_40:T>C	9964		3745494_18:A>T	13627		5046727_5:A>G	9476		5215548_38:G>A	12760		5228271_25:A>C	10289		3895397_35:G>A
3909579_49:A>G	13177		48705799_62:T>C	8744		3883684_21:A>G	9989		3737084_5:T>C	13633		3597130_8:G>C	9500		29075941_34:T>G	12771		5796641_31:T>C	10419		3731709_7:T>C
38787813_11:A>G	13207		3908948_16:C>G	8746		3888147_24:G>C	10014		7466714_61:C>G	13653		48705787_8:C>G	9500		3906844_46:G>A	12798		3745264_35:T>C	10432		3345289_22:C>T
7092937_65:T>C	13207		5499982_6:G>C	8771		4488230_10:C>G	10019		3743908_48:C>G	13724		3733640_5:G>A	9502		37705469_32:C>T	12868		5801157_31:C>T	10452		3594403_47:C>G
3592895_11:G>A	13215		3908160_32:C>G	8799		3580392_26:G>T	10029		3364350_22:A>C	13739		3579881_16:A>G	9535		3577225_40:T>A	12870		3584126_43:C>T	10478		3907389_40:G>C
3596668_38:A>G	13314		3584224_41:C>G	8804		3907272_18:G>A	10030		3748381_12:G>A	13795		3908717_60:C>T	9536		3908334_36:G>C	12883		3595807_55:G>A	10492		4093793_29:A>G
3596638_23:G>C	13350		3581037_36:C>G	8837		3730459_16:C>A	10054		3578558_36:C>G	13806		3742810_46:G>C	9547		4484859_29:C>G	12886		5503394_23:T>C	10519		3363432_24:G>A
3599183_13:G>T	13392		3592494_30:C>A	8851		100022535_22:C>G	10090		3898445_8:C>G	13885		3597358_46:A>C	9559		3364849_40:C>G	12909		3896561_21:C>T	10521		3364206_25:T>C
4490384_56:T>C	13398		3589890_14:A>C	8876		3746043_32:T>G	10140		3581124_8:C>G	13885		3598767_6:A>G	9566		3740461_27:T>C	12912		3896561_26:T>C	10521		5210963_61:A>C
5218086_35:A>G	13440		7414400_51:A>C	8882		5788822_58:T>G	10150		3596295_32:C>A	13907		5204885_16:T>C	9568		3583058_26:C>G	12933		48707447_21:T>A	10559		3906116_64:A>G
3364499_45:G>T	13639		3578269_43:T>A	8909		3584104_11:C>T	10166		3341886_30:A>T	13942		4092305_45:C>A	9581		3576011_53:C>G	12938		3910111_14:A>G	10571		3909282_22:C>A
3352468_53:G>T	13641		3365048_14:T>C	8921		3363571_10:T>G	10189		3595929_38:C>G	13986		3907187_39:C>T	9583		3904404_60:T>A	12956		7413238_18:C>G	10596		3905986_39:T>A
3750538_23:A>G	13718		5798526_26:C>A	8925		3364749_55:A>T	10190		5205728_63:C>T	14074		48705758_7:A>G	9586		3362051_56:A>T	12956		3743859_28:T>G	10641		3353625_45:G>C
3883330_65:C>T	13754		5788743_55:C>G	8937		5216979_13:T>C	10213		5205728_68:A>G	14074		3590176_68:G>C	9599		5205341_31:G>A	12975		3363314_6:C>A	10741		3344287_35:C>G
3902666_51:G>A	13807		39741342_21:A>C	8952		3579457_7:G>C	10246		29075837_13:T>G	14076		3904091_22:A>G	9610		3734707_45:G>A	13002		3363474_6:A>C	10741		3743148_22:A>G
7105557_35:T>C	13820		3898024_11:T>C	8970		31722768_44:G>C	10271		3744114_25:T>C	14108		3576702_61:A>C	9619		3345792_23:T>C	13006		3364464_34:A>G	10751		3357234_39:C>T
7105557_32:G>T	13820		3885926_35:C>T	8970		3910064_14:A>G	10339		3744114_26:C>T	14108		3357470_35:C>G	9634		3593292_35:G>C	13071		3596096_51:A>G	10827		3733332_14:G>A
4093620_33:C>T	13966		5225848_65:C>T	8972		3744224_25:A>G	10348		3588434_68:C>G	14118		3889524_26:C>G	9655		3740158_26:T>G	13073		48705557_26:G>T	10851		3596104_59:C>G
3594471_24:T>C	14020		3902212_6:G>C	8976		3744571_62:C>G	10370		5040441_41:A>C	14174		3364628_55:T>G	9662		5503630_26:T>G	13073		3596536_62:G>C	10893		3595670_31:C>G
3594471_29:T>C	14020		3909037_24:T>C	8976		3590924_37:A>G	10389		3351982_52:T>C	14183		5224061_51:G>A	9669		5501444_26:T>G	13073		39739096_7:T>G	10958		3357849_40:T>G
3885424_55:A>G	14023		3742510_21:G>T	8987		4105094_55:A>G	10424		3745944_66:G>C	14268		4489473_34:C>T	9682		5503630_6:G>A	13073		5497915_14:C>T	10992		3365283_47:G>A
5218518_36:T>C	14031		3897796_22:A>G	9012		3745884_49:C>G	10428		5220531_59:G>T	14317		3743552_16:G>T	9686		3364038_61:A>T	13102		7105702_67:C>A	11005		3583924_23:G>A
4105285_49:G>C	14136		3600907_35:G>C	9024		3743680_8:A>G	10436		5202601_33:T>G	14435		3743552_14:G>A	9686		7088712_38:C>G	13115		3587092_44:C>G	11014		3907242_36:G>A
4105285_8:G>C	14136		4489700_35:G>C	9024		3592168_10:C>G	10438		3582558_28:G>A	14501		5204513_28:G>C	9690		3736999_17:G>A	13142		3364086_24:G>A	11034		3353243_52:C>G
3883631_33:G>T	14139		7069802_40:G>A	9024		3590246_32:C>G	10490		3742294_13:G>C	14501		4490306_11:C>G	9694		3595664_38:T>G	13152		5035666_7:C>A	11069		7414899_35:A>G
3744914_61:A>G	14215		3597143_66:T>C	9038		3735162_62:T>C	10494		5501751_45:G>C	14509		3745067_34:C>T	9702		3603188_13:C>T	13183		3581117_7:T>A	11100		3579741_65:C>T
5499817_25:A>C	14340		3363409_15:C>A	9060		3735162_11:G>C	10494		3599602_62:T>A	14517		39740588_32:T>A	9728		4095341_37:A>G	13208		5501309_62:C>G	11103		3364126_6:A>C
5498982_7:C>T	14354		3888395_23:C>T	9062		3363149_67:C>T	10555		3744747_26:G>A	14609		3365117_32:C>T	9773		5497127_35:A>T	13227		3357975_10:G>A	11131		48708114_26:T>C
3581068_8:G>C	14367		3908611_10:G>C	9063		3744631_30:A>C	10556		4092720_11:G>A	14615		3345293_6:G>A	9797		3363392_45:C>T	13282		3599270_38:C>G	11165		7467620_51:C>T
3593555_8:G>C	14367		5501801_61:G>A	9102		7467737_30:C>A	10556		3350419_16:T>C	14633		39741879_21:G>A	9828		4104734_20:C>T	13287		3883961_32:T>G	11166		3363321_48:G>T
3908989_37:G>A	14375		4094245_7:C>G	9151		3597908_13:A>G	10593		3360149_30:C>T	14633		5789099_32:C>G	9831		4485838_8:C>T	13300		3735917_62:G>A	11193		38785075_56:C>G
48706313_43:T>C	14383		3363279_46:G>T	9152		4095468_11:A>G	10603		3896499_47:A>G	14643		3582617_51:G>C	9840		3577303_31:A>G	13315		5497013_13:T>G	11218		5789173_65:C>G
48706102_64:T>C	14417		3591550_7:C>G	9163		3884144_22:G>A	10613		3887600_11:C>T	14644		3744684_31:G>C	9841		3597439_6:T>C	13327		5796233_55:C>G	11296		3350797_18:C>G
3740847_11:C>G	14428		3591550_20:G>A	9163		3365180_16:G>C	10654		3906101_13:T>C	14675		5226162_34:C>G	9868		7413168_62:A>G	13348		3599556_13:G>C	11322		5504608_18:G>A
3744035_41:A>C	14483		3906979_56:C>A	9168		3909699_11:T>C	10696		3595890_50:G>A	14691		3593002_67:A>G	9872		3741840_68:A>C	13399		3601563_8:C>T	11361		3348867_50:G>C
3886894_34:C>G	14523		3355059_13:T>C	9177		3594557_25:G>A	10706		3906224_63:C>G	14701		3587636_44:C>T	9915		3584063_9:G>C	13445		3601563_50:C>T	11361		3579145_5:G>C
3886894_36:A>G	14523		37704956_13:T>C	9177		3360698_53:C>G	10718		3586515_27:C>T	14709		3589565_18:C>G	9934		48705501_52:A>G	13455		3363545_62:C>A	11363		3343770_28:G>A
3591156_19:G>C	14544		3600127_8:T>A	9179		3739350_13:T>C	10834		5497957_59:G>A	14757		5798532_18:C>G	9934		3578780_11:A>G	13462		38784677_63:T>C	11404		3747001_21:G>A
3590902_27:T>A	14584		3908228_34:G>C	9183		3590636_55:T>G	10850		3906145_50:C>G	14802		3891606_11:C>G	9934		3596927_64:C>T	13464		3593601_18:A>C	11469		3900484_57:C>G
3351730_54:T>A	14604		3346987_21:T>C	9187		3600319_37:G>C	10856		3743818_53:C>G	14809		3363641_31:G>C	9939		3362733_54:C>T	13511		3742542_32:G>A	11470		3745963_15:A>G
5498126_51:C>A	14604		3346987_7:G>A	9187		3364748_15:G>T	10864		3908821_50:C>G	14810		5788624_66:C>G	9973		3362733_59:G>A	13511		3363003_19:T>A	11494		3348027_26:A>T
100023536_41:A>T	14661		3346987_14:G>A	9187		6211450_29:C>T	10901		3585891_36:C>G	14840		4499113_22:C>G	9976		3362733_14:C>T	13511		3363003_38:C>G	11494		3582777_42:A>T
48705707_54:C>G	14687		3730711_13:C>T	9191		5043950_47:A>T	10904		5498560_67:G>C	14868		3595953_13:C>T	10000		3744705_60:T>C	13532		3745792_42:A>G	11519		3731770_13:C>A
3896484_18:C>T	14735		5497019_8:G>T	9259		3580958_45:T>A	10915		3744086_27:G>T	14870		4092809_13:T>C	10000		3909127_41:T>G	13544		7501872_22:A>G	11554		3601047_11:T>C
3583451_5:C>G	14759		3595470_31:C>A	9291		48705745_45:A>T	10915		3744086_13:C>A	14870		3362200_16:C>T	10006		3906670_11:A>G	13561		4095957_41:A>G	11573		28857435_37:A>C
3744605_15:A>T	14764		3596659_31:C>A	9301		3364795_44:G>T	10947		3579536_27:G>T	14881		3576434_9:C>G	10040		3906085_21:T>G	13574		4098600_41:G>A	11585		3745554_43:T>C
3600737_39:A>C	14793		3909594_18:G>A	9319		3742420_14:A>G	10960		3579536_13:C>A	14881		3576409_22:G>T	10069		3743972_49:A>G	13599		3362054_16:C>G	11585		7086750_37:T>C
3730151_33:A>G	14854		5796145_45:T>G	9329		3600560_52:T>G	10985		3353780_49:T>C	14886		7468557_20:A>C	10085		3363123_52:T>C	13624		37705155_59:T>C	11621		3363757_54:T>C
3746278_30:T>G	14858		3365064_25:A>C	9333		3364921_14:A>G	10986		3906296_28:C>G	14942		48705929_28:G>A	10086		3364853_61:G>C	13632		3738171_14:G>A	11639		7414241_22:C>A
48706362_32:G>A	14919		3596884_67:G>A	9341		7466290_64:C>T	10988		39740523_49:A>G	15009		3365249_41:G>A	10086		3592157_34:C>G	13658		3596552_24:T>C	11641		3884607_8:T>C
3893340_51:G>A	15019		3893467_19:T>C	9361		3597173_19:G>A	11010		4095093_32:C>A	15113		3907122_29:A>G	10167		5789358_34:C>G	13658		100025839_53:A>C	11678		3590413_12:C>T
39740375_64:G>T	15100		3907022_25:A>G	9366		3741540_41:T>C	11013		3576113_9:C>T	15119		28852361_29:T>G	10179		3362347_47:T>G	13669		3588692_40:C>T	11692		3362676_59:C>A
38785781_36:G>A	15144		5498025_5:A>G	9382		3357959_41:T>C	11013		3595182_35:C>T	15142		3908038_67:G>C	10179		5503757_10:C>G	13697		3735773_9:C>T	11698		5203436_33:C>T
3578791_32:T>G	15170		3906306_28:T>C	9392		4093971_41:T>C	11013		3595182_41:C>T	15142		3343287_31:C>A	10219		4093229_7:C>G	13708		5208194_38:C>T	11709		5218323_36:G>A
3595636_32:T>G	15170		7585504_23:T>G	9435		3884961_18:T>A	11064		7092870_48:C>T	15162		3601017_65:T>C	10222		3742877_50:C>G	13770		5208194_5:T>G	11709		5039516_25:T>C
3744176_37:T>C	15196		5789270_19:A>G	9435		3742795_61:C>A	11081		3364818_26:T>G	15177		3346365_16:A>G	10274		3742686_53:G>T	13885		3357118_46:C>G	11709		3733332_35:G>T
3744176_29:T>C	15196		3585235_19:A>G	9452		3590057_56:C>T	11124		5044053_29:A>G	15318		3601627_45:C>T	10277		3744191_35:T>C	13888		3365057_34:C>A	11764		3908317_10:A>G
3742603_33:G>C	15223		5212494_13:G>C	9454		3601927_13:A>G	11128		3591702_33:T>C	15334		3601627_20:G>A	10277		3594963_8:G>C	13889		3577772_52:C>T	11774		3586391_42:G>C
3364174_47:A>G	15245		5208311_43:C>A	9455		3363625_14:A>C	11152		3909272_35:C>T	15364		3733440_19:C>A	10283		3596815_26:A>G	13904		5040992_60:C>A	11825		3359786_14:A>G
5138982_47:G>A	15287		7414928_37:A>G	9478		3351398_17:C>G	11177		3595337_11:C>T	15465		5206791_53:C>T	10294		3907940_68:A>G	13923		5803096_40:C>G	11865		3907826_21:C>T
3601795_17:C>T	15341		3895221_51:A>C	9486		3359489_14:G>A	11190		3908588_61:C>T	15468		3586947_5:T>C	10300		48708430_29:C>G	13937		3743119_7:G>A	11876		3358904_28:C>A
3354314_39:A>G	15353		3889443_27:G>T	9488		3592291_48:T>C	11225		3746318_16:G>A	15474		5038355_36:C>T	10312		3903137_24:C>A	13952		3907057_5:G>T	11886		3364981_11:A>C
5041129_49:C>G	15422		3889443_26:A>G	9488		5208417_18:C>G	11240		3894661_46:T>A	15532		3349728_49:G>A	10314		3364537_7:A>G	13968		3359975_31:A>G	11901		7467676_31:G>C
3578430_14:T>C	15464		5799912_24:G>T	9501		48705549_22:C>T	11269		3894661_23:A>C	15532		3362327_20:A>G	10350		3907773_8:G>A	14024		3598208_7:A>G	11903		3576978_20:A>G
3742565_11:G>T	15494		5799912_66:G>A	9501		7086957_11:G>A	11290		31722785_58:T>C	15532		3351318_26:T>G	10368		3737339_40:C>G	14043		3363981_16:C>T	12044		5209026_58:A>C
3740918_59:A>G	15530		3584411_20:G>T	9543		3596306_37:A>G	11295		3362879_40:G>A	15538		3745443_52:C>G	10370		5497694_10:C>G	14063		3576747_15:A>T	12051		3600816_24:G>A
3603085_60:T>G	15590		5788687_65:T>G	9558		39740549_55:C>G	11299		3592313_41:C>G	15619		5501559_10:G>C	10378		5497694_66:A>G	14063		3908602_31:A>C	12083		3583124_22:G>T
4105320_49:A>T	15593		3362999_19:C>A	9567		4490661_24:T>G	11317		3585162_7:A>G	15644		3909219_27:T>C	10397		5499961_12:G>A	14084		3594942_12:C>A	12086		5504389_37:A>G
3745223_28:C>T	15662		3900023_45:C>G	9575		3364613_14:G>A	11371		3580380_7:G>C	15673		3595563_10:C>G	10400		4093649_64:G>C	14129		3730640_11:A>G	12110		3346040_21:G>A
3363566_54:C>G	15678		39740422_15:C>G	9582		5792241_15:C>T	11390		3364360_17:T>G	15739		3906179_31:A>G	10436		3744993_31:A>G	14286		3362436_57:G>C	12134		3744425_10:T>C
4489906_49:A>C	15723		3576915_10:G>C	9590		3580180_53:G>A	11401		4093976_39:G>A	15757		5044568_19:T>G	10443		37706702_32:C>T	14346		16519294_33:C>T	12134		3891116_15:G>A
3739273_14:G>A	15728		3365276_18:G>A	9592		3596694_11:A>G	11414		3354487_8:T>C	15766		4490126_59:G>A	10469		3595662_42:T>A	14355		4095589_31:C>T	12246		3892945_16:T>C
3746293_14:G>A	15728		3883016_28:C>G	9593		3580614_28:C>G	11421		3354487_23:T>G	15766		3602982_37:T>G	10472		3363334_40:A>G	14356		3907904_12:T>C	12280		5205377_7:A>G
3365021_26:A>G	15747		3909530_28:C>G	9593		3593713_9:G>A	11448		3584132_35:G>C	15789		3365350_29:G>C	10496		3899596_10:T>C	14598		3907904_15:T>C	12280		5210037_64:T>C
3341979_15:T>C	15868		3745044_55:T>C	9618		4105275_9:G>A	11448		5203744_18:G>A	15823		3347949_15:G>A	10507		3730105_5:T>A	14603		3593947_19:C>G	12296		5207878_9:C>G
5498154_25:C>A	15895		3899617_34:G>A	9619		5037543_32:G>C	11462		3909782_50:C>T	15824		3363192_22:A>C	10515		5035676_5:C>G	14652		4095096_65:G>C	12337		3750363_12:T>G
3602483_29:C>T	15976		100015083_28:A>G	9619		3736280_36:C>T	11467		3588758_64:T>G	15830		3596080_22:T>C	10517		3363968_45:G>A	14667		4095096_32:T>C	12337		5201887_41:G>A
3746100_25:C>G	15980		3890567_43:A>T	9622		3596159_57:T>C	11499		5211156_52:T>C	15881		3576258_40:T>C	10519		3362774_13:C>A	14684		4095819_57:A>G	12338		3595915_38:C>T
3882610_59:G>A	15993		3357415_14:C>T	9623		3365359_23:G>T	11533		6211510_16:C>G	15881		3743404_31:A>G	10532		3597436_37:C>G	14740		3906019_32:T>C	12355		3577169_14:A>G
3595321_59:A>G	16032		3595419_29:T>G	9633		3740726_8:C>G	11552		5499623_16:G>C	15912		5497595_23:A>C	10567		17400491_11:A>G	14746		5788981_41:C>G	12362		3351348_63:C>T
3584046_64:C>T	16048		3742634_54:T>C	9643		3356966_18:A>G	11555		5497040_16:G>C	15912		37705536_13:T>A	10572		3342923_38:G>T	14756		7094197_18:G>C	12364		3354396_43:A>G
5227655_7:C>A	16089		5499815_35:G>C	9656		28523022_48:A>G	11560		5224541_12:G>A	15947		37705536_14:G>A	10572		3349527_7:C>G	14876		3364920_65:A>G	12380		5205137_17:C>T
5503569_10:A>G	16108		3595624_36:T>C	9661		3359107_13:G>A	11566		3601873_7:T>A	15971		3595279_37:T>C	10589		48705778_12:T>G	14916		3577380_30:G>A	12381		3365228_10:C>G
3362104_62:G>A	16169		3909706_27:C>T	9673		5200263_7:C>T	11570		3905593_27:C>T	16008		3593932_39:A>G	10611		3743472_13:A>G	14943		5040221_5:C>T	12385		3888713_41:A>T
3342250_12:C>G	16228		3597599_19:G>T	9675		4094255_41:C>T	11596		3905593_7:G>A	16008		3900987_20:G>C	10611		3888564_26:T>G	14973		3593602_13:C>T	12469		3891584_17:C>T
3745649_25:A>C	16266		3596195_19:G>T	9675		3731473_47:C>G	11604		5210118_9:G>C	16038		3742655_16:G>C	10617		3356638_60:G>A	14973		3589314_14:T>C	12498		3354104_33:G>C
3359629_24:G>C	16332		3353709_11:C>A	9679		3364605_20:T>A	11662		4492075_20:A>G	16050		5202709_35:G>A	10619		3363195_19:G>A	14986		3750191_42:T>C	12504		5138476_7:A>G
3907922_47:T>C	16333		5503082_65:C>G	9684		3362817_60:A>T	11664		7086454_33:G>T	16070		3909356_25:G>C	10698		3595787_37:G>A	15005		28522619_16:G>C	12538		7505872_36:T>A
3580736_7:C>T	16405		4093644_10:C>G	9699		3597319_41:G>C	11670		3743919_38:G>T	16071		3906739_29:A>G	10720		3745547_56:G>C	15023		5796584_20:T>C	12550		5224863_18:C>G
5503071_26:T>C	16429		38788013_32:C>T	9710		3352522_10:C>G	11692		3348537_40:C>G	16077		3903068_38:G>A	10722		3581026_46:C>G	15029		3365242_47:T>C	12639		5800259_62:G>A
38790481_64:G>A	16429		3731289_60:C>T	9715		3364218_10:G>A	11749		3596113_55:G>T	16077		3598698_64:C>A	10755		3590139_68:G>C	15039		3906802_46:G>A	12643		3597230_52:T>C
3347389_27:T>C	16461		3731289_5:G>A	9715		5040867_64:C>G	11758		3594091_14:T>C	16141		3597485_10:T>C	10760		3590139_7:C>T	15039		5216543_44:C>T	12676		3906581_58:G>A
5208529_9:T>C	16471		3362238_57:T>C	9723		3909112_48:C>T	11766		5796363_26:G>C	16170		3362507_52:C>T	10761		3577036_13:C>G	15055		3907203_26:C>A	12687		3585417_58:C>T
3908922_16:T>C	16481		7087022_35:A>C	9750		7094771_6:T>C	11804		48708389_9:T>C	16282		3746157_8:G>A	10763		3746375_51:A>G	15086		3745873_29:A>C	12714		3580400_62:T>A
4105141_35:A>G	16523		3735000_19:G>C	9757		5497494_7:A>C	11819		3363803_25:G>C	16287		3730321_67:C>A	10766		5796058_64:C>A	15089		3365080_49:C>G	12742		38789376_28:A>G
3595655_27:C>G	16526		3594701_22:C>T	9759		3905983_51:A>T	11829		5499637_37:A>G	16301		3745075_11:C>T	10808		5205414_44:G>T	15101		3909801_46:G>C	12779		3732311_8:A>G
3595338_35:G>A	16537		5037635_8:C>G	9764		5801101_29:C>G	11845		3744175_17:G>A	16345		3576484_30:C>G	10809		37705229_21:A>T	15119		5500214_7:A>G	12788		3577685_50:T>C
3743757_34:G>A	16547		3908154_66:G>A	9788		3356213_61:G>A	11849		3743688_19:C>A	16420		3576484_44:G>A	10809		3743431_21:T>A	15126		5202265_43:G>A	12816		3362004_26:G>A
3602261_57:A>G	16574		3901097_53:T>C	9810		3745623_5:T>C	11854		3746090_52:T>C	16454		4105080_10:C>G	10831		3356564_17:C>T	15129		48705966_9:G>C	12819		3581967_31:C>G
3364301_68:G>C	16579		37704993_61:C>T	9811		5799987_5:T>G	11869		3361744_47:T>C	16469		4493698_46:T>G	10842		3744199_40:T>G	15144		3897684_65:C>G	12856		3356243_39:C>G
4490712_15:C>T	16589		3362575_18:C>T	9817		3596067_68:G>A	11869		4489561_5:T>C	16488		3907400_18:A>G	10854		5212360_20:G>C	15185		3745174_26:A>C	12901		3591653_44:T>C
3734150_7:C>A	16592		3597597_35:T>C	9817		5497722_5:A>C	11889		6211448_8:T>C	16611		3907162_18:A>G	10866		3905907_31:G>A	15187		7413387_63:G>A	12958		3743372_11:C>G
3601956_13:C>T	16663		3905960_43:C>G	9821		5035557_5:C>A	11926		3905882_19:T>G	16721		3894162_57:G>C	10874		41118160_57:G>C	15187		3595633_51:A>G	12978		3592055_18:C>G
38789419_68:T>G	16693		3735581_17:A>G	9823		3906751_7:C>T	11942		3587070_59:T>A	16743		3899561_52:T>C	10875		3582302_59:G>C	15316		16501691_34:C>T	12980		5216713_36:G>A
3351951_28:C>G	16708		7092013_17:T>G	9824		7414210_10:T>G	11980		3889917_52:C>G	16814		3908465_28:G>C	10933		3893532_56:T>C	15320		3363971_32:C>G	12983		3745813_21:C>A
3577553_20:G>A	16724		5503074_26:C>A	9851		3907978_23:G>A	12001		3582873_13:T>A	16920		3737594_36:C>G	10934		3738870_66:T>G	15328		3586113_9:C>T	12984		3592079_34:T>G
37706314_29:G>A	16781		7468245_5:G>A	9851		37704564_35:G>A	12002		5804021_47:A>G	16936		3746341_36:C>G	10934		3743997_57:C>T	15369		3906498_23:G>C	13046		3595844_11:T>C
5225005_43:C>T	16846		4094982_14:G>C	9854		3601997_35:T>C	12003		48705774_26:A>C	16961		3587533_28:G>C	10943		3905080_32:T>G	15386		3906498_35:C>A	13046		7091185_26:C>A
3578391_13:C>G	16865		4094147_6:G>A	9864		7062824_58:A>G	12007		3742826_34:A>T	16971		3348643_9:A>T	10990		3362904_27:T>G	15404		4095464_16:C>T	13082		5802001_13:C>T
3909958_42:A>G	16876		3577711_44:C>T	9870		3364156_5:G>C	12021		5224683_34:T>A	16971		5802120_16:G>A	11044		5212971_18:T>C	15428		3896110_14:G>T	13096		4489618_40:A>G
3363104_34:C>T	16956		3578383_11:C>T	9872		3364156_26:C>G	12021		3745445_47:T>C	16972		3749158_64:C>T	11046		3730483_40:C>T	15494		5788891_7:G>A	13146		3363342_27:T>C
5504264_19:C>G	16964		3355638_6:C>T	9882		3358727_35:A>G	12029		3585224_24:G>T	16976		3595677_11:A>G	11052		3578407_19:C>T	15548		3740310_9:T>C	13157		3585102_37:G>T
5211965_37:G>A	16985		5788629_41:C>G	9889		7092830_28:T>G	12036		3731706_41:C>G	17035		5221300_47:T>C	11056		5035437_10:G>C	15556		3907002_55:T>C	13164		3349272_63:T>C
3908539_25:C>A	17069		3362194_55:C>A	9908		7092829_36:A>G	12036		4093763_56:G>C	17071		3588680_33:A>G	11078		3900343_40:G>C	15663		5803217_26:A>G	13206		7104735_5:C>T
3907306_56:A>G	17070		7357061_38:C>G	9909		16517547_35:T>C	12036		100017728_11:C>A	17112		3344330_13:G>A	11088		3364958_23:C>G	15751		3739827_47:G>A	13242		6209870_31:G>T
3909199_28:C>T	17128		3747502_64:C>G	9921		3734184_28:C>A	12044		3896238_25:T>C	17120		3364706_24:T>C	11093		3746947_17:G>C	15853		5203077_25:C>A	13252		5227063_13:G>C
3596143_38:A>C	17221		3907911_14:G>A	9934		3746314_49:G>A	12048		3597396_47:G>C	17166		3586046_41:T>C	11101		3746947_5:C>G	15853		100011016_66:G>A	13491		3883639_39:A>C
3362366_7:C>T	17293		3365313_22:G>C	9934		5214143_49:T>G	12053		3597020_44:T>G	17195		3595368_58:A>G	11116		3596342_20:C>G	15877		3909724_56:C>A	13505		5503979_58:A>G
37705434_21:G>A	17294		3906348_53:G>C	9960		3886980_8:A>G	12067		3596534_17:G>A	17218		3743304_34:T>C	11118		3891333_19:C>T	15903		7094761_6:C>T	13537		7091405_57:A>G
4094971_11:C>T	17333		4094880_15:G>T	9963		3364709_34:G>T	12087		3364639_41:G>A	17383		3749938_31:G>A	11144		3579058_64:C>G	16088		3602501_35:G>A	13545		3365151_37:C>G
5200022_10:G>C	17347		3907641_30:C>T	9966		3581858_67:G>C	12102		3886603_18:C>T	17386		3582224_14:T>C	11192		3365029_30:G>A	16115		3352488_65:A>C	13579		48706669_59:T>C
3592317_34:C>T	17364		3749291_36:A>G	9987		3581858_43:C>T	12102		3597095_60:A>G	17482		3739284_23:C>G	11204		3909336_56:A>G	16132		3601528_41:G>T	13589		48705977_20:G>T
39740538_34:C>T	17364		3364030_64:G>A	10013		5209095_11:C>T	12120		3743358_62:G>A	17698		3595437_19:C>G	11214		3579669_28:C>G	16171		3894329_64:G>T	13650		3595823_39:C>T
3363935_28:G>A	17450		3909847_17:C>T	10029		41118087_19:G>A	12133		3742330_16:A>G	17704		5795978_23:A>C	11215		3588725_13:G>T	16174		5035333_36:G>C	13650		48705865_22:C>T
3744990_32:C>T	17454		3909847_47:A>G	10029		41118087_60:G>C	12133		3589436_10:C>A	17713		3364689_68:G>C	11298		3602971_25:G>C	16198		5035333_18:G>A	13650		4094307_32:T>C
3909452_21:G>C	17505		5035109_63:C>T	10030		5215358_58:C>T	12141		5047013_38:G>C	17724		3744281_36:T>G	11308		3582324_15:G>A	16278		3890439_53:T>C	13651		3743444_7:T>G
3364941_15:A>G	17579		3745966_68:C>G	10032		3743257_50:G>C	12142		3576606_13:G>A	17784		3882678_34:C>T	11324		3745566_17:C>T	16377		3742881_29:C>T	13657		3348523_29:C>G
3746274_15:A>G	17579		3745966_38:G>A	10032		4092607_68:G>C	12160		3577999_32:T>A	17872		3882678_62:T>A	11324		3343890_58:A>G	16380		3749325_23:C>T	13670		3583546_42:G>A
5497586_57:T>C	17656		5497980_10:G>C	10048		4489515_68:C>G	12182		3581614_7:C>T	17949		3363865_59:A>G	11389		3599155_32:A>G	16482		3743321_21:G>A	13673		7105638_15:G>T
3746142_48:G>C	17657		5208875_17:C>G	10073		3595652_9:T>G	12185		3349864_34:C>T	18004		3735851_19:G>A	11417		3745267_40:C>G	16492		5501230_38:T>C	13694		3891963_30:G>A
5803260_64:G>C	17681		31722932_68:C>A	10126		3745525_16:C>G	12191		3364090_53:G>A	18015		5493143_10:C>T	11454		48707199_66:G>C	16631		3362471_46:G>C	13713		3364758_17:T>G
3364361_20:T>C	17712		3592279_34:C>G	10139		3745525_58:C>T	12191		3363791_43:C>G	18027		5493143_8:C>T	11454		3591971_51:C>T	16640		3364879_25:T>C	13743		7467236_6:C>G
3906625_53:A>G	17724		5225790_15:T>C	10141		3588688_24:C>G	12222		3730107_30:G>A	18123		7086425_46:G>C	11480		3579547_15:T>G	16654		3364879_20:G>A	13743		5504131_12:C>T
3731873_60:C>A	17874		37705447_66:C>T	10149		3909687_22:C>T	12238		3596729_30:A>G	18152		38787626_54:G>A	11487		5218200_64:T>C	16733		3738806_44:A>G	13920		7468101_5:C>T
3360482_17:T>C	18092		3364422_11:T>C	10162		7089066_42:T>C	12246		3596364_59:A>C	18172		3906379_10:A>G	11509		5218200_13:T>C	16733		3889130_28:C>T	13953		3603222_64:G>A
5504216_25:G>C	18192		3906225_50:A>G	10214		5216411_23:T>C	12257		3592697_16:G>T	18187		3743394_53:C>G	11546		3907152_33:C>T	16737		3889130_13:C>G	13953		7356837_13:A>C
3746230_25:G>C	18298		3587014_10:G>T	10223		3596040_50:C>G	12276		6211381_22:G>A	18223		3358400_10:T>G	11566		3584080_33:C>T	16753		3889130_14:C>T	13953		7094218_17:G>T
7466591_14:C>A	18331		5040910_13:C>G	10264		3347845_36:T>C	12278		7466294_8:G>T	18235		5795941_45:C>G	11568		3365383_45:G>A	16809		4093485_16:C>T	13957		5205498_8:A>C
3358240_14:A>C	18358		3576817_7:T>C	10280		3598122_29:C>G	12287		3577589_27:G>T	18286		5788828_45:A>T	11576		3583346_53:C>T	16840		3364698_15:A>C	13969		4099898_23:T>C
3583780_16:A>G	18387		3363018_5:A>G	10299		5498278_27:A>G	12329		3906143_11:G>C	18294		3590780_18:A>G	11596		7088390_18:A>G	16910		3364698_45:A>G	13969		6211861_17:C>A
3744567_15:G>A	18438		31722734_37:A>G	10303		39740353_11:A>G	12361		3906143_13:A>G	18294		6210920_28:G>A	11632		4490341_45:C>A	17157		5789542_41:G>A	13986		7096199_9:A>G
3595339_34:T>C	18462		48705697_28:G>A	10327		5789535_19:C>G	12379		100028062_47:G>C	18330		3601042_23:C>T	11676		7093170_8:A>C	17170		3909564_14:G>A	13994		3900145_10:T>C
3593191_8:C>T	18466		3596752_10:G>A	10330		3602088_16:G>A	12494		5500181_30:A>G	18331		3601042_38:C>G	11676		3362562_17:C>A	17229		3583750_31:A>C	13998		16404342_11:C>A
3904619_30:C>G	18515		3599719_51:T>C	10337		3595282_51:G>T	12497		3349872_26:G>A	18352		6211217_31:A>C	11695		3363499_23:A>C	17242		3356614_35:T>C	14014		6210297_5:G>A
3357738_11:T>A	18552		29075957_29:C>T	10338		3595282_68:A>G	12497		3589591_16:G>T	18377		3908042_54:C>G	11718		3364348_47:G>T	17370		3595738_29:C>T	14029		3732880_19:G>C
3595284_7:C>T	18700		5497035_10:A>G	10346		3595282_35:A>T	12497		3362413_31:A>G	18430		3597534_19:T>C	11726		4490628_6:C>T	17413		3597178_35:G>A	14061		3907472_30:A>G
3744407_33:T>C	18712		3743162_28:G>C	10348		7104212_20:C>T	12520		5218845_55:A>C	18441		3603052_40:C>A	11780		3354854_5:C>G	17426		3592889_64:C>G	14065		7415419_16:G>A
3363094_35:C>G	18773		5499700_40:A>G	10348		4493575_22:C>T	12530		3743137_32:C>G	18507		39740634_15:T>C	11782		3362870_6:T>C	17436		3363017_5:C>T	14080		16522391_10:C>G
3589445_42:A>C	18825		4095151_28:C>G	10348		38785490_18:A>G	12586		28857376_10:C>T	18556		5202512_23:T>C	11783		5224077_26:G>C	17496		4494197_28:T>G	14136		5499865_14:G>A
3363309_33:C>G	18920		3907012_35:C>G	10379		5213523_41:T>C	12612		3747269_10:A>G	18601		3906181_18:C>T	11792		3737806_46:G>A	17540		3742783_61:C>G	14140		3885636_11:T>C
3364309_35:C>A	18926		3909236_35:C>G	10387		3576787_27:T>C	12613		3365328_20:C>G	18603		3577480_47:C>G	11801		48708472_38:C>G	17562		3597216_15:A>G	14180		5044723_16:C>T
3909935_43:T>C	19056		3364455_12:G>C	10420		3899563_14:T>C	12685		3586446_37:A>T	18679		4095290_28:G>C	11818		3742346_46:T>A	17604		3749140_22:C>G	14211		29361950_53:G>T
3749639_46:T>C	19296		3742423_33:G>A	10424		3908756_5:T>C	12737		3599192_24:T>C	18779		3601222_46:C>T	11825		3595195_62:G>C	17760		3744584_61:G>A	14242		3576047_19:C>T
3363601_33:A>T	19315		37704440_41:C>G	10469		3358370_28:C>T	12743		3744075_63:G>A	18877		7105661_46:T>C	11825		3595195_42:A>G	17760		3748944_14:A>G	14278		5503038_45:G>A
3887805_8:A>C	19364		39741103_30:C>G	10473		3736461_51:T>A	12774		3905958_5:C>T	18887		3601222_11:G>C	11825		5498610_30:C>G	17844		3580802_44:G>C	14289		3593493_20:T>C
3365311_8:C>G	19492		3362026_50:T>C	10499		7088816_8:C>T	12807		3747125_16:A>G	18928		3742786_11:C>G	11825		3584617_19:G>C	17875		7500103_13:T>C	14302		3883404_42:C>T
3889710_30:A>G	19506		7575716_46:A>G	10515		3744758_32:C>G	12807		3363323_36:T>A	18930		3364917_56:T>G	11826		3363686_49:G>C	17939		3900887_8:C>G	14327		4496629_30:G>C
7468398_11:G>A	19506		3364925_68:G>C	10538		3906383_10:C>T	12844		3593379_11:G>A	18943		3595300_28:G>C	11845		3363563_42:G>C	17950		5503454_68:A>G	14327		3576480_11:T>C
3358389_41:G>C	19531		3743503_53:T>C	10539		37705036_37:C>G	12876		5498030_33:G>A	19131		39740636_22:T>C	11848		3362503_29:C>G	18086		3904253_40:G>C	14422		7088767_13:T>C
3351450_30:T>C	19558		3746559_25:G>A	10547		3906336_37:T>C	12894		5037662_14:C>G	19232		5497729_14:T>C	11862		3582516_40:A>G	18211		3595135_22:G>A	14466		3891997_5:T>C
3358917_38:T>C	19592		5218403_58:A>G	10551		3363414_8:G>A	12925		3597933_52:T>A	19275		3578697_17:C>T	11884		48705810_35:A>G	18231		3358854_25:G>A	14473		6210947_20:G>C
3585991_5:T>C	19611		7466468_10:A>C	10554		3597551_29:T>G	12966		3364269_14:G>A	19358		5497580_56:G>A	11902		3365254_28:T>A	18282		3358854_68:A>G	14473		3591388_24:C>G
37705643_63:C>T	19622		5497902_26:G>T	10565		3577891_29:T>G	12966		3600187_35:C>T	19499		3908894_6:A>G	11903		3362326_59:A>T	18392		5503605_23:C>T	14505		5805777_13:G>A
5796324_5:G>C	19696		48705544_14:T>G	10582		3746137_5:C>T	12972		3907088_64:T>G	19518		5500385_46:G>T	11928		3362326_18:T>A	18392		3885382_28:G>T	14539		3750484_23:G>C
3746836_31:T>A	19964		5200441_13:G>A	10589		3746137_16:G>A	12972		3744462_57:A>G	19551		5498596_46:G>T	11928		3742921_55:G>A	18458		3885382_41:T>C	14539		3363459_18:A>C
3907482_59:C>T	20004		4494488_40:A>C	10599		3593279_59:C>G	13029		38787876_44:G>T	19678		3598127_28:G>A	11948		5503427_39:C>T	18458		3894482_14:G>T	14570		3584334_22:T>C
48705695_13:A>G	20030		3345539_28:T>A	10612		3736589_19:G>C	13061		5219821_19:G>C	19694		3598127_68:A>G	11948		3742921_5:T>A	18458		3365298_43:A>C	14607		6211728_18:A>C
3898855_41:G>A	20101		3745888_39:A>G	10613		48707358_44:A>G	13120		3603093_25:G>C	19736		3351162_5:C>T	11967		3363394_28:A>T	18578		3596217_28:G>C	14610		7414528_17:A>G
7466309_35:C>T	20145		3597035_32:C>G	10617		3909561_44:G>A	13128		3900389_19:G>A	19824		5801250_27:G>A	11969		5036023_25:A>G	18598		48705666_28:G>C	14610		3894708_15:T>G
5796457_43:C>T	20521		5796142_9:G>A	10634		3909561_16:T>C	13128		3743249_8:C>T	19938		4104877_44:G>A	11973		3745685_16:A>C	18662		3343357_42:A>G	14616		3742754_20:A>G
3584154_47:G>A	20638		5796142_21:G>T	10634		5500373_10:C>T	13136		3592698_55:T>C	19967		3581827_56:T>C	11995		3357038_62:A>T	18764		3906399_58:G>C	14797		5504484_16:C>G
5202128_5:T>C	20796		5223230_17:C>T	10639		48707434_64:G>C	13174		3362961_56:C>G	20221		3595527_23:C>G	12007		3890168_66:G>A	18768		3599961_36:C>T	14797		5805662_10:G>A
3589777_22:A>G	20826		3743888_52:T>C	10648		3364606_19:C>A	13289		3362033_29:A>T	20231		3362091_26:C>T	12007		3909045_50:A>G	18893		5218851_8:C>G	14879		7094832_11:C>G
3589777_28:G>A	20826		3364466_56:C>G	10668		5034737_26:T>C	13325		48707089_19:C>T	20414		3596975_38:C>T	12011		3742472_21:T>C	18901		3883239_18:G>A	14960		7468821_12:G>C
3345310_20:C>G	20904		48706217_58:C>G	10680		3736104_41:C>T	13358		3731462_26:G>C	20428		3898735_28:C>A	12025		3742472_7:C>T	18901		3598498_68:T>C	14992		5502489_17:A>G
3576992_25:A>G	20999		3595095_7:G>A	10682		3363261_19:G>A	13393		3595366_21:G>T	20925		3596005_52:G>C	12039		3739333_50:T>G	18901		3894859_8:C>G	15005		6211349_14:T>C
5796384_35:G>C	21045		7466272_61:A>T	10682		5212608_11:C>A	13394		3884048_5:A>T	20931		3889636_21:T>C	12047		3362800_47:G>C	18954		5039174_17:G>C	15053		5503564_14:A>G
3746276_17:C>A	21232		100069551_14:G>C	10682		5210191_44:G>T	13417		3363723_32:A>T	21167		3592587_17:C>G	12072		5045009_5:G>C	18967		3365149_63:G>A	15060		5209015_7:G>A
3904772_14:G>A	21325		3748199_37:C>T	10713		3345544_43:T>A	13417		7415242_13:G>A	21413		3596236_29:T>C	12077		3909582_36:G>A	19048		16513802_47:G>A	15070		5221847_17:A>G
5500396_26:G>A	21489		4489929_62:C>G	10731		41117856_40:A>G	13479		3744827_22:T>C	21442		4490060_29:T>C	12077		7091230_35:C>G	19117		5204803_50:T>C	15070		4499380_7:A>T
5500396_19:G>A	21489		4102003_29:C>T	10771		5497018_51:G>A	13516		3359734_50:G>A	21579		5499073_35:A>G	12171		7091230_37:C>A	19117		3906456_65:G>A	15094		5502625_10:G>C
5216389_41:T>C	21750		3363471_12:C>T	10779		5037756_11:C>T	13516		48706114_12:G>T	21696		3908827_29:C>G	12189		3906393_25:A>G	19226		3364842_35:G>C	15114		5502582_7:A>C
3363875_23:A>G	21917		3907143_47:C>T	10780		3362257_16:A>G	13524		3901724_65:G>A	21727		4489564_43:C>T	12189		3599005_41:C>T	19430		3600429_35:C>T	15117		3730713_11:G>C
3363842_45:C>T	21946		3907178_19:T>C	10780		3889607_20:G>A	13582		3883160_8:G>A	21921		3361798_13:G>C	12192		3600347_23:G>A	19432		3596055_52:A>C	15153		5505084_17:G>C
3746311_7:C>T	22184		3735078_19:T>C	10796		3586057_60:T>C	13586		7062997_38:A>G	22006		3908048_31:C>T	12223		3747291_40:T>C	19434		3909815_37:C>T	15199		3909391_17:G>A
5499783_10:G>C	22331		3598506_44:G>A	10799		3364625_42:A>G	13611		7062997_53:C>T	22006		3358764_11:G>T	12237		3890027_40:C>T	19434		3909556_14:C>G	15230		5792144_10:C>G
3364803_5:G>A	22362		3598506_13:T>C	10799		3733539_7:T>G	13635		3588441_38:A>G	22023		3362763_39:T>C	12267		5210768_17:G>C	19565		3743157_50:T>C	15234		6211619_5:T>C
3592302_67:C>T	22657		3363808_14:C>A	10807		3575881_55:G>A	13691		3897831_16:A>G	22213		37704622_11:A>G	12297		3362267_47:C>T	19615		5499962_30:A>G	15263		3892529_7:C>G
5801260_16:T>A	22761		3730562_44:C>T	10809		38789338_29:A>G	13701		3907521_9:T>G	22416		3593525_35:A>G	12353		3907185_46:G>A	19668		3595799_21:A>C	15304		3896631_15:A>G
3600308_57:C>G	22953		3732115_29:A>G	10830		3355957_68:C>T	13836		3363484_35:T>C	22516		3363504_47:A>C	12440		3743841_52:T>A	19698		5208105_33:A>T	15306		5202295_21:C>T
3600841_21:T>C	23070		3908798_32:G>A	10830		3747792_7:T>C	13837		3895069_58:G>T	22516		3889582_31:T>A	12457		3597109_34:C>G	19790		5035085_44:A>C	15321		7105885_22:C>G
3357747_6:C>T	23080		3358326_55:G>C	10843		3596088_46:G>C	13838		3895069_28:G>A	22516		3747858_12:A>G	12457		7105665_47:C>G	19831		4100693_53:G>A	15325		7091772_22:C>G
3364902_22:G>A	23141		5500235_16:G>C	10844		5205320_26:G>A	13863		3578417_35:C>T	22518		3731633_52:C>T	12542		3742954_24:C>T	19880		3588774_41:A>G	15391		6211718_5:C>G
3748748_5:G>A	23192		5220689_23:G>C	10873		5206357_5:C>T	13973		3600608_35:C>T	22518		3909288_7:G>A	12580		5224459_67:G>A	19962		3588774_52:A>G	15391		3749719_5:C>A
3744837_53:C>G	23328		3909553_14:T>C	10906		37705383_6:G>C	13974		3579404_38:A>G	22713		16513856_30:G>C	12584		3582413_21:A>T	19995		3364341_30:T>C	15460		7416082_13:C>A
5216868_46:G>A	23424		3584368_34:C>G	10912		3602344_42:C>G	13994		3735328_26:T>C	22786		3596470_50:T>C	12606		3908846_64:G>A	20028		5500020_10:T>C	15509		7415159_14:G>A
3598806_18:G>A	23780		3906284_21:A>G	10957		3348400_47:T>G	13995		3909875_13:T>C	22858		7413174_57:G>A	12608		3364024_17:G>C	20056		5798031_10:C>T	15509		7357834_8:A>G
7104453_63:T>C	23782		3907942_33:C>T	10970		3596021_50:C>G	14102		3584829_18:C>A	22885		3908780_55:G>A	12608		3597624_20:T>A	20109		3736862_40:G>A	15516		5500251_13:C>G
3582966_10:G>T	23794		3734051_52:C>G	10981		5796362_22:C>A	14109		5209329_15:A>G	23013		6211301_28:C>A	12646		7103570_28:A>G	20277		3910093_53:A>G	15552		3595495_35:C>G
3743570_65:A>T	23992		3906335_66:A>T	11023		4101133_35:G>C	14114		3910013_14:C>T	23025		3909458_38:C>G	12666		48705900_20:G>T	20356		3901073_15:G>A	15569		5499956_5:C>T
3745608_44:G>T	24117		3359798_10:A>G	11036		3342320_29:G>A	14230		3595422_26:G>T	23030		48707875_44:A>T	12675		3362429_65:T>A	20399		3581659_29:A>G	15609		5503651_22:G>C
7086865_46:C>G	24183		3907065_19:C>T	11041		5223708_10:G>C	14330		3352863_14:C>T	23034		5788505_43:T>C	12675		5798003_19:A>G	20413		5497909_23:A>G	15609		5502501_8:A>G
5040609_55:T>C	24194		3907065_12:G>T	11041		5223708_7:A>G	14330		5220274_13:G>C	23042		5788505_36:A>G	12675		3737561_44:G>A	20456		3596669_8:T>A	15641		4496767_19:G>A
7413284_51:A>G	24247		5139236_53:A>G	11042		5203272_55:G>C	14338		3596141_28:A>G	23144		3907413_62:T>C	12690		3363167_54:T>A	20458		3596669_24:C>G	15641		7415696_6:A>G
4095580_28:C>G	24256		5037637_46:C>T	11053		5497941_17:G>A	14434		3901038_16:T>C	23548		3743114_40:A>G	12724		3745055_26:A>G	20792		3741841_58:G>T	15642		5504521_20:G>C
3906286_67:A>C	24405		3745511_5:G>C	11055		3348644_9:T>G	14444		3906263_6:G>A	23694		3743114_39:G>A	12724		3587658_23:A>G	20840		3363236_51:G>A	15653		7415072_7:C>A
3596411_22:G>A	24456		5497308_43:T>C	11071		7092193_22:T>C	14451		3350273_33:A>G	23804		3735539_42:C>G	12726		3585578_35:G>A	20894		3745923_24:G>C	15665		4486326_6:A>G
3596222_32:G>T	24486		4096498_32:G>C	11076		3344257_29:A>T	14510		3596426_30:C>T	23917		5497280_10:G>A	12740		3907160_32:G>A	21261		3363944_51:C>T	15670		7091826_8:G>T
3746253_22:G>C	24805		48706293_51:T>C	11084		3906162_49:G>A	14574		3356467_26:G>A	24044		3581880_20:C>T	12759		7091717_32:A>G	21288		3362226_25:C>T	15682		5499726_5:G>A
3362143_18:G>T	24856		3597526_32:A>T	11097		5498795_12:C>T	14595		4490129_53:A>G	24262		3576347_29:A>G	12792		3731351_36:G>A	21372		3882486_9:G>A	15685		3743577_24:G>A
3354486_36:T>C	25463		31722805_19:G>C	11111		3602682_10:C>T	14649		3904833_56:A>G	24347		5202346_42:T>C	12810		7087158_31:T>C	21525		3575981_38:C>A	15707		5804222_23:C>G
3597347_46:T>C	25479		3894817_33:C>A	11136		5800074_19:C>T	14672		3907870_32:T>C	24488		3906997_8:T>G	12818		3746282_52:A>G	21578		3746056_60:C>T	15719		6211625_9:G>T
3350213_40:G>A	25575		3587662_11:T>C	11145		3596042_19:C>T	14697		3597320_29:T>C	24681		3907398_57:A>G	12826		3362523_9:A>C	21581		4104561_50:G>A	15770		5805643_8:C>G
4104069_51:A>G	25635		5498265_31:T>C	11162		3908724_62:G>C	14775		3594368_38:G>A	24750		3908609_61:G>C	12833		5203836_12:T>C	21644		3742483_18:C>G	15848		3364650_26:A>G
3743533_22:C>G	25882		5498265_19:C>T	11162		3587691_60:T>C	14799		3602361_56:A>C	24750		4105523_24:A>C	12849		5222787_9:T>C	21651		3363711_8:C>T	15944		5224608_8:A>G
37704724_62:C>G	26159		3908039_50:T>C	11195		3591628_22:G>A	14841		3738628_56:T>G	24943		3595751_32:C>G	12855		3580913_16:C>G	21810		7103622_5:C>G	15997		5503696_14:C>G
3742837_63:T>C	26225		5499950_11:C>T	11203		3581357_28:G>C	14860		3731930_18:A>G	24954		3907267_9:G>A	12921		3589713_51:C>G	21832		3363402_43:A>G	16010		4094656_20:T>C
3908941_54:C>A	26271		5498149_35:C>G	11205		3363445_27:T>G	14864		4488793_10:G>A	25217		3907365_9:G>A	12921		3908218_22:G>C	22177		3363402_47:C>A	16010		5225890_7:T>G
3908792_68:C>T	26581		7466481_11:C>T	11206		3579701_39:A>G	14917		3587856_20:C>T	25257		3364788_14:C>G	12952		3585894_22:G>C	22197		3347311_30:C>A	16013		7095422_17:T>C
5789693_32:T>A	26818		3581935_11:C>T	11229		3909618_29:C>T	15031		3587856_64:A>G	25257		3883783_17:G>A	12963		3907179_53:A>T	22330		3595940_8:C>G	16058		7104271_19:A>T
3898438_53:G>T	26902		3576252_19:T>A	11231		3362746_36:C>G	15078		3906068_21:T>C	25481		3906304_26:G>A	13003		3596313_66:C>G	22345		4093815_42:A>G	16063		5218652_14:T>C
3744352_25:A>G	27230		3730731_10:A>C	11240		3910040_16:A>C	15103		4487794_51:C>G	25618		3362761_15:G>T	13004		5497639_66:G>A	22503		3350106_8:A>T	16075		3361965_10:C>T
3596279_53:T>C	27380		3742485_30:A>G	11245		3364234_20:T>C	15119		3742486_5:G>A	25684		5497509_38:A>G	13018		3904741_34:T>G	22617		5803969_43:T>C	16119		3732694_12:G>C
3597584_20:C>A	27429		3744472_67:G>C	11261		48705805_50:T>G	15133		5497023_10:T>C	25693		3595817_44:A>G	13084		5796741_33:C>T	22624		3907855_53:A>G	16124		6211699_10:T>C
4104687_56:C>A	27816		3364755_46:C>G	11297		3364525_27:A>G	15135		3581468_37:G>C	25712		3590887_32:G>A	13084		3580433_33:T>C	22643		3601472_46:C>G	16124		7104787_10:G>A
3596389_46:C>G	27941		3745736_25:G>A	11297		3909599_63:T>C	15139		3593239_34:A>G	25959		5497110_47:T>C	13089		3888645_9:A>C	22789		3596939_24:A>G	16163		5504550_23:T>G
3358714_28:A>C	28036		3747102_32:C>T	11298		3353267_7:C>T	15169		3363543_16:C>G	26105		3578356_15:A>G	13099		37706707_18:T>G	22959		7413393_36:G>T	16173		3597418_18:G>T
3365377_28:A>C	28036		4488427_41:A>C	11300		3364809_26:G>A	15199		3746300_27:C>T	26121		3589999_20:G>A	13106		3744158_33:G>C	23293		4490273_32:C>T	16211		7502762_15:C>T
3356227_7:G>A	28174		3591313_52:G>A	11310		7086361_41:T>C	15269		4499597_30:G>C	26171		3580305_9:A>G	13112		4095022_14:C>G	23321		3364230_17:A>C	16237		7105886_22:G>C
7102640_11:A>C	28240		3743579_38:C>G	11316		3736222_9:A>G	15326		4489916_30:G>C	26171		5503953_20:G>C	13116		3903779_53:G>A	23359		4490543_15:G>C	16262		7467232_17:C>T
3596184_21:T>C	28853		3596687_17:T>G	11331		3742995_60:A>G	15350		4104912_20:A>G	26587		3595476_30:T>G	13147		3743884_24:G>T	23609		3362626_11:G>C	16344		7105959_15:T>C
48706107_8:G>T	29423		3891720_18:A>C	11341		5040199_46:C>T	15388		100070695_7:C>T	26634		5222966_58:A>G	13167		3596836_5:A>G	23686		3602544_23:C>T	16375		5499777_13:G>T
5497268_14:T>C	29504		3592864_58:A>C	11345		3588294_27:A>G	15398		3747956_64:C>T	26701		41118606_5:C>T	13233		3747159_17:C>T	23751		5498608_23:C>T	16375		5502369_17:A>G
3907399_41:G>A	29536		5037640_7:G>A	11361		3579831_7:A>T	15424		3341754_32:A>T	26744		3593388_31:T>C	13239		3590480_10:C>A	23924		3363874_42:T>A	16410		7356840_13:G>C
3730485_13:G>T	29621		3596038_26:G>A	11376		4092911_37:C>T	15491		3595672_42:C>T	26783		3363608_47:C>A	13262		3585987_20:G>A	23993		39741121_50:C>T	16633		7356840_14:T>C
3362356_65:G>C	29641		5200942_26:T>C	11383		3600028_27:C>T	15534		5501337_56:G>C	27437		3906954_11:C>G	13269		3595601_28:C>G	24043		3579680_17:G>C	16752		16515220_19:A>G
3343133_42:A>C	29702		4485470_26:T>C	11393		5497841_27:T>C	15534		5501336_36:C>T	27437		3595679_25:T>A	13305		3734117_41:T>C	24087		3742849_58:G>C	16760		7105901_9:T>C
3595903_44:A>C	29739		7091865_29:G>A	11398		3351224_17:T>C	15564		3601957_36:C>T	27461		3362221_20:A>T	13305		3740572_21:T>C	24105		3886895_8:A>G	16761		7467994_7:G>C
3578819_17:C>G	29910		5228139_5:C>T	11401		3908137_47:G>A	15718		37706648_10:C>T	27920		4488523_14:T>G	13330		3738894_62:A>G	24801		3594310_51:A>T	16764		5504279_12:C>G
3361934_29:A>C	29927		3362334_55:T>C	11449		5498263_67:T>C	15733		7063179_18:G>A	27971		3576674_13:A>G	13336		3906196_42:G>C	24828		3744579_29:G>A	16848		3577002_5:C>G
3885280_19:G>C	29952		3743783_8:A>G	11460		3584339_26:C>T	15821		7063179_28:C>G	27971		3744192_34:C>G	13357		3364529_35:A>G	24994		48706548_7:T>C	16900		5504131_8:T>C
3743531_52:T>C	30264		3737317_29:G>A	11460		3900698_39:G>A	15830		7356898_25:A>C	28608		48705726_11:G>A	13381		6210979_15:T>C	25052		3582813_33:G>A	16915		7467131_13:G>C
5803339_47:G>C	30264		3362320_44:C>G	11462		3595781_37:G>A	15861		7356898_18:G>A	28608		3747144_6:T>C	13444		3746302_18:A>G	25076		3583024_11:G>T	16939		5804168_5:T>C
3745717_33:T>G	30791		7357616_20:T>C	11462		3744348_23:G>A	15891		3595812_58:C>T	28691		3901010_18:C>T	13509		5797935_15:T>A	25185		3587946_21:C>A	16956		5505080_7:G>C
5204822_22:G>A	31074		5498246_14:T>G	11475		5037671_23:G>C	15911		3591602_6:T>C	28801		3363838_65:A>C	13518		5804459_36:T>C	25219		3364074_17:T>A	17042		5504552_17:G>C
100069537_63:G>A	31182		3599431_24:G>A	11530		48705854_59:C>T	15947		4485203_29:C>G	28867		3362807_10:A>G	13527		5498861_23:A>C	25242		3750079_12:C>T	17059		4491269_6:C>T
3590380_44:C>G	31554		3602424_26:T>G	11535		3362547_10:C>T	15975		3888609_16:G>T	28872		7091690_22:C>T	13531		3906753_32:C>T	25275		3746745_16:G>A	17105		5505080_11:C>G
3362398_6:G>C	31780		3362014_48:T>C	11540		3904891_66:A>G	15977		3576374_10:C>A	29042		4496188_11:T>G	13584		3907572_44:G>C	25288		7466415_49:G>C	17112		5200254_18:T>A
5497770_31:T>C	31823		3750846_19:C>A	11543		3595440_13:G>T	16049		3352898_68:T>C	29063		3363832_57:A>T	13590		3743298_55:T>G	25436		3907098_5:G>A	17168		3731004_15:T>A
3362825_45:G>A	31911		7466483_47:G>T	11546		3747624_13:G>T	16049		3739154_28:C>T	29067		3342793_10:C>T	13669		3898270_16:C>G	25489		3362672_46:C>A	17205		3579880_58:G>T
3364444_63:C>T	31991		3883237_22:T>C	11590		5202146_11:T>G	16109		3589591_35:G>C	29102		3898144_34:T>C	13669		3591245_48:A>C	25663		48705532_46:C>A	17205		5504484_22:C>T
4096469_22:G>C	32077		37704760_56:T>C	11602		3362349_34:T>A	16143		3745345_30:G>A	29102		48705630_32:A>G	13685		5497706_62:G>A	25742		3591035_61:A>G	17252		7467402_16:C>T
5220197_67:C>G	32174		17390269_17:T>C	11607		3745870_25:A>G	16145		5504063_14:T>C	29301		7415063_8:G>A	13701		3595245_67:C>T	25891		3359498_25:A>G	17263		5500441_7:G>A
3743051_28:T>C	32245		3746209_35:C>G	11641		3745870_31:C>T	16145		3907000_35:T>G	29367		5497346_48:G>C	13712		3587914_11:T>G	25896		39740545_17:T>G	17280		7069104_6:T>C
5497571_13:A>G	32552		3599749_50:C>G	11649		3597680_12:C>G	16154		3363475_25:A>G	29454		3364844_51:T>C	13717		5796162_11:G>T	25896		3355383_9:A>C	17285		7505352_15:C>G
5497571_7:G>T	32552		5498226_23:A>G	11650		3734363_11:C>G	16161		5203706_43:C>T	29554		3364687_67:C>T	13751		3906326_11:G>T	25896		3888357_17:T>G	17300		7415844_5:G>T
5497571_15:A>C	32552		3906080_20:C>T	11659		3906974_39:G>A	16169		3591504_40:A>G	29704		3907894_36:T>G	13794		5797683_14:G>A	26093		3576366_34:C>G	17345		4487587_8:G>C
38790083_15:C>G	33089		4489952_23:A>G	11660		3577376_16:T>C	16194		3736647_40:A>G	29704		3907697_57:T>C	13798		3343975_30:G>A	26424		3906472_48:G>C	17434		5214017_13:C>T
3362324_46:G>C	33104		3732380_15:A>C	11667		3739035_12:C>T	16226		39741226_65:A>G	29764		3908375_38:C>T	13806		5034720_23:G>C	26778		3364443_52:G>T	17445		7513653_13:G>C
3902380_5:A>G	33306		3364257_62:T>G	11684		3589982_8:C>T	16260		5037577_67:C>T	29842		3596745_41:C>T	13855		3364267_66:G>A	27038		3362067_38:A>C	17447		4485060_5:A>C
7091157_53:A>G	33545		3746360_25:A>C	11685		3343083_25:A>G	16368		100024123_16:T>C	30010		31722787_41:T>C	13855		3581235_18:G>A	27173		3736529_38:A>C	17447		3742018_24:C>T
3363914_67:C>T	34000		6211685_37:C>T	11728		3892136_27:G>T	16376		3363818_53:C>T	30044		3897259_46:A>G	13874		3363030_30:G>T	27357		5498245_32:A>C	17484		7105900_7:G>T
48707331_19:A>T	34531		3744508_7:C>T	11783		3364583_57:G>A	16395		3577552_21:C>G	30076		3897259_55:T>C	13874		3900239_18:T>A	27367		3588614_60:T>C	17499		5503752_18:G>A
5209906_63:A>C	34620		3580002_57:C>T	11790		3359363_38:T>C	16404		3594046_15:G>C	30098		3596163_11:G>A	13913		3900239_32:C>T	27367		3737879_15:T>C	17553		7468491_62:G>T
3352175_12:C>T	34742		3580002_38:G>A	11790		3350002_11:C>G	16438		3597438_46:T>C	30363		3908993_52:G>A	13924		5219430_17:C>G	27535		5801936_48:T>C	17610		5502708_6:C>T
3908482_46:C>G	34819		3361998_12:T>G	11794		5498491_14:G>C	16498		3749313_12:G>T	30468		39740423_38:G>T	13926		100112816_38:G>C	27646		3597732_7:A>G	17676		7468438_7:G>C
3748706_11:A>G	34885		3364124_67:A>C	11806		3909784_21:C>G	16504		3362773_46:C>G	30641		3346935_66:A>G	14007		4104390_65:C>A	27646		3356926_36:C>T	17710		5500252_8:C>T
3362116_61:A>C	35159		3590002_25:C>T	11811		5503797_14:G>C	16537		3894120_54:T>C	30815		5046718_31:T>C	14034		4095920_19:C>G	27842		3591092_13:G>A	17712		7091817_13:G>A
7105670_65:G>C	35172		3907895_23:T>A	11818		3910117_58:A>C	16551		3588057_18:A>G	30829		3357641_64:C>T	14047		3602321_15:G>C	27908		3356226_14:A>T	17735		3733559_13:T>C
3600432_16:G>C	35440		3588170_25:C>T	11821		5498561_14:T>C	16593		7096832_18:A>G	30829		3744274_50:C>G	14066		37706417_28:C>T	28043		3579213_40:T>C	17759		5222485_5:C>T
3362669_15:T>C	35502		3344079_41:C>A	11837		3579435_14:C>T	16613		3745827_30:G>A	31236		5208295_5:G>T	14073		3359538_60:T>C	28291		3364567_27:T>C	17776		5037819_15:C>T
38787918_22:A>G	35752		6210762_7:G>C	11846		3598671_64:C>G	16646		3364386_52:G>A	31638		5498989_5:G>T	14073		3593220_53:A>C	28560		3363947_63:C>T	17825		5499687_13:C>G
3740859_19:G>C	35852		3577581_14:A>G	11877		7357104_19:C>G	16789		4488160_7:C>G	31709		3594918_67:A>G	14082		48706566_53:C>A	28560		3589736_17:C>T	17884		5804634_6:C>G
3582858_61:G>A	35897		3595499_11:G>A	11877		3906300_33:T>C	16796		48705415_39:C>T	31846		4490718_49:T>C	14125		3584338_10:G>T	28650		3600636_52:G>C	17923		3896407_27:G>A
5498191_55:T>C	36136		48705579_64:A>T	11881		3733928_8:G>A	16797		7497275_62:C>A	32078		5044219_34:C>G	14212		3748539_12:G>A	28767		3907739_66:C>G	17976		7503217_17:C>T
3364190_29:T>C	36202		3583625_23:G>C	11889		3904609_56:T>C	16862		38784931_39:C>T	32135		3589024_40:A>C	14215		12321581_16:G>C	29333		3907739_65:A>G	17976		3885177_17:G>A
3601074_37:C>T	36448		5803134_63:T>C	11908		48705600_13:C>T	16863		3362722_55:C>T	32473		3363369_6:C>G	14252		3358614_37:C>T	29524		3750100_6:A>C	18027		7069248_23:C>G
3742589_37:C>T	36448		3359012_26:C>T	11974		48706321_7:G>A	16886		5216870_40:C>A	32531		3595569_13:G>T	14295		3364365_40:C>T	30195		3363698_44:C>G	18091		7069274_8:T>C
3908385_10:A>G	36500		3359012_66:A>G	11974		3902923_19:A>G	16896		3580947_11:T>A	32556		3899416_7:G>C	14304		3594886_33:C>G	30261		3362195_17:T>C	18093		17397241_22:A>G
3364534_58:G>A	36589		3907489_48:G>A	11975		3730305_11:C>G	17098		3742966_38:G>C	32593		3742545_57:T>C	14323		3598146_65:A>G	30327		3362195_48:C>T	18093		7463726_15:G>A
3362711_25:A>G	36602		5503099_9:G>T	12011		3732374_56:G>A	17134		3908206_5:T>G	32610		3745414_31:C>T	14347		48708454_45:T>C	30373		3735385_67:C>G	18157		5207418_21:C>T
3907985_66:G>A	36687		3364591_19:A>G	12022		3746132_5:A>G	17154		3352755_61:T>C	32610		3906129_36:C>G	14370		4102045_9:C>A	30393		3588114_32:A>G	18159		5504142_16:T>C
3906017_37:G>A	36721		3584843_62:T>G	12025		3357540_8:C>G	17309		4092009_16:C>A	32618		3907776_17:C>T	14375		48706125_32:G>C	30642		3365339_44:T>C	18256		5504696_11:A>G
3349618_44:T>G	36776		3362899_28:A>G	12042		3734233_25:G>A	17314		5501816_65:C>G	32618		3907776_14:C>G	14375		3356861_6:C>G	30645		3597950_44:G>C	18278		3363014_37:T>G
3363237_43:C>G	37001		5801963_34:A>G	12077		5046784_49:C>G	17328		3365181_55:T>A	33018		3744552_11:G>A	14414		3356861_29:T>C	30645		3365175_44:C>G	18287		3907161_53:T>G
3359120_16:C>T	37342		5801963_46:C>T	12077		3363010_55:T>C	17333		5211071_67:A>G	33243		3901731_11:G>C	14450		41117678_30:C>T	30791		3745204_67:A>G	18305		5800724_6:C>A
3588635_23:C>G	37406		3598638_53:A>G	12086		3906330_41:T>C	17361		5220489_23:T>C	33451		3597408_53:T>C	14464		3908224_46:C>T	31058		5216674_14:G>A	18332		5037017_20:G>T
5035833_32:C>A	37451		3906378_36:G>A	12113		3743202_62:C>G	17383		3580014_6:C>T	33906		3734162_67:C>T	14492		3578514_56:A>G	31106		3596503_28:G>C	18366		5036702_8:T>C
3889945_26:T>C	37472		3362593_55:C>G	12132		3362401_56:G>A	17388		3363272_44:A>C	34204		7092068_7:C>T	14503		3363700_9:A>T	31493		3602749_20:C>G	18374		5499921_6:G>T
3890261_25:C>T	38684		5034513_41:G>T	12174		5499958_33:A>G	17556		3595454_43:G>A	34303		3733887_36:G>C	14570		3602307_32:C>T	31562		3908970_12:C>T	18408		3363014_18:A>G
3595398_26:C>G	38786		5216347_30:G>C	12222		3750652_28:C>T	17643		3595625_68:C>G	34340		3746153_15:A>C	14585		3910121_58:G>C	31567		3908970_41:G>A	18408		3891121_19:C>G
5803107_14:C>T	38867		3577658_35:C>G	12228		3586501_14:A>G	17676		5201456_12:A>G	34369		16518172_30:G>A	14585		3750769_65:T>A	32063		3885398_52:T>C	18440		7415150_8:T>A
3906355_42:C>T	38914		3594665_38:T>G	12239		3364571_5:T>C	17705		38790580_15:G>A	34388		3907661_7:C>T	14602		3361152_54:A>T	32551		4093952_24:G>T	18446		7506279_20:C>G
5498523_12:C>T	38980		3362062_43:A>G	12271		3906430_31:C>T	17772		3365084_34:C>T	34575		3909327_37:A>C	14607		5035949_35:G>C	32677		3595630_8:C>G	18497		3363442_52:A>G
3902710_32:A>G	39193		3363887_23:C>G	12281		3593343_16:G>T	17832		7413343_45:T>C	34725		3908382_46:C>T	14610		7499611_44:C>G	32845		5796101_56:G>A	18520		3731233_9:C>G
3742586_6:G>A	39247		3907253_59:C>T	12360		3597478_17:A>G	17842		37704744_25:C>G	34778		3595184_56:T>A	14651		5497977_33:A>G	33235		3883041_61:C>T	18727		7413705_9:T>C
3744357_6:G>A	39247		3889108_20:A>C	12399		5218462_68:C>T	17855		5040976_5:C>T	34802		5498549_56:T>A	14651		48707529_33:G>C	33424		5217029_16:A>G	18794		5205347_17:G>A
3742647_19:C>T	39322		3899974_22:G>A	12444		3742239_11:C>G	17986		3578613_12:G>T	34841		3362956_29:G>A	14686		5501148_40:G>A	33460		3589739_27:C>T	18822		5800650_6:C>A
7103693_18:C>T	39360		3578901_22:G>T	12456		3909503_16:A>G	17991		3596373_35:C>G	35024		3363186_61:C>T	14727		3582991_39:C>G	33481		48708464_18:T>C	18879		7414728_10:T>A
3908706_58:T>G	39388		3362340_59:G>A	12458		5223235_10:A>C	17995		3360251_16:G>C	35072		3595723_11:A>G	14744		3744447_68:T>C	33521		3899078_14:C>T	18945		6211804_15:G>A
3736279_6:T>A	40094		5213602_37:C>A	12478		3582663_29:A>G	18025		3906876_61:C>T	35262		3597281_44:C>G	14744		3362060_16:A>G	33603		3742868_11:G>A	19012		7069355_8:C>G
3883534_59:G>A	40130		3888620_13:T>C	12510		3582663_20:G>A	18025		3595972_38:A>G	35290		3577948_10:C>G	14784		3587882_7:A>C	33969		3362058_41:C>T	19086		7467397_15:G>T
3344167_9:T>C	40160		4491901_41:C>T	12511		3905649_22:C>T	18038		3578354_24:C>T	35808		3746138_12:G>A	14794		3906155_62:G>T	34005		3584911_45:T>C	19111		3356149_13:A>C
3362140_51:G>C	40707		5496975_31:G>T	12530		4495101_68:A>G	18178		5214422_16:C>G	35823		5796458_10:C>G	14808		3596682_42:T>G	34119		24845621_36:T>A	19114		4492890_16:A>C
3358092_31:C>G	40858		5792480_18:G>A	12535		3883924_43:C>G	18180		3744711_25:C>T	35974		31722748_37:A>G	14810		3585219_33:A>G	34263		3905058_6:C>T	19252		17401825_10:G>A
3746197_31:G>C	40858		3746009_31:C>G	12575		3364919_52:C>G	18205		5205586_56:G>A	36109		3597681_31:G>T	14891		3901270_16:G>C	34308		7414195_30:G>A	19253		3581813_16:G>C
5201689_8:G>A	40910		3602627_9:C>T	12578		3737288_27:T>C	18228		5044370_19:A>G	36444		3891902_41:C>A	14965		3597361_49:G>C	34927		3595024_14:T>C	19260		3581813_25:A>G
3890868_8:G>A	41053		3904551_20:G>A	12591		3598307_10:T>C	18246		5044370_6:A>G	36444		3593110_6:T>C	14972		3747657_65:G>C	34995		38784935_41:A>G	19291		3597562_30:T>C
4104675_11:G>A	41911		3363085_22:A>G	12596		3350567_38:A>G	18286		3899956_66:C>T	36449		3593110_16:G>T	14972		5216142_6:G>A	35283		3362125_42:G>C	19389		5805404_23:A>C
3580293_11:A>G	41926		39741222_9:C>T	12626		5789294_34:A>G	18288		4484985_14:C>G	37567		4092542_59:G>A	14989		3589179_62:C>A	35719		3363720_7:G>A	19483		3892635_9:C>A
3743485_11:T>C	41957		3587847_56:A>G	12637		39741223_5:G>T	18305		48705467_14:C>G	37567		5789454_5:C>T	15009		3904421_20:A>T	35735		3906828_40:C>G	19526		3735809_19:C>G
7087114_16:T>C	41965		3596126_21:C>A	12675		7088818_25:G>A	18318		3744902_56:T>A	38091		3364198_64:G>C	15046		3907222_46:A>C	35735		4104094_40:C>G	19542		3899094_8:T>C
3908893_47:A>G	42259		3746145_7:C>A	12690		37704619_14:A>G	18498		3590547_32:C>T	38314		5498321_35:G>A	15051		4497199_5:T>C	35870		4487684_30:C>G	19660		7358299_8:C>G
3743809_68:C>T	42521		3596455_59:C>T	12697		3743411_14:A>G	18526		3905464_14:G>T	38781		3580079_7:G>C	15186		28856282_27:C>A	35870		3362517_13:T>C	19755		6210231_7:C>G
3907541_7:C>T	43302		3748324_5:G>A	12708		3739196_18:G>C	18526		5221930_60:T>C	38847		4095161_7:G>C	15186		3909301_46:T>C	35898		3585026_22:G>A	19762		7467401_10:C>T
3906558_17:C>T	43834		3743389_17:G>C	12711		3594513_29:A>G	18565		3744213_34:C>A	40119		5041086_55:C>T	15205		7413243_46:T>C	35936		3745844_7:G>C	19817		4497634_10:C>T
3361196_36:G>T	46643		3359025_7:A>G	12713		3598261_25:A>G	18577		3748999_34:A>C	40138		4094360_49:G>A	15256		3594458_8:T>C	36494		100018266_40:G>A	19912		3364760_13:G>A
3595856_55:C>T	46742		3595863_10:A>G	12741		3731518_26:T>C	18618		3365142_13:T>C	40603		3598890_12:G>A	15271		3578035_38:C>G	36550		5497590_27:C>T	19919		7088584_9:T>A
3592046_29:G>C	46808		5498452_24:G>A	12763		4093234_26:T>C	18618		5757218_8:C>G	40813		3597384_17:C>T	15312		3596243_46:T>A	36570		3593866_47:G>A	19929		7506618_10:T>G
3591491_50:C>T	46879		48706022_42:A>G	12777		5789343_34:C>T	18691		3364541_42:T>G	41494		3908518_7:G>C	15355		5801161_11:C>A	36616		5498315_53:T>C	19939		7414037_8:G>A
3897679_45:C>G	47164		3365005_29:T>C	12780		7414212_29:G>A	18693		3905254_25:C>T	41763		3584024_13:C>T	15434		3742669_38:G>A	36651		5200216_26:G>C	19939		5805643_18:T>C
3601038_13:A>T	47278		3595196_7:C>A	12792		3364264_68:G>C	18747		3350251_13:A>C	41829		3743968_55:G>C	15479		3601230_47:C>G	36821		5502760_25:C>G	19977		7467220_12:C>T
3740267_16:C>T	47565		3363482_59:G>C	12793		3363567_29:C>G	18759		3746392_53:A>C	42648		3910107_26:T>G	15502		3364702_62:C>T	36863		3595657_38:A>G	20052		5805236_23:T>G
3907202_38:T>C	48488		3363482_60:A>C	12793		3362776_15:G>A	18838		31722819_48:T>G	42982		3600401_31:A>C	15547		7104977_6:C>G	36917		3360424_33:C>G	20091		3730864_10:C>T
39740507_39:T>C	50257		3600606_31:C>G	12797		3887572_30:T>C	18901		3743392_13:A>G	43427		6211701_5:G>A	15566		4490719_6:C>G	36969		7088740_19:G>C	20136		3736651_18:C>T
5500003_27:G>A	50323		4487967_15:C>G	12811		3362506_24:G>A	18914		3597370_53:A>C	43446		6211701_19:C>T	15566		3896274_39:T>C	37359		3907070_5:G>T	20189		3898070_9:A>T
3732227_45:C>T	50944		5224255_32:G>A	12823		3365221_13:G>A	18967		5211853_12:G>C	45205		3899879_6:G>T	15568		3896274_43:G>A	37359		5497390_6:A>G	20255		4488802_14:A>G
3364118_22:A>G	53564		3364193_30:C>T	12832		3578946_26:T>C	19054		3888654_67:T>A	45516		4092033_38:G>A	15604		3362453_63:C>A	37455		3365143_62:T>C	20292		3595719_29:C>G
7086880_39:C>G	53814		3363071_40:A>G	12845		3365092_31:T>G	19057		3734860_31:T>C	45607		3907021_40:A>G	15609		3578918_60:G>A	37484		3909838_32:A>G	20341		7468686_7:A>T
5035476_54:G>C	54189		3599804_58:G>A	12846		3895079_56:C>G	19178		3599050_54:T>C	45701		3594599_38:G>A	15620		3359533_35:T>G	37550		3909832_10:C>A	20358		5805399_8:G>A
3897529_35:C>A	55856		3599804_52:A>G	12846		3361963_7:G>A	19180		3354404_53:A>G	45823		3909738_47:G>A	15650		3354058_22:A>G	37591		3745564_46:C>T	20451		6211862_10:C>T
3905963_17:C>T	56218		5047389_14:G>C	12851		48705984_10:C>G	19296		3365390_10:G>A	45918		3589035_17:A>T	15670		3598458_14:A>G	37607		3363423_35:G>T	20479		3580337_67:A>C
3596868_24:T>C	56792		5047389_45:G>A	12851		3577813_10:G>C	19325		5499697_26:G>A	46035		3589035_28:C>A	15670		7106336_44:C>G	37669		5042475_22:G>C	20828		3600461_35:G>C
5497003_9:A>G	57462		3583348_40:T>A	12858		3733185_48:C>T	19344		5501569_53:T>A	46067		3908068_6:C>G	15675		3746363_23:A>G	37735		3737445_18:T>A	21255		3741910_14:G>A
3908386_55:G>A	58020		3364397_38:T>G	12858		3364682_24:G>A	19381		48707479_12:A>G	47816		5228408_28:A>G	15761		3746363_33:C>T	37735		7088354_29:G>A	21273		3589044_21:G>A
5226805_10:A>G	59982		4484689_25:C>G	12894		5796729_49:G>C	19447		3908921_39:G>A	47856		3907538_12:G>A	15793		7413232_14:C>G	37963		4490315_38:C>G	21273		3743954_27:T>G
3362582_63:T>C	61032		3742951_38:T>C	12908		5218639_49:G>C	19457		7413173_47:T>G	48032		3588392_54:A>C	15826		3595622_30:C>T	38033		3587354_7:T>G	21273		5497738_23:A>G
3362765_25:T>A	62320		5220961_26:A>G	12930		3596474_11:A>C	19513		3743601_16:C>G	48161		3906261_56:G>A	15827		5500213_14:A>G	38395		48708669_8:C>A	21292		7575817_6:T>C
			5803986_19:T>G	12930		3580901_50:T>C	19516		3900780_10:G>C	48334		3748950_40:C>A	15859		3362868_21:C>T	38548		3746149_34:C>G	21335		7505737_15:G>T
			3743366_37:G>A	12935		39741479_28:G>A	19667		3355553_67:C>G	48773		5796531_10:C>G	15859		3907843_35:G>C	38760		3907973_54:T>G	21387		5226133_13:C>T
			3904482_46:C>T	12963		5796016_66:G>A	19667		3907688_53:C>T	50417		37704761_44:A>G	15879		3907843_31:G>C	38760		3593944_23:G>C	21401		5499879_7:G>T
			3585281_11:T>C	12986		3741356_19:A>T	19688		5209066_14:G>C	52210		3597734_52:G>C	15879		3348285_40:G>T	38807		3736818_18:A>T	21521		7415423_6:T>A
			3597395_13:T>A	12996		3358490_10:C>G	19738		5204380_13:C>T	52237		3909141_19:C>T	15900		3348285_59:G>A	38807		3363936_35:C>T	21565		5504253_24:G>A
			48708704_44:C>A	12996		3363974_68:T>G	19770		3742711_28:A>G	52705		3596226_12:G>A	15909		3363390_41:T>G	39508		4490091_11:A>C	21567		5803750_17:G>C
			3595827_19:C>A	13010		3582103_46:G>C	19771		5040978_35:T>A	52705		5497800_12:A>G	15909		3742548_45:G>A	39591		5497423_8:C>G	21575		5504206_14:C>G
			5788872_67:G>A	13010		3743096_29:A>G	19851		5217964_25:T>C	52705		3592191_23:C>G	15925		3346644_43:T>C	39598		4487194_8:C>G	21607		3891805_19:C>T
			3364486_28:C>T	13014		3745085_5:G>A	19880		3593018_35:A>T	52713		5042880_16:A>G	15961		6211689_45:A>G	39610		3596544_26:A>G	21631		4488049_18:A>G
			3363538_13:C>T	13021		3600574_47:T>C	19937		3348257_66:A>C	53656		4105149_52:C>G	16039		3906952_12:C>A	39657		5497075_63:G>C	21663		3586802_9:C>G
			3884544_33:T>G	13022		3353708_58:A>G	20061		3596472_59:C>G	55138		3739128_25:A>G	16044		3906329_10:T>G	39664		3353095_13:A>T	21805		3592265_44:G>A
			5042578_29:C>T	13045		3740741_19:T>G	20109		3596472_26:G>T	55138		3355879_11:C>A	16086		3355429_28:T>C	39710		3348901_45:A>G	22108		3883855_21:C>T
			3601768_50:G>T	13077		3364725_58:A>G	20308		3361937_58:A>C	55364		3902994_29:C>G	16087		6211387_22:A>C	39794		100016000_17:T>C	22173		3899432_56:C>T
			16506842_5:C>T	13100		3355839_29:G>A	20362		4490517_63:A>T	55776		3909591_16:A>G	16266		5228306_22:T>C	39802		3588469_28:T>C	22175		4096637_56:C>T
			3732451_60:G>A	13107		3597553_27:C>T	20491		5208172_63:G>T	57329		3742368_15:C>T	16302		3906127_20:T>C	39984		7413165_45:C>T	22189		5501547_40:G>A
			3596863_12:C>G	13111		3363280_34:C>T	20497		3742889_7:C>T	61458		7466535_14:A>C	16311		3364787_27:C>T	40640		3897112_64:C>T	22239		7070247_12:G>A
			3361922_28:A>G	13111		3363280_28:C>G	20497		5499753_7:T>C	61484		3355789_24:T>C	16326		3750535_25:G>A	41459		5044558_18:G>T	22266		7088277_20:G>C
			48707001_28:C>T	13159		3745063_29:T>C	20786		3746310_44:A>G	64343		48705652_51:C>T	16377		3362693_10:G>C	41631		5201566_52:T>C	22446		37705025_20:C>G
			3365043_24:T>C	13192		3363398_8:G>A	20791		3597167_50:A>G	64343		3364764_14:C>G	16383		3580957_34:G>C	41873		39741124_14:C>G	22593		4497231_8:C>G
			3361975_35:T>A	13228		3731962_11:A>G	20833		3743928_28:G>A	65473		3364764_66:A>G	16383		3580957_37:C>G	41873		3582033_37:G>A	22609		5502370_8:T>G
			3343477_12:G>A	13258		4486967_16:G>T	20857		3743928_56:G>C	65473		3345726_37:T>G	16388		3900539_14:C>T	42119		5502363_5:A>G	22618		5497289_6:T>A
			3595207_42:C>G	13278		5042754_16:G>T	20857		3908258_21:A>C	67530		5498652_61:G>T	16439		3589751_37:T>G	42268		48705539_5:G>A	22618		7357936_16:T>G
			3582852_34:T>C	13295		4094652_11:C>G	20867		3585935_39:C>T	69603		5211717_34:T>G	16461		3908056_35:A>T	42388		3343340_12:T>C	22815		4491142_15:A>G
			3359269_8:T>C	13323		3577272_15:C>A	20922		3362752_68:C>G	77043		3883113_62:C>T	16667		5487011_14:C>T	42454		3908445_33:A>G	22971		5040140_20:G>T
			3734928_6:A>T	13323		7466502_12:T>C	20988		3363022_62:T>C	82727		100013038_11:G>A	16671		3595993_38:T>C	42767		3745402_33:A>G	22986		5792469_8:C>G
			5497890_11:A>T	13368		5498844_6:T>C	21122		3745205_41:T>G	84234		3603115_29:G>A	16678		3595993_14:G>A	42767		5799739_53:C>G	23115		3601850_12:T>C
			3907699_9:A>G	13369		3908036_58:T>G	21199		7103560_12:G>A	84381		3363753_7:G>C	16816		3898790_46:C>T	43231		3730982_22:G>A	23181		3345431_26:T>C
			3910127_16:A>T	13383		4105302_63:C>T	21208					5498167_64:G>C	16852		3363241_53:G>A	44005		3582160_35:G>T	23244		5502821_20:C>T
			3742651_37:G>C	13392		5503207_5:G>C	21208					3588035_53:C>A	16858		3897786_10:C>G	44066		3365263_20:A>G	23675		7468379_14:G>A
			5800181_7:G>C	13396		3592683_38:T>C	21396					3892199_62:T>G	16886		3899910_57:C>T	45240		3909409_7:C>A	23719		3592145_25:C>T
			3358465_35:C>A	13397		3908248_38:T>C	21396					5501198_38:T>C	16992		3906401_32:C>T	45536		3889352_30:T>C	23756		4485359_9:C>T
			5503254_46:G>A	13416		3355796_10:G>C	21400					3733508_67:C>G	17025		3750348_32:C>T	45553		3889352_24:C>T	23756		7357575_16:C>A
			48705462_19:C>A	13421		3596368_23:C>G	21403					3578983_65:A>C	17127		5043104_8:G>A	46111		3581775_67:A>G	23847		3365018_44:C>G
			4497578_7:G>C	13429		3597006_41:G>A	21421					5223728_12:G>A	17160		3577258_13:A>T	46174		5502320_10:A>G	24194		7096780_11:C>T
			3746049_31:C>T	13434		7414301_7:A>G	21440					3730078_13:T>C	17180		3904985_65:T>C	46214		3743338_10:G>A	24194		5219863_20:A>C
			3595473_20:C>T	13471		3582691_41:A>C	21554					3747129_57:C>A	17183		4487170_43:C>A	46325		5789754_28:C>T	24196		5803519_14:C>T
			3901492_22:T>G	13482		3887172_37:C>T	21607					3601145_16:G>C	17205		3744908_12:T>C	46410		5202608_33:T>C	24202		5500247_13:T>C
			3745917_58:C>T	13507		3906582_33:T>C	21613					3587547_42:G>A	17232		5795966_53:G>A	46410		3596392_8:T>C	24268		3597092_22:A>G
			3360289_42:C>T	13522		3353658_17:G>A	21889					3907352_5:G>A	17254		3357794_12:T>C	46422		3579801_8:T>C	24268		42248005_6:C>T
			3364147_68:C>G	13536		3362834_36:T>C	21902					3576163_19:C>A	17296		3357794_53:A>G	46422		3579801_41:A>G	24268		7411507_11:T>C
			37706326_27:G>C	13567		3586735_50:C>A	21960					3901150_57:G>A	17342		5501844_14:C>G	46828		3364699_64:C>A	24271		5493662_8:G>A
			5788773_26:C>A	13586		5202811_55:A>G	22058					3362185_63:C>T	17409		3905682_7:C>G	47213		3361999_18:T>A	24345		4487851_16:G>C
			7090992_5:T>A	13595		3362660_64:T>C	22204					3355588_33:T>G	17416		3595910_8:T>C	47384		3746992_20:G>A	24360		4495484_11:C>G
			5497748_8:G>A	13654		3602127_40:T>A	22207					48705422_33:T>G	17416		3732264_18:T>C	47705		3731829_20:G>A	24375		3886155_5:T>C
			4487001_12:G>A	13665		3363408_36:G>A	22222					3585024_68:G>A	17425		3882465_8:G>A	47888		3595424_6:T>C	24417		16404352_9:G>C
			4484632_30:G>T	13672		3363408_46:T>C	22222					48706110_6:A>G	17453		3345020_18:T>C	48310		3600405_37:A>G	24696		7500722_13:C>G
			48705889_53:G>T	13685		3909852_15:A>G	22255					3599150_37:C>G	17456		3364720_22:T>G	48376		3749061_60:T>C	24904		7507428_12:T>C
			3895864_53:G>A	13720		3595346_56:A>G	22307					3580314_37:C>G	17460		3734940_68:T>C	50384		3584057_26:G>C	25104		7358203_17:G>A
			3744716_47:T>G	13720		3742532_65:T>C	22497					3589140_50:A>G	17483		7088630_20:A>G	50689		3902622_51:T>G	25315		5504551_15:C>T
			5800082_29:C>T	13723		37700443_18:A>G	22535					3359990_49:G>C	17491		3362946_37:T>C	53372		3584137_61:A>T	25410		5222543_25:C>T
			3364308_50:C>G	13732		3364995_67:A>T	22569					7104780_11:G>A	17504		3590102_19:T>A	53752		3885750_40:A>G	25411		4487339_25:T>G
			3595349_59:T>A	13741		39740411_35:T>C	22763					3362193_7:C>T	17549		7069160_23:C>G	55835		3734760_10:C>A	25753		4485242_5:A>G
			3595349_63:A>G	13741		3362623_16:A>G	23021					3579066_41:G>T	17674		3585479_68:C>A	57666		3909198_11:C>G	26586		5499999_11:G>C
			3345824_5:C>T	13850		3893970_9:T>A	23120					3363989_43:G>T	17703		3364626_22:A>T	57736		3365335_9:C>G	26624		3589620_5:T>C
			3910180_20:C>T	13880		3596331_55:C>G	23186					3364096_64:C>G	17743		3363108_8:C>G	58328		3897274_50:G>A	26972		5500165_20:G>A
			3364194_51:T>C	13894		7466473_32:G>A	23389					3362678_66:C>G	17814		7087118_28:G>A	58366		5504005_29:A>G	26972		5504202_17:C>G
			5804155_20:C>T	13895		3365266_32:A>G	23413					3733262_38:G>A	17832		3742539_65:G>C	58411		5138848_44:C>T	26979		3741797_23:A>G
			7413117_31:C>T	13929		3908943_42:T>C	23758					48705551_11:G>A	17852		5036438_9:T>C	58477		3747876_7:G>C	27038		16524718_14:C>G
			3600851_35:G>C	14004		48707170_42:T>C	23758					3365118_15:C>G	17868		5497162_13:C>T	58788		3889979_16:C>G	27038		3358558_11:C>G
			5801758_10:A>G	14026		48707170_58:G>A	23758					3589279_8:A>T	17973		4486889_23:A>C	58854		3889979_25:C>G	27038		16522258_14:C>G
			5801758_40:G>A	14026		3362278_12:C>T	23913					3584590_64:A>G	18039		3364872_27:A>T	59150		3599928_10:C>G	27242		5499718_16:G>C
			5040676_13:G>C	14045		5041060_40:T>G	24012					3362975_21:A>G	18054		3363162_10:A>C	60661		5041193_66:C>T	27503		5203287_10:G>C
			3352506_8:G>T	14123		7413486_20:G>A	24175					3343852_10:G>C	18100		5502761_11:A>C	65895		3898367_5:T>C	27569		5802450_5:G>C
			7413136_43:C>T	14144		3730917_13:C>G	24441					3578038_21:A>C	18109		6211427_26:C>T	68232		7091391_5:T>C	27569		4490864_17:G>C
			3347779_64:C>T	14167		3345052_56:G>C	24529					4092239_35:G>T	18188		5045903_7:A>T	75488		3580182_27:C>A	27580		7105894_13:T>C
			4490420_42:G>C	14179		3745634_11:T>A	24634					3363141_31:C>G	18207		28857540_21:C>G	77438		48706088_62:T>C	28236		7414708_14:C>A
			3346005_18:A>G	14185		3745680_25:T>C	24803					3589569_17:C>T	18289					4489602_37:A>C	28302		3362758_47:T>C
			3349499_32:C>G	14218		3596732_66:T>C	24818					5498377_52:G>T	18353					3351846_19:T>C	28400		4496758_5:G>T
			3599803_55:C>T	14226		3592795_8:G>A	24884					3596361_8:G>A	18386					3597672_52:G>A	28441		4486230_10:A>G
			3599803_42:T>C	14226		3596009_32:G>C	25038					3595557_8:G>A	18397					3602150_42:G>A	28633		5205171_16:C>T
			5499742_11:A>C	14253		3907344_13:G>C	25186					3908930_45:G>A	18430					48705628_43:C>G	28690		3737536_14:G>C
			5503397_8:C>G	14277		3907344_10:G>C	25186					3342708_22:T>C	18437					3906135_7:G>A	28853		5503734_8:C>G
			3908269_31:A>G	14300		3739480_17:C>T	25189					5796569_62:G>T	18496					5035874_5:T>C	28884		3588547_47:A>G
			3602911_7:T>C	14381		3577802_49:G>A	25272					5218507_21:G>A	18645					3907506_49:C>T	28956		3343969_25:G>C
			3357045_16:A>C	14513		3363245_27:A>G	25470					3362721_6:C>A	18655					3363054_20:T>G	29129		3749348_10:G>T
			5221983_59:C>G	14516		3343677_15:T>C	25570					3585946_6:T>C	18676					3363649_20:T>C	29392		4491000_13:C>A
			3730737_14:T>A	14574		3887452_30:C>G	25621					4094197_40:A>T	18697					48706002_58:A>G	29458		7093237_11:G>A
			3908688_19:T>C	14584		37705187_53:A>G	25851					3595893_51:G>A	18718					3364815_38:G>A	30024		7093125_16:T>C
			5791991_43:T>C	14609		5035781_43:C>T	25871					3590880_36:T>C	18739					48707570_43:C>G	30074		3592591_26:G>A
			3346096_46:A>G	14689		3365385_65:T>G	26375					7414848_10:C>T	18754					3907228_47:C>G	30432		7093250_17:C>G
			3582345_31:T>G	14696		3909925_51:G>A	26422					3596273_23:C>A	18866					4486656_34:C>G	30498		5210003_23:C>G
			3898801_5:G>A	14698		3747147_25:G>A	26474					7062478_17:C>T	18976					7091205_34:C>G	30498		5225324_15:A>G
			3742360_53:T>C	14795		3364873_62:C>G	26488					5498845_66:G>C	18995					5503679_28:C>T	30637		5503558_13:A>G
			3742360_60:A>T	14795		7358320_58:T>C	26705					4490299_54:C>G	19304					5216053_38:C>G	31013		4486264_16:C>G
			3749900_12:C>G	14833		5498222_14:T>G	27090					3909215_59:T>C	19325					5216053_41:A>G	31013		7468679_9:T>G
			3907403_41:G>T	14885		3362846_57:G>A	27131					3746006_9:G>A	19369					5497599_16:A>C	31157		4488033_11:C>G
			3578969_26:T>C	14891		3362444_37:G>A	27465					3744233_55:C>A	19391					3363106_28:A>G	31428		4489040_8:G>C
			3592682_31:A>G	14898		3749915_38:A>C	27531					5499686_26:G>A	19806					3731540_21:A>G	32147		3744741_5:A>C
			3750158_31:A>G	14898		41117796_48:T>C	27652					3907669_34:C>T	19901					3365354_23:A>G	32741		3884413_6:G>A
			3585804_7:C>T	14899		3580881_39:A>G	27740					3889971_25:C>T	19904					3738984_68:G>A	32807		3895608_12:A>T
			3885180_28:C>T	14934		48705744_53:A>T	27764					3595023_19:G>C	19930					7086367_68:C>T	33012		7104820_12:C>T
			3362424_51:T>G	14961		5789233_10:G>T	27784					3910095_19:G>C	19932					48708188_28:T>C	33028		3599680_25:G>T
			4490359_51:G>T	14961		3363433_31:C>A	27852					3582767_48:C>T	19978					3595912_65:A>G	33028		3896073_9:G>A
			3743889_59:G>A	14973		3744272_28:A>G	28272					4490430_23:G>C	19979					3906328_58:A>C	33483		3593435_23:C>G
			3909194_29:A>G	14989		5046549_28:A>G	28272					3900167_6:A>T	19984					3362796_20:A>C	33517		5204494_5:G>C
			3589948_37:G>C	14991		3597724_63:T>C	28341					3586077_34:G>C	19985					3597096_27:C>A	33761		4486842_18:C>G
			3581076_44:A>G	15055		4101105_8:G>A	28565					3746425_53:T>G	19998					3597096_66:A>G	33761		5800922_9:A>C
			3365196_13:G>A	15106		3365046_38:C>G	28619					3582591_18:G>A	20057					3907789_57:A>T	33827		3885676_11:G>C
			3591189_32:T>C	15137		3600116_46:C>A	28750					7086540_18:C>G	20108					4095241_24:G>A	34103		3892749_45:T>C
			3745945_50:G>A	15145		7087123_6:A>G	28776					3910105_67:C>T	20118					3894435_13:A>G	34169		4495040_16:A>G
			3576947_34:C>T	15150		5224245_6:G>A	28788					3361972_20:C>G	20157					3906820_58:C>T	34233		5500037_12:A>G
			7414883_29:G>A	15154		3907772_45:C>A	28816					5505027_19:A>C	20175					3363217_62:T>G	34266		4495459_5:C>G
			38791039_28:G>A	15188		3350426_14:T>C	28816					3582202_51:T>A	20253					3747992_43:G>A	34817		5792343_12:G>C
			3354603_27:C>T	15286		4094695_66:G>A	29017					5501732_26:T>G	20333					4091974_44:C>T	35498		7507181_8:A>C
			3893249_7:C>T	15297		3595734_44:A>C	29272					3581713_26:G>T	20347					4489848_60:G>A	35564		7468684_8:C>G
			3596322_28:G>C	15348		3749645_57:C>G	29362					7466330_38:T>C	20349					3596746_15:T>C	35655		4486215_11:A>G
			4490042_63:T>G	15403		5796698_40:G>A	29429					5040858_38:G>C	20668					3903333_18:T>G	36248		4487835_13:C>G
			5207707_13:C>T	15409		3347547_18:T>C	29466					3730348_65:C>T	20699					6211192_18:T>G	36248		4487965_23:C>G
			3892565_31:A>G	15426		3900421_59:A>G	29782					3885339_45:G>A	20757					3577540_29:G>A	36314		4493193_21:T>C
			3745325_28:C>T	15443		3592527_16:G>T	29849					3364253_5:C>T	20782					3362353_42:C>T	36489		5223860_26:C>T
			3743632_24:C>T	15492		3601142_14:G>C	30227					28855097_13:A>C	20820					3906466_35:A>T	37173		3365052_16:A>G
			3597871_34:T>C	15495		3743656_62:T>G	30740					3599483_5:C>T	20928					5501072_34:T>C	37621		3364835_24:G>A
			3359868_59:C>G	15537		3730552_14:G>C	30764					3590602_31:G>A	21005					3579591_29:C>T	37749		5800506_12:C>G
			3359868_44:A>G	15537		5223276_16:C>G	30795					3907263_31:C>T	21071					3740139_26:G>A	37782		3576399_18:G>T
			5218661_45:A>T	15591		3593127_50:A>G	31139					3588349_14:C>A	21166					3580032_32:A>C	37819		5499626_10:G>A
			3732162_20:G>T	15595		3739311_5:A>C	31219					3587081_13:C>G	21284					7103630_31:T>C	37885		4484970_19:C>T
			3906976_43:T>A	15610		5789836_24:T>C	31561					3597222_13:C>G	21284					3354179_38:A>G	38578		3750572_16:G>A
			3889864_11:G>A	15621		39740470_30:T>C	31600					3591113_6:T>C	21360					37705157_52:G>A	39093		7104799_11:C>A
			3595313_19:T>C	15633		3885361_11:C>A	31627					7062648_9:C>T	21373					3894798_21:C>T	39159		4498843_13:A>G
			3910160_41:G>A	15638		3343830_34:C>A	31666					3596103_33:G>A	21375					3596901_9:G>A	39372		5500176_19:T>C
			7087472_38:C>T	15646		3586321_42:G>A	32002					3600426_38:G>A	21452					3896172_21:C>G	39418		5500189_21:G>A
			3596290_46:A>G	15751		3899410_15:G>C	32548					3745168_48:A>G	21473					4485718_51:C>G	39596		5499937_8:G>C
			3358016_63:C>A	15889		3733607_28:C>T	32682					3745168_15:G>A	21473					3744819_25:T>C	40103		5502326_13:T>C
			3596574_5:C>T	15955		5038254_32:G>C	32714					3894829_12:C>T	21479					4485108_14:C>T	40103		3748580_66:C>G
			37706021_34:T>A	15984		5206820_31:T>C	32748					7415888_8:T>C	21512					7062532_59:A>G	40169		3886453_22:T>C
			3363056_50:C>T	15990		3744092_37:C>G	32748					3581988_40:T>C	21557					4092328_29:C>A	40423		7467197_8:G>C
			3365101_60:A>T	16024		3731175_65:G>A	32785					3734095_55:G>A	21623					3884362_20:T>C	40524		4494430_17:G>T
			3909254_41:C>A	16037		3737306_5:A>G	33005					3734095_46:T>A	21623					3884362_19:C>A	40524		5228048_14:A>T
			3363998_27:C>G	16045		3909161_5:T>C	33043					3599716_39:G>C	21823					3364853_10:G>C	40542		4489001_10:A>G
			48705842_25:C>A	16100		3580281_46:A>G	33066					7466207_51:G>A	21886					7104730_23:C>T	40671		5800918_5:T>C
			3364915_25:A>C	16106		4093221_21:C>G	33272					5205398_57:T>A	21952					3745009_65:C>G	41241		4497144_13:T>A
			3362477_20:A>T	16147		3362059_14:T>A	33569					39740338_8:C>A	21968					3908975_13:A>C	41307		4486708_14:A>C
			5216638_11:A>C	16185		3342941_16:A>T	34367					4092494_43:C>T	22067					3363927_9:A>G	42172		3359515_34:C>A
			3908364_56:C>T	16213		3342941_19:C>G	34367					3890602_11:T>C	22331					3365186_58:C>G	44264		3578829_9:A>G
			3591688_8:C>T	16223		3886914_38:T>C	35112					3908172_65:C>G	22350					3584013_53:C>T	44388		7088491_23:G>T
			3362473_21:A>G	16322		3732917_29:T>A	35692					3352558_27:C>T	22725					3363270_8:T>C	44699		4486002_14:G>C
			7063383_62:C>A	16411		5791927_10:A>G	35804					5501088_41:A>C	22901					5223440_34:C>G	44726		3734019_14:G>C
			3354080_50:C>A	16427		3730496_62:C>G	35950					3365168_7:C>T	23071					5223440_21:G>A	44726		5499857_7:C>G
			3362277_5:G>C	16451		3597074_15:T>C	36394					3599352_38:C>T	23303					3748936_51:C>A	46432		5502534_16:G>C
			3907439_16:C>G	16505		37704841_37:G>A	36396					3597099_6:A>G	23314					5036230_13:C>T	47318		5805460_19:A>G
			3888300_35:C>T	16555		4487454_30:T>C	36460					3597099_61:A>G	23314					3349683_59:G>A	48112		3733934_20:T>C
			3901787_26:A>G	16621		39740640_51:C>G	36526					3890851_14:A>G	23338					3745367_41:T>A	48365		5502678_14:C>T
			4490346_16:C>T	16632		5498088_59:A>C	36568					3358046_5:T>G	23355					3595219_32:G>A	48822		3892329_19:A>G
			3909821_35:G>A	16698		3595124_14:G>A	36790					3345585_17:G>T	23591					3364172_31:C>T	49277		16404372_9:C>T
			3349136_33:C>A	16772		3365124_12:T>C	37095					3347574_67:A>G	23815					3889965_18:C>T	53280		16513656_9:C>A
			3363531_12:C>T	16848		7093784_19:C>T	37182					3591343_65:C>G	23818					3907941_53:C>T	53380		48707190_13:C>T
			3588103_56:C>A	16855		4500090_20:A>G	37687					3590725_41:G>C	23864					3583647_9:C>T	53580		3596997_39:C>T
			3363793_12:T>C	16887		3345613_6:C>T	38080					5210377_32:C>T	23868					7093656_44:C>T	54866		5227818_16:T>C
			3360445_66:T>C	16948		5218234_64:A>G	38623					5210377_54:G>C	23868					7093656_50:A>G	54866		7095026_9:A>G
			3906144_20:T>C	16982		3902508_7:A>G	38831					5210377_31:A>G	23868					5212754_29:C>T	55534		4487076_17:C>T
			3907605_20:T>C	16994		5040160_40:A>G	39339					5210377_60:C>G	23868					7504972_34:G>A	55534		5223995_24:G>A
			5045393_28:T>C	17030		48706203_40:G>A	39339					5796031_51:G>C	23978					3732096_9:T>G	56222		4491826_16:C>T
			3363163_23:G>A	17075		3909454_28:A>T	39508					5788689_35:C>G	24001					3905636_59:T>G	56600		7106228_12:G>T
			3363450_68:T>G	17087		3907628_58:C>T	39613					3909269_7:C>T	24106					3586424_50:A>G	61734		3365361_14:C>A
			6210652_57:T>C	17096		3362013_34:T>G	39951					3365027_6:G>A	24145					5046353_31:T>G	67003		4497559_16:T>C
			7089116_20:A>G	17115		4094688_5:A>G	40635					3351058_19:C>T	24172					5035098_49:A>G	67137		4493568_7:T>G
			3746847_23:T>C	17122		3907237_5:A>G	40635					5788495_12:A>C	24505					5802677_9:C>T	67203		4486931_22:A>G
			3362794_58:T>A	17141		6210563_39:G>A	40907					3362404_66:T>A	24508					5502687_38:A>G	67203		5500113_16:C>G
			48706183_52:T>G	17183		3909292_51:A>G	40947					6210711_12:A>G	24508					3909002_13:G>A	67635		5504296_10:C>G
			3745449_13:C>T	17196		3358641_7:C>G	41138					3732873_49:T>C	24653					3908936_68:G>T	67716		5792388_18:C>G
			3742303_32:C>T	17294		3365038_43:A>G	41209					3750693_21:A>C	24667					7105517_42:G>C	75876		17391898_23:G>C
			4095060_64:G>T	17338		3362631_53:C>G	41370					5210421_22:G>C	24794					3362787_8:C>T	81663		6211406_14:A>C
			3362374_36:T>C	17340		6211251_17:A>G	41371					3580168_65:C>T	24852					5205100_61:C>T	82240		5201959_26:A>G
			3597000_40:T>C	17344		37705666_10:C>G	41444					31722804_28:C>T	24955					3364876_20:A>G	82240		3890082_8:G>A
			3742809_44:C>T	17360		3904792_35:C>G	41545					3596461_20:C>T	24964					3733394_25:C>T	82306		4485801_8:G>A
			3363554_19:G>A	17390		3746271_55:G>A	41859					3735190_12:C>G	25020					5503414_40:G>C	82306		5805269_18:G>T
			5796455_18:A>G	17406		3906084_20:C>T	42083					3579124_20:C>T	25037					3902466_12:A>T	87450		7104766_11:G>C
			3906483_18:G>T	17454		3595190_59:T>C	42089					7103659_17:A>C	25109					3362365_38:A>C	87466		3882924_54:C>G
			7104132_5:C>A	17459		3741834_60:A>G	42564					3750786_8:G>A	25209								3599089_56:C>T
			3893264_21:G>T	17460		3747546_31:G>C	43089					4494824_6:C>G	25454								3579980_51:A>G
			5042703_21:A>G	17497		4490594_46:C>G	43354					48707321_61:C>A	25476								5500294_9:T>C
			3356455_17:A>G	17513		3355095_53:C>G	43420					5206722_53:A>G	25542								4485264_5:A>C
			3595364_12:G>A	17542		6211708_23:C>T	43719					3891311_12:C>G	25641								3902407_19:A>G
			5501595_61:G>A	17617		5214096_39:T>C	43759					3346626_10:A>T	25666								4485556_8:C>T
			5499088_67:T>C	17645		5218578_49:A>C	43913					3882728_10:A>G	25680								7093116_5:C>G
			3906147_13:C>G	17689		3745171_35:C>T	43979					5044068_55:A>G	25767								5792437_15:C>T
			3742312_30:T>C	17717		3362129_61:A>G	44793					3362183_6:C>T	25833								4494302_17:G>C
			3746409_57:A>G	17732		3907735_54:A>G	44883					3345097_54:C>T	25846								5504153_10:G>C
			3732026_13:C>T	17735		5497347_14:T>C	45124					39740629_42:G>A	25912								7414034_14:A>G
			6210216_47:G>C	17736		4486162_5:G>A	45254					3342090_55:G>C	25943								16520495_16:A>G
			3892862_13:A>G	17832		3600512_29:A>G	46380					3580018_30:A>G	26199								4487103_16:A>G
			3732995_16:C>A	17835		5035836_20:C>G	47659					7506654_29:T>A	26304								5805169_21:T>C
			3364670_6:C>T	17838		7467978_17:G>A	49088					3742334_61:A>G	26486								7104304_19:T>C
			3364670_38:G>A	17838		3364418_43:C>G	49683					3595369_37:A>C	26663								3596093_26:C>T
			3741990_20:A>G	17912		3907418_37:T>G	50206					3731285_14:G>C	26729								5499787_8:G>T
			5796482_59:G>A	17928		5801013_46:C>G	50272					4104476_34:G>C	26897								7104741_19:A>G
			4495617_19:C>G	17994		3597385_7:G>A	50481					7466568_10:A>C	27016								4491179_14:A>T
			7103818_59:G>A	18005		3343390_21:A>G	50762					3745064_55:G>A	27034								5503787_17:A>T
			7414189_21:T>A	18089		5137587_9:G>A	50816					3745064_11:T>C	27034								5204191_11:C>G
			3592013_38:T>G	18119		3908171_6:A>G	54191					3743963_13:G>C	27257								7357346_17:A>G
			3583820_9:C>T	18127		37700824_59:T>C	54250					3343237_13:T>C	27392								5500128_20:T>C
			3583820_63:A>G	18127		6211472_16:C>T	56056					3596627_34:G>A	27432								5200207_5:T>G
			3365160_44:A>G	18376		3355463_14:A>T	56769					3884013_9:T>A	27509								17397598_19:C>G
			3591779_40:A>T	18379		5502535_7:C>G	56841					3883711_6:G>A	27544								5043870_6:G>T
			5497690_19:T>C	18389		3352212_28:T>A	61659					3353816_26:T>C	27556								17400372_5:T>C
			3599289_19:C>T	18412		3746151_9:G>A	65602					3362357_7:A>G	27770								5502627_12:C>G
			3733281_25:T>G	18414		3746151_38:T>C	65602					3364340_49:C>G	27778								5499692_13:T>G
			5035378_8:A>G	18455		3741262_20:G>C	67704					3596830_23:C>A	27823								3589747_23:C>G
			3746217_46:G>T	18461								3580490_15:G>C	27998								7414026_13:A>G
			3362151_17:T>A	18550								5497331_34:C>G	28178								4489419_22:C>T
			3587035_41:C>G	18556								3364636_34:G>C	28198								6211341_11:G>T
			3362428_17:T>A	18557								7413328_36:T>C	28244								3742469_23:T>C
			3587388_41:A>G	18591								38788057_19:A>G	28244								5499876_21:T>G
			5802083_50:T>G	18616								3589627_41:G>A	28372								5502662_14:C>G
			7414250_10:T>C	18634								5498838_17:G>T	28442								4493576_14:C>G
			3749152_38:C>G	18677								5498838_42:T>C	28442								3591013_14:A>C
			7414896_25:T>C	18700								3593290_15:G>C	28526								16515084_20:C>G
			7414896_26:G>A	18700								4491597_40:T>C	28576								4488285_5:C>T
			5802789_18:T>G	18734								3895859_10:G>C	28642								5499832_26:C>T
			5040954_22:A>G	18748								3743514_29:T>C	28808								3889894_41:C>G
			38787722_14:G>A	18760								3746120_9:T>C	28882								3595200_26:C>T
			7499583_8:A>G	18802								3589463_20:A>C	29056								3359265_23:A>C
			3577987_26:G>C	18854								3594803_5:A>G	29222								3887786_9:C>T
			3909891_26:G>C	18854								48707654_60:C>G	29419								4489412_26:T>G
			3906066_14:C>G	18888								3907680_67:C>T	29670								5802575_24:T>C
			5796092_47:C>T	19044								3595374_32:A>G	29692								5802738_5:C>G
			3733851_29:G>C	19087								5497429_20:A>G	29791								4485383_7:G>C
			3748636_66:G>C	19089								3362581_26:A>C	30145								4492317_7:T>A
			5498157_37:C>T	19140								3741660_35:A>G	30191								5500002_5:C>T
			5498157_33:A>G	19140								3896337_29:C>T	30343								5798292_11:G>C
			3907102_8:T>A	19194								3342043_14:G>T	30528								29075998_15:T>G
			3599840_26:G>A	19253								3362808_39:A>T	30859								7467395_7:A>G
			7062483_36:T>C	19323								6211320_5:G>A	30916								3733736_14:C>T
			7062483_53:T>G	19323								3907779_35:G>C	31013								6211819_8:C>T
			3597664_15:T>C	19433								3597107_11:G>C	31075								5792165_7:C>G
			3743731_38:C>G	19565								3602240_17:G>C	31179								3891488_7:G>C
			48707041_39:T>C	19579								4490079_63:G>T	31182								7104425_21:G>C
			3894282_10:G>A	19601								5497412_44:C>T	31415								5203916_8:A>G
			3363181_68:T>G	19645								3353332_33:T>A	31420								5792222_9:T>C
			3365322_39:C>T	19645								3905944_34:T>C	31469								48707190_41:C>T
			3365322_11:A>G	19645								3351387_25:G>C	31471								7069065_19:C>T
			3349617_32:T>C	19783								3364711_31:A>G	31732								5803411_6:A>G
			3599496_31:C>G	19784								5796663_41:A>G	31996								3740968_18:T>G
			3364369_14:T>C	19798								3745990_36:G>A	32900								3894613_25:G>A
			3909394_31:G>T	19880								3364782_51:T>A	32981								5499843_24:A>G
			3909394_7:C>T	19880								3364837_62:C>G	32988								7415903_13:G>A
			3580073_23:A>G	20066								3582346_29:G>C	33293								7357943_8:C>G
			3909358_22:C>A	20073								3589600_12:T>C	33417								3890126_8:G>C
			5037666_23:A>T	20115								5498569_12:C>T	33417								5500023_20:C>G
			7093660_42:C>T	20163								5221755_24:T>C	33710								3357444_23:A>G
			3602887_25:G>T	20337								5221614_49:A>C	33776								5798046_25:G>A
			3576424_22:C>A	20423								48706067_39:G>T	34040								3895404_19:A>C
			3576424_7:C>A	20423								3360354_6:A>G	34106								3358941_23:G>T
			3596655_26:C>G	20448								3742671_47:C>G	34171								3739003_19:A>C
			3598738_33:G>C	20462								3600982_32:A>G	34199								5046920_14:T>C
			7063150_24:A>G	20499								3743347_7:A>G	34265								5503602_26:A>G
			3743100_14:A>T	20563								48706016_44:G>A	34726								4493263_27:A>G
			3343828_36:A>G	20585								3343796_28:C>G	34817								3883733_26:T>C
			3364548_53:A>G	20738								5215484_47:G>T	35169								7091843_19:T>C
			5227387_13:C>G	20830								3595991_17:C>T	35191								6211682_44:G>C
			3575977_19:C>G	20833								3362120_67:C>G	35787								42249249_17:T>C
			4486971_17:C>A	20896								3907998_15:C>A	35853								5503631_8:A>G
			5502616_8:C>G	20899								3738463_48:G>C	36042								3582643_12:G>A
			3583013_56:G>T	20900								3365085_66:C>T	36195								3905823_14:G>C
			3909241_21:C>G	21008								3587122_26:C>A	36476								5504970_7:G>C
			3601518_41:G>C	21031								5208680_16:G>A	36542								7094147_9:C>T
			4093876_46:G>C	21070								5497286_45:C>T	36786								4095697_58:C>A
			3747247_18:C>T	21074								3744545_25:A>G	37743								3592731_17:C>T
			3595673_27:A>G	21136								3362465_25:A>G	37760								4484676_23:A>G
			4095739_27:A>G	21136								3578858_7:G>C	38071								3901298_15:T>G
			3744926_61:T>G	21136								3597250_38:C>A	38987								5502618_9:C>T
			4489504_56:C>G	21176								3597250_29:G>A	38987								5505087_14:C>G
			3744995_7:G>C	21189								4093154_49:G>A	38993								5502731_16:T>A
			3585213_49:C>A	21230								3592028_22:G>A	39053								4497383_17:C>T
			3583717_28:G>A	21271								3592028_49:G>T	39053								4498323_5:T>C
			4095376_42:T>C	21279								5213220_51:G>C	39286								6211080_16:T>C
			3597654_29:C>A	21290								3895312_48:T>C	39423								6211031_10:G>A
			3906722_8:A>G	21337								3600370_7:G>A	39489								5500157_18:A>G
			7092933_23:T>A	21345								3583857_44:T>C	39566								5206958_23:A>G
			3907195_42:T>C	21493								3742412_6:G>A	39856								5800750_8:G>A
			4104906_20:C>G	21498								3886075_12:A>C	39857								5505243_6:G>A
			3364756_44:G>C	21752								3600822_8:G>A	40448								5502378_14:A>G
			3364756_24:A>G	21752								3742648_32:C>G	40546								12323529_18:A>G
			3357364_25:T>A	21775								3597123_33:G>A	40741								5800513_19:T>C
			37704957_14:A>C	21796								3590024_68:C>T	40807								3597865_7:T>G
			3597539_46:C>A	21954								3349972_12:C>A	41673								5502561_19:A>G
			3600677_29:G>A	21970								3597845_29:C>G	42119								5502439_12:G>A
			3905935_28:T>C	21993								3745275_15:T>A	43169								39739322_8:C>A
			3747524_63:G>A	21993								3597479_26:C>T	43947								5503695_14:C>G
			3747524_36:G>C	21993								3578596_28:C>T	44334								7414551_6:G>C
			3907980_34:G>A	22019								3736004_34:C>G	44488								5201571_6:A>C
			5497777_11:G>C	22035								3908912_22:A>G	44510								6211000_15:G>A
			3732729_41:G>C	22153								48707182_5:C>T	44633								5204533_10:G>A
			3586843_38:C>T	22176								3743967_37:C>T	45161								7413261_35:G>C
			3588136_62:C>G	22289								5795927_38:C>G	45550								4485722_18:C>G
			3743862_42:G>A	22410								3596223_6:T>A	46004								7087016_5:C>T
			3360601_13:C>T	22494								3578010_20:A>G	48110								3587769_10:C>T
			3363075_34:G>C	22674								3578010_9:A>G	48110								3592116_12:G>T
			3745915_32:A>G	23132								3363678_62:C>T	49352								5503592_14:G>C
			3596550_7:C>A	23187								12323318_48:C>G	49748								5792217_19:G>A
			100017647_61:G>T	23255								5201675_21:G>C	50373								4491770_22:G>C
			4489970_40:T>C	23714								3350577_63:C>T	52066								4484684_5:G>C
			7513160_22:C>G	23780								5137824_22:T>C	52845								7104831_14:G>C
			7513160_13:C>T	23780								3907613_67:G>T	53869								6211419_6:C>A
			3594665_53:C>G	23897								7466578_67:C>G	53907								5503639_10:C>T
			5501351_55:T>C	23897								38790098_22:G>C	54425								5223755_12:C>G
			5218619_24:T>A	24145								5492320_64:G>C	54425								3729957_5:C>T
			7087235_37:C>T	24177								5218341_14:C>A	54430								3745342_8:C>G
			3599409_37:C>T	24189								5202296_5:T>C	54491								3892332_8:C>T
			3735818_23:C>T	24217								5034678_24:G>C	54511								5499729_25:G>C
			3363164_22:T>G	24336								3882914_47:T>C	54682								7089018_20:A>G
			3363437_49:G>A	24349								3583575_46:T>C	54684								7413735_26:T>G
			5221370_40:G>C	24636								3592788_56:A>C	54748								4095697_40:C>T
			7413177_32:C>A	24700								5788768_29:A>G	54997								6211416_5:C>T
			3589046_40:A>G	24849								3745728_23:G>A	56197								7072032_14:C>A
			3589046_52:G>T	24849								3904056_37:G>C	56641								4486986_23:A>C
			3599563_19:T>C	24857								3910136_25:C>T	57328								4495487_5:G>A
			38789070_38:G>A	24981								3576025_64:T>C	57381								6211441_7:G>A
			3745376_19:G>T	24983								3738906_32:A>G	57447								5500081_5:C>T
			3362375_7:T>C	25028								5209681_8:A>T	58250								5502783_16:C>G
			3365099_7:G>A	25081								3741818_63:A>T	58817								3601291_6:C>G
			3909902_18:G>C	25161								5801969_38:T>C	59061								5502319_16:T>C
			3591277_28:T>C	25417								3597124_10:G>C	59127								5040876_25:C>T
			3362355_44:C>T	25422								3362170_27:G>C	59755								3603015_25:G>A
			3363198_41:T>C	25483								48706236_5:T>C	59788								5221141_19:C>G
			5791983_22:G>A	25819								3587536_11:C>G	60865								5502818_7:T>C
			3346372_60:A>C	25929								3585167_11:C>T	60903								5505080_20:C>G
			3597532_40:G>C	26128								3731396_19:G>A	61126								12323285_13:T>C
			3733420_24:A>G	26441								3910027_15:T>C	62541								7505311_16:T>C
			3362480_36:G>A	26452								3597171_52:C>A	62628								7105009_6:A>G
			3742580_59:G>C	26462								3585424_48:T>C	67888								7501886_10:T>G
			3742580_48:C>A	26462								3909502_46:A>G	70031								5792028_25:A>T
			3587824_45:A>G	26507								5498327_42:C>G	77207								6211717_16:G>T
			5226741_13:A>G	26518								3362010_38:A>T	77273								7415592_9:C>A
			3889369_23:T>C	26872								3362010_22:G>A	77273								3363014_44:A>T
			28857043_13:G>C	27224								3589580_5:A>C	78763								4092242_35:A>T
			3888643_17:C>T	27339								3908849_33:C>T	78829								3593929_29:C>G
			3587447_29:C>G	27494																	7414048_5:G>A
			3580191_35:A>G	27518																	5802537_8:A>C
			5216754_14:A>G	27528																	7414132_13:C>T
			38787542_36:T>C	27747																	5500064_7:G>C
			3901380_47:T>G	27782																	5204213_39:C>G
			3581617_48:C>T	27848																	5205535_8:A>C
			3600839_53:G>C	27914																	5503743_21:A>G
			3594729_37:G>A	27931																	3745993_23:T>C
			3594729_31:C>G	27931																	5210070_13:G>A
			3735351_28:C>T	28136																	7575830_9:C>T
			6210982_46:C>T	28315																	5805821_14:G>A
			3600185_46:T>C	28371																	7468376_12:G>A
			3576502_40:G>T	28514																	7104824_22:G>C
			3745920_53:T>G	28750																	37705977_20:G>T
			5226591_23:G>C	29261																	5212193_12:T>G
			3364440_40:C>G	29393																	7467171_8:T>C
			3894357_12:T>A	29440																	5805947_5:T>C
			5501639_48:T>A	29474																	7416093_8:T>C
			5501640_57:G>A	29474																	4486372_25:T>C
			3906587_57:T>C	29507																	7413774_17:T>C
			7414305_19:C>T	29574																	3897008_10:C>T
			3351546_61:C>T	29711																	3579125_44:G>A
			3363396_49:A>G	29751																	5798356_19:G>C
			3891623_11:G>T	30800																	28522739_26:A>G
			3363077_56:T>G	30810																	5498089_57:A>G
			3910002_38:A>G	31200																	5213500_15:T>C
			5228334_32:C>A	31518																	5217475_11:T>C
			3745504_32:A>C	31518																	3358900_16:T>G
			3346220_27:G>A	31893																	7467244_9:G>C
			3352762_6:C>A	32230																	3578798_23:G>A
			3578837_31:C>A	32770																	7106212_16:C>T
			3906396_20:A>G	32799																	5220536_18:T>C
			3359378_54:T>C	32889																	3750789_12:C>T
			3586835_40:G>A	33091																	7468665_14:T>C
			3349986_46:C>T	33350																	3596251_24:T>G
			3735519_58:G>A	33369																	5802474_11:G>A
			3746175_40:T>G	33418																	5219326_22:C>T
			3364378_9:C>A	33676																	31722959_14:T>C
			3742745_67:C>T	33997																	42249517_17:A>C
			7414350_13:A>T	34404																	3364289_26:A>C
			5221765_8:A>G	34435																	5220380_24:C>T
			5788478_39:G>A	34489																	16513655_12:T>C
			3362351_41:C>A	34566																	3591049_38:C>T
			5799977_38:C>G	35007																	7069971_23:G>A
			3590113_23:C>G	35033																	7103512_25:G>C
			3742323_23:C>G	35033																	7467216_5:G>C
			3909785_25:A>G	35586																	4495338_22:C>T
			3739028_50:G>C	35632																	5504549_11:A>G
			3588903_34:A>G	35849																	5503657_8:C>G
			3362849_47:G>C	35924																	6211367_8:C>G
			4092638_28:C>G	35962																	3742164_14:C>T
			5497247_45:T>C	35990																	5137999_60:T>C
			3365025_20:A>C	36004																	5220947_9:A>C
			3587084_46:C>T	36070																	5500241_9:C>T
			4484664_6:G>C	36075																	3597351_25:A>C
			3578037_42:T>A	36108																	3889149_5:A>C
			5498480_25:T>C	36160																	28857691_16:T>C
			3584647_29:A>G	36205																	5502646_15:T>G
			37705263_43:T>A	36240																	5503712_20:G>C
			3585082_29:G>A	36420																	3749768_15:G>C
			5498068_16:A>G	36459																	6211624_26:A>C
			5047090_5:A>C	36472																	7413743_16:A>C
			3596333_37:G>A	36557																	5502329_21:A>G
			7414423_37:A>G	36557																	5791898_13:C>A
			5047389_58:A>T	36644																	3602474_12:G>A
			3745157_14:C>G	36664																	5803569_9:G>A
			5502563_45:A>G	36664																	7503202_9:T>A
			5208774_20:C>A	36737																	5040533_17:G>C
			7092953_20:C>A	36737																	3578086_29:G>A
			3365241_37:A>C	36754																	7069106_15:C>A
			3346131_52:G>A	36765																	7091971_10:G>A
			37705028_41:C>T	37031																	3580022_35:G>A
			3906514_46:C>T	37258																	37706487_45:C>A
			3363076_13:A>G	37371																	4484562_11:A>C
			3575948_48:C>T	38153																	3364461_11:T>C
			3362571_68:G>C	39872																	5797745_5:T>A
			3362571_43:T>A	39872																	28857967_13:C>G
			3909708_26:G>T	39919																	3740997_5:G>T
			3906208_36:G>A	40079																	7414562_11:A>G
			3743227_41:A>G	40636																	5499997_16:G>C
			3742418_48:A>T	41174																	5206999_12:G>C
			5498304_7:T>G	41243																	4488528_16:C>G
			5497838_52:C>G	42623																	7512387_9:C>G
			3886525_11:C>G	42825																	7093273_16:C>G
			3909766_16:G>A	42913																	5798337_16:G>C
			3596479_23:T>C	43163																	7093198_19:C>G
			3577243_29:C>A	43229																	7467950_20:G>A
			5792491_6:C>G	43309																	7492940_9:T>A
			3730911_23:G>A	43385																	3744921_67:T>C
			39740515_22:G>A	43537																	3907150_53:C>T
			3578565_59:T>C	43642																	5798116_16:T>C
			3578565_68:A>G	43642																	7105909_18:A>G
			5212573_7:A>T	44538																	7414127_7:C>G
			3597454_58:C>A	44601																	5038417_11:C>T
			5221825_44:G>C	44668																	4484626_12:G>A
			3587935_13:G>A	45278																	5502771_9:A>T
			4489664_36:C>T	46908																	3741326_5:G>T
			3745464_33:G>C	46997																	5503700_10:A>G
			3742901_33:C>G	47026																	5792486_18:G>C
			3906465_35:C>G	47063																	5225841_12:C>T
			3738759_29:A>G	47208																	3592315_58:C>G
			5757939_43:C>A	47584																	7106366_25:T>C
			3908066_17:A>T	47688																	12323307_7:G>T
			5037449_63:C>A	50883																	17391731_10:C>G
			4485225_21:T>G	52432																	5499848_18:G>C
			7092128_21:T>G	52432																	3594279_45:C>G
			3353083_40:G>A	57186																	41118063_11:A>G
			3588935_26:T>G	58849																	17400375_8:C>T
			5046853_26:G>T	58849																	3596240_18:T>C
			3906595_49:T>A	59630																	5805269_19:C>T
			3361157_5:A>G	61300																	5798277_17:C>A
			3347749_38:G>C	61745																	5209034_10:T>G
																					7414733_17:C>G
																					7585505_10:G>A
																					6211635_27:A>G
																					7070182_7:A>G
																					3745840_14:G>A
																					7415901_11:G>C
																					5035220_12:C>T
																					3887265_9:T>C
																					6211425_19:C>T
																					3596974_29:G>T
																					5768323_17:A>G
																					5802553_11:C>T
																					5502483_11:G>T
																					6211602_20:C>G
																					3591278_18:G>A
																					3586485_8:A>T
																					17399271_20:G>C
																					4485627_26:G>C
																					7415414_11:C>G
																					5502669_11:C>G
																					5797945_19:A>G
																					7106712_8:G>C
																					5792127_10:A>G
																					48707004_15:G>C
																					7104764_6:C>T
																					5137921_45:G>A
																					3599790_45:C>G
																					3743523_52:G>C
																					7069307_16:C>T
																					4496543_10:T>G
																					5798127_6:A>G
																					3742931_24:C>T
																					3586690_29:C>G
																					7415149_14:T>C
																					3588977_25:C>A
																					5500091_10:G>C
																					16519702_16:T>A
																					3601660_27:G>T
																					7512358_20:C>G
																					3591285_10:A>G
																					31722948_10:G>C
																					5800823_21:A>G
																					24841498_8:A>G
																					17400500_12:G>T
																					3891475_10:C>T
																					17391984_16:C>G
																					16404330_5:C>G
																					3365222_55:G>A
																					3596646_24:C>T
																					7096867_14:G>C
																					3578625_35:A>G
																					3731982_13:G>A
																					3576653_20:A>G
																					7357931_10:C>G
																					5502735_10:C>T
																					4093679_60:C>G
																					7104678_19:C>T
																					16524686_19:C>A
																					3740759_16:C>G
																					3910147_12:C>A
																					16518235_22:T>G
																					5212562_10:A>G
																					5223227_8:A>G
																					7414598_23:C>T
																					3909563_22:G>A
																					12323308_8:C>A
																					7413696_19:A>G
																					7104744_14:T>C
																					6210220_11:A>G
																					4093480_25:A>G
																					6211453_5:G>A
																					3363894_65:T>A
																					3895849_21:C>T
																					3885854_22:G>A
																					3737957_15:A>G
																					5504203_18:A>C
																					5792113_7:A>G
																					7415900_13:T>C
																					4486910_11:A>G
																					5218940_13:C>A
																					3592491_9:C>G
																					3901702_14:G>T
																					5797672_6:C>T
																					5805730_15:G>A
																					3590405_50:C>G
																					4492465_11:G>C
																					3590505_15:T>C
																					7104753_8:G>C
																					5203380_11:G>C
																					5499846_19:A>C
																					17391974_16:T>C
																					5502439_17:G>C
																					7413764_26:A>C
																					5499924_19:A>G
																					5500387_25:C>G
																					3897577_16:T>C
																					5802520_23:A>G
																					7088166_14:C>A
																					3900046_13:T>C
																					5792180_10:G>T
																					28522868_21:C>T
																					29075988_26:T>C
																					7091653_5:A>G
																					7467993_5:T>C
																					6211709_16:T>G
																					7091652_20:G>T
																					7094165_8:G>C
																					4486634_12:G>A
																					7358060_14:T>C
																					41117979_25:T>A
																					5804618_13:G>C
																					5499685_5:T>A
																					7094176_18:G>A
																					5502343_9:A>G
																					3731838_8:T>C
																					3585080_19:C>T
																					7414133_5:T>A
																					7094233_5:G>T
																					3575859_23:A>T
																					7357532_11:G>T
																					3748535_8:C>A
																					3900395_22:A>G
																					5503611_14:G>A
																					3359500_27:T>C
																					3885172_32:G>A
																					3742937_8:T>C
																					5224608_14:G>C
																					5805604_5:G>C
																					5804265_23:G>C
																					7414576_13:A>G
																					3903834_5:G>C
																					7094758_5:C>T
																					5201758_14:A>G
																					3901917_28:T>G
																					4487037_22:C>G
																					4486021_6:A>T
																					5498909_28:T>G
																					5798506_9:C>A
																					4485949_20:T>C
																					7416045_8:G>A
																					7499053_6:G>T
																					29075345_12:T>G
																					3742401_21:C>G
																					5797700_21:G>T
																					6211779_7:A>T
																					5502722_10:A>G
																					5505037_5:C>G
																					7415407_6:C>A
																					3903757_24:A>G
																					3361938_9:C>T
																					4484808_7:A>C
																					5502577_18:T>C
																					12323305_20:G>C
																					7358164_19:A>G
																					3739884_67:G>A
																					5798250_14:G>A
																					5502476_23:T>C
																					7358113_12:G>C
																					3883403_27:G>A
																					3742920_23:C>G
																					7070104_13:A>G
																					3895178_22:G>A
																					3739884_17:A>G
																					7358072_18:G>T
																					7498186_19:G>A
[truncated: 1,326 more rows]

## Sheet: silicoDART
Tab. S2 Chromosome position of the silicoDArT markers meeting the filtering criteria and used for the analyses.
Chromosome 1R			Chromosome 2R			Chromosome 3R			Chromosome 4R			Chromosome 5R			Chromosome 6R			Chromosome 7R			Markers not assigned (NA) to the chromosome
CloneID	ChromPos_Rye_v2		CloneID	ChromPos_Rye_v2		CloneID	ChromPos_Rye_v2		CloneID	ChromPos_Rye_v2		CloneID	ChromPos_Rye_v2		CloneID	ChromPos_Rye_v2		CloneID	ChromPos_Rye_v2		CloneID
3732307	0		4494210	1		7463591	0		3599504	0		3342551	1		3358444	0		3601568	1		3731742
3748298	0		5217517	2		5757865	4		39741989	0		28855091	2		3344655	1		3579075	1		3891743
3577226	1		4489428	3		3345496	10		3749850	1		3599362	15		3733894	3		5139380	1		28852257
28857721	8		3582065	3		5138480	10		100000835	1		5225396	16		28857371	3		5497749	1		3748804
3350166	11		28854950	7		4491167	10		5207189	1		3361681	19		3360581	6		3592660	1		3584353
3589595	18		3749995	7		3347715	11		5208271	1		3748809	19		4092862	8		5038074	1		3736354
5219128	20		3590499	7		7093624	21		3365003	1		5210171	19		37704250	10		3579369	1		6210294
3900152	20		3360302	8		5042676	22		100075482	7		3890317	20		3747361	14		3356231	1		3883473
5045037	25		4496658	8		3738541	23		5041947	10		5035173	21		5213025	14		3342725	4		3343326
7091047	25		3901601	8		3360908	25		5226716	10		3355279	21		5215200	14		5216193	5		3732691
100002728	26		3750650	9		4489768	32		5211902	11		5041901	21		3887142	14		5222902	10		5202251
7356857	27		3595737	14		3578213	32		3579438	12		5220343	21		3361238	15		3735533	17		5223547
3735779	32		3733631	23		3595341	38		3347101	13		3359697	24		3599209	17		3904283	18		5210817
3584364	32		38777282	26		3600640	38		3353691	17		3595147	32		3342199	22		7463484	20		5227693
3888933	37		4495596	33		3732738	40		3595318	18		3591047	32		37705910	22		3363560	21		5039665
5222135	39		3584227	33		5213908	43		7103909	20		3355485	35		3343892	22		37700799	22		3738935
3577850	44		3583912	38		3730597	43		5200621	22		3352461	40		39740428	26		3585021	22		5222125
3576239	44		5212082	38		7357973	50		5212021	24		28855381	41		3744231	26		7103025	23		100091377
3580892	47		5226583	38		3733525	58		100000734	27		3347125	41		37701219	28		5139145	23		3355908
3342069	47		3348893	39		3730173	59		5044766	28		3598277	44		28855462	31		3593482	23		5208187
37699919	47		7467650	40		100002268	60		3352663	28		3740973	45		3891064	37		4489499	25		6210422
5212402	48		5041337	43		3734600	63		3731926	29		3600776	45		5504486	40		3357349	27		5040260
5202565	50		5041203	43		3596336	64		5227621	29		5228258	48		100002407	41		5042488	29		5042617
16518306	51		5223720	46		5488567	64		4092946	29		3586080	50		5225419	42		5214759	32		5217429
5225632	55		3748327	48		5139343	68		100109966	35		3354742	52		3893060	48		3750300	32		5486133
3346073	61		3582438	49		3576541	68		3595266	40		5222723	56		3736723	49		5044814	33		5204521
5796554	63		100025944	51		37701483	73		3747405	42		5206831	58		3591199	54		28856450	34		3341857
3350830	64		3885337	58		3589003	74		3603183	42		3909273	63		5223477	54		5224293	41		4091954
4484932	67		3358312	59		5768295	78		5137504	43		38779431	64		3747711	57		7468739	52		3577135
5138118	72		6211250	60		3364337	79		5789477	44		3733997	65		7357726	58		100001894	53		5203769
3908755	74		3736546	63		37706574	79		3904810	44		3741250	65		3747857	58		5202411	53		37703965
3351199	75		3601959	64		4105496	82		37707257	50		3355554	68		3585742	59		7069323	54		5489112
4487184	77		3348132	65		100024102	87		3739475	52		3590775	74		3349289	65		3352803	55		3600555
4092796	77		5138548	66		3593839	90		3739244	53		7094970	77		3364544	66		100089320	57		5225434
3343590	80		3585522	69		7104983	90		3739920	53		3583475	80		3746075	69		3906072	57		5203113
3590240	93		3740179	75		3353678	91		7414950	54		3360384	80		3344577	70		28855191	58		38784039
5220594	95		3355189	77		3602435	91		3736655	56		3364863	86		5221965	74		3736124	64		100034798
3363982	95		3584674	83		3354804	94		3579590	60		7063073	87		3348971	79		3741583	65		5757622
5223868	109		3359894	83		37706983	94		3353983	63		3353282	94		3586797	81		3579494	66		3748824
3732539	112		3343187	88		5205720	104		3362001	63		4487912	96		3599436	86		5225148	67		5207311
37704600	114		4489962	89		5219081	106		3734792	63		5227218	102		5211430	90		5788852	67		3893517
5209427	114		3353146	89		3353668	106		3357688	69		3348694	107		7105501	91		3592333	71		3344609
37705677	116		37699989	90		5224383	107		3734098	70		28855094	107		3888411	91		5214868	71		5218911
3901177	116		3583186	93		3736541	114		3585845	70		3602821	110		3355611	92		5224513	74		100001976
3350389	119		100102399	94		100000934	118		3355422	71		100000267	111		3736756	95		3904751	76		5223963
3899169	119		3895200	96		100012324	118		3732237	71		3594364	111		3346127	96		3347356	79		5202542
3601917	120		3344610	96		5805302	119		5214042	72		3354910	114		3349374	105		4497021	82		3601190
5487689	121		3582723	97		5225075	122		28855044	72		5798389	117		3360338	105		3582594	82		3882724
3357574	122		3733841	98		5798464	123		7097120	75		37702733	118		3907877	105		3357215	83		5227816
4494269	123		4491499	101		3731076	125		3345723	75		100001274	118		3747372	105		3365074	83		3899885
100001691	126		100002569	102		3577396	126		5226566	77		5225212	119		3345551	106		100003385	83		28855604
100003844	130		37701906	105		3731291	130		100014221	79		3593061	119		4487624	108		5044051	87		37706674
41116458	130		5207553	106		3345180	132		3894998	80		3357065	120		3343054	108		3600576	90		41117034
3600622	131		3749443	107		5223956	135		5226695	82		5206606	120		100001690	111		3746106	94		5044851
5503297	133		3584135	107		3351828	137		7466448	83		3735876	121		37703979	114		5205023	97		5221408
3737949	136		3741041	115		4492432	137		3737385	83		4485322	122		3750807	114		3583989	97		3750444
4492631	143		5041812	117		3903245	137		38778753	85		16525112	123		5486225	114		7106141	102		3889241
3581883	143		3893130	131		3745519	141		5039974	86		3590083	124		3602628	115		3589211	102		3589331
5224066	144		5225627	134		3889146	145		3738048	87		7094065	128		3740579	116		5224657	104		38785530
3350042	146		3603124	137		3356391	148		3733174	89		3748643	128		5222736	119		7086430	109		5210999
5210447	146		37707039	142		3905094	148		3899090	92		5486006	129		5039359	119		5206481	109		5221232
3589041	149		3363760	145		3750887	148		5200746	92		3748589	134		3590096	120		3586355	113		4490685
5492904	151		37706425	147		3898543	150		5788842	92		38779143	135		3352242	120		3730877	114		37700585
3732743	158		3358122	149		3351449	150		7467782	98		37698657	135		5043433	123		3896780	118		5222350
5498538	159		5228415	149		3592829	151		3354740	99		3747581	138		3599862	125		3730805	119		100001726
5208892	160		3577017	152		5045844	152		3743295	99		39738980	139		5202773	125		3342468	121		5226390
3580358	163		4486503	153		3594858	156		3586085	106		3908145	140		3903590	127		5221775	124		3732722
3893843	165		3907444	153		39740857	157		3589265	106		3599368	140		3363626	130		3742513	124		3592440
3736621	165		100002098	156		3365199	159		3739680	106		3589642	140		5139274	133		5211875	125		5503853
3579314	167		37704399	156		3889410	159		3898404	106		5204515	141		100000997	134		37699539	127		7415663
3355624	168		3587907	156		3589364	162		37704035	107		3361576	145		3748570	134		5201701	128		3351319
3360404	172		5207664	159		3749997	166		3597052	110		5500111	153		3733486	137		3346775	129		3348456
5215127	173		37700169	162		5038321	169		5138579	110		5202236	155		4494227	142		7415796	134		3348202
3746110	174		4489632	162		5203830	173		3580151	112		3354000	158		3584642	143		3599310	134		41116909
7463996	177		3578949	164		3365141	179		3594791	112		5800283	159		5207826	145		3746846	134		3732786
3363564	180		37703976	169		3909800	181		3894955	115		3743235	163		37703205	145		3583353	134		3892067
3591480	181		3907591	169		7358340	185		3578361	116		100000704	168		3345930	148		3348460	135		100001930
5211441	183		3897607	169		3354590	187		3351876	118		3906218	169		100090645	150		100065867	136		3587750
3347343	184		3891037	171		7466213	188		37703936	118		7096376	171		37700621	150		39740623	137		3584841
3348850	191		3356655	171		3357783	195		3582662	121		3359850	175		3342240	152		3359974	138		5044924
3346383	191		3899032	171		5503319	195		3361871	122		3895408	175		5209435	156		41116802	141		100096751
4485519	191		3730591	174		3360510	197		5041837	129		5501623	177		3600884	160		4490200	145		3591668
3750438	196		37699027	174		5045158	198		7094116	129		3742538	177		3736855	164		5210728	146		5036558
3741187	196		5208708	176		16501723	201		5226975	131		3583175	179		7355285	165		3890032	148		3737723
7468048	196		3750912	180		5502703	201		3902312	132		100003094	184		7096601	165		3358399	151		3742864
3741835	196		37698677	182		100002266	203		5215595	132		100002277	187		7099021	167		37701655	152		3582698
38777469	196		28851733	185		5040977	205		3741098	133		3584979	188		3729906	167		3886433	152		5203487
7413155	198		5038404	188		3348280	207		5487297	133		3355845	188		3744474	168		5039760	154		3359393
3747706	199		3595900	188		3742996	213		3735712	133		7499660	192		3598754	168		3576241	155		5213024
3882432	200		5216859	189		100001927	214		3905637	134		3352917	194		39739236	169		38786142	155		7071222
3749782	216		37707123	190		3884598	215		3358146	137		5209266	197		3906671	173		5218842	156		4093723
3745321	217		3748132	190		37699588	216		5221444	138		3353931	197		37705385	173		3350185	157		100003539
3361905	219		7063180	191		3349091	218		3357231	139		3898336	198		7414795	173		5042899	157		3586433
3591104	222		100001054	191		4487290	220		37698424	142		3363511	198		3736893	173		5200797	160		5485889
3739104	224		3594686	197		5044306	220		3740420	144		3896163	200		100002160	174		3736833	160		39741792
37706740	225		3904103	199		7497683	228		4498107	144		3353065	200		5216763	177		4485918	164		5213267
5138830	226		4497335	199		3356397	230		3593990	144		3750283	200		3592553	180		5138239	165		7063332
5226797	226		5035749	201		3362539	235		3732247	145		5502019	201		37700482	180		3893664	166		3586119
3749310	226		37702685	205		3343583	245		3596060	145		7091231	201		5218621	184		3733068	167		5040752
3737527	233		3352187	208		37699992	249		3583226	146		3361749	201		3343308	185		28856111	168		4497606
5221132	233		3585054	216		3894745	249		5220592	146		3735666	201		3578209	185		5224101	168		5486687
5206014	234		3603063	221		5504758	251		3883432	147		5202345	203		100088977	190		7502773	169		5499890
3355803	240		3344378	222		5209308	252		5200317	148		3907808	203		3354275	193		5224468	172		5207463
3345594	242		3341908	228		3346618	255		5221592	149		3593865	203		5224605	193		3347403	177		5213821
3889396	243		4486732	228		5227545	255		3577000	149		100000292	204		3353922	193		37704831	185		5220412
37706179	245		3738995	228		3582999	258		4489570	150		5503170	205		3587128	194		5226642	187		5487767
3894463	246		37705796	229		37705418	259		3362361	151		4093431	206		4488252	200		3354564	187		3591950
100001230	247		5801786	233		4488654	259		5215506	152		3896764	209		100020552	201		100020665	192		3583954
5217375	248		7466220	235		38787575	261		5209263	153		3895612	211		3748992	203		3882367	194		5216497
4490256	252		3748033	235		37706794	263		3345623	153		5217467	212		37704737	204		3346754	196		4091907
3730657	257		5213434	237		7513424	264		7414193	157		3596059	213		5201610	208		3738032	197		4490325
5046736	260		3576077	241		100002363	268		3745148	161		5224095	213		7415719	208		3749349	197		5200314
37703523	260		3737209	243		3362089	269		3595032	161		3906691	215		3732829	210		3357334	199		3358525
37702122	261		3578409	244		5226263	269		5501784	164		5217739	215		5220538	213		3896752	208		3898971
5041399	262		3580464	249		3348382	275		5493068	165		100002829	218		3354245	213		3905660	208		4492891
3343784	265		3355700	249		3350421	276		3901549	165		5046189	221		3600621	213		3884139	210		5200474
3345944	267		3584150	249		100001222	278		3354630	165		37698885	222		100000910	216		3592810	210		100002542
3352659	268		3576271	253		38791384	281		3734273	166		5138291	223		5492078	218		100000259	211		7089219
100014969	271		3342087	254		3748923	287		16521705	166		3741934	224		7086478	219		3357382	212		38778591
28855103	273		3584578	256		7106186	288		37702032	167		3592583	227		3343037	223		3908592	213		5045398
5217948	276		37701190	258		3592518	291		4499125	169		3596339	233		3729974	224		37699671	213		3905018
3583329	289		3732688	258		3355362	292		3343869	170		3894860	236		5217713	226		5035918	218		5206792
3354683	289		5138909	263		3356480	292		5044265	172		3579636	244		39739203	227		100003578	220		7468317
41116424	292		3576501	263		5226344	294		3909909	176		3365211	244		5219315	227		5203697	223		7468440
37707178	292		3746316	263		3577936	295		5034544	177		3352959	258		3901561	227		37700961	224		37702411
100000917	298		3587518	266		3353925	295		3901901	179		100000088	262		5202451	228		3350044	225		3343373
3738716	298		3585116	273		3352832	296		3358351	179		3342113	263		3895125	228		3598332	225		3599487
3748365	300		3348162	275		3349842	296		5492355	181		3733438	263		3735922	230		3748289	226		5043940
3598888	300		5207640	276		37699143	296		4494591	183		3598157	268		4489926	230		3352112	234		7466181
5047323	303		5200644	280		5501643	305		3747215	183		5218475	268		5040535	232		3356462	236		3581891
3730518	304		3890271	284		3730715	307		5211711	185		5204078	269		37701408	235		3583213	236		3738552
5225300	304		4484528	289		3584980	307		5204969	189		3908793	269		3358288	237		5045502	238		7466940
3901474	304		5200159	289		3346067	309		3889193	190		5218533	272		3357680	237		5212783	238		3592272
37707004	307		5224510	289		3747347	314		39739822	191		3883338	272		3582718	238		5137519	240		3351774
7104155	308		3883812	290		5215271	315		7092838	191		3602492	274		100000486	239		3345197	242		5221235
3596198	311		3357262	290		37702511	315		5788758	193		5215388	275		4093233	245		37707118	245		6211310
3360579	314		3577610	291		3364599	317		3577058	194		5204741	275		3361473	245		5203890	250		3600531
5043100	316		5224472	292		3598598	317		3586166	195		3587678	280		5218544	250		5038621	250		39739310
3599677	317		5226928	292		5486295	317		5224942	195		3596153	281		100001723	251		7103839	253		3593978
5487024	323		3356044	293		7086411	320		3343927	197		5204525	281		3344210	253		3361091	254		5497477
3352851	331		100001394	293		5045935	320		3350474	198		3588879	281		3356042	255		3359833	258		3748062
4492134	332		3895680	294		3360079	324		4093569	201		5209203	282		3603186	255		3350410	258		5220261
7106469	335		4485714	294		3345218	326		3907285	201		3887059	285		100001971	256		3343273	259		5037441
7104079	336		3587486	295		3344119	326		5227653	201		3593561	286		3602577	259		5213247	260		4104729
3595228	340		3739243	296		5202833	327		100000738	201		28522618	288		41117247	262		3363629	261		5209285
3889968	344		3594562	297		3343222	328		3899163	201		3747615	293		3584749	264		5226559	266		5209644
5035685	344		7413598	308		37699754	329		3602939	201		3736960	294		100071930	265		5038631	266		5215189
3897738	348		3585374	310		3342788	330		3733814	202		6210817	298		5796263	267		3731423	271		3882653
3904329	351		5215479	313		5488124	332		3356791	202		3592931	298		5216091	268		4485797	272		3888262
3584389	354		3745366	315		3355441	332		3593676	203		3738208	300		12321321	268		100000721	276		38780484
5214590	354		38782426	323		3601970	333		37704578	204		4497988	301		5498625	269		5208726	277		3734652
3906658	356		4490376	323		3602513	335		3349005	205		3908045	301		3579847	269		3742378	277		5044638
3744650	358		3742675	323		5035713	336		100002287	206		3746269	304		3584703	271		100066089	283		5215937
3343342	360		4488020	324		5502743	340		5227725	206		3749985	304		3748373	271		5216584	284		5224922
3744161	360		3578950	324		39741749	345		5758027	206		3732695	306		3743942	272		3593154	286		3739821
5035383	362		6211465	325		3906562	345		4093124	206		3731202	307		3589946	274		3735215	286		5138622
3890210	364		5219700	330		5139216	354		3749400	206		5046751	310		3599216	274		37701054	287		3582792
3344956	365		3888029	333		3745312	354		100067186	207		3590020	320		38784777	278		3905735	294		5203103
3583582	369		4487214	336		3361874	355		3348128	208		3733272	320		3882550	278		3908347	301		7097673
37705515	369		3365219	338		3906616	355		3360111	209		4489332	320		3732572	284		37702131	303		38785759
3350135	372		3592223	341		3361073	362		3732394	209		3745740	320		3594977	284		37702461	305		5202877
3353025	374		3735114	341		5041292	362		3589957	210		3585267	324		7468525	286		100000659	308		100003661
3344641	378		3357684	343		4487784	363		3895352	212		5040556	326		5803370	286		38777025	308		3584752
5203316	385		3592608	345		5203997	364		3362769	212		5214437	330		3743639	287		5044153	312		37700611
3354776	386		3585562	346		37702972	368		5503203	212		4491971	334		5043618	290		5219202	312		5204991
100001640	392		5037167	348		37705377	373		3598909	213		3345071	334		3903334	291		7467708	314		5228446
28855586	396		3585670	356		3581324	376		3343338	213		3895465	338		3732739	296		37707151	316		3353004
3355981	397		3732383	356		3581155	376		5203292	216		3354935	339		3576974	296		100001751	317		3733322
3593933	398		3364048	358		5498509	381		5502413	218		3577064	340		7575692	297		37700155	319		3741679
4494732	401		5226880	358		3363802	381		5757707	218		38777553	340		3732129	297		5501431	320		3581441
3356478	407		3357807	358		3883225	381		5205158	220		7466178	341		3349171	299		5800260	320		100003610
3745673	409		3356982	367		3357347	382		5043436	220		3587053	341		3345929	303		7466455	320		3357138
38776595	411		38776814	369		3588920	389		3356075	226		3344736	342		7087280	303		3734239	320		3738220
28856349	411		3907607	372		3732305	393		3893111	227		37700268	345		3735217	305		3749025	322		3351322
3736263	413		28856126	374		3892319	394		4485502	228		5045299	345		3356296	307		3587082	322		3910146
3342742	414		5209665	377		3355499	401		3745855	231		3345041	346		28857411	308		3345167	323		5203681
3882699	417		3580972	379		5209849	405		3730646	232		5208133	347		3883462	308		5500323	323		5207439
5046095	418		5046321	381		3886256	419		3581645	232		5214308	350		3354093	309		5503364	324		3348948
3342374	422		3595759	381		3354572	419		37705466	233		3595952	353		4485988	309		5042151	325		5501340
3349883	427		5219797	390		6211226	422		3345520	233		3589662	362		3901657	311		3745763	325		3345751
3358267	429		4496630	392		3883615	423		5039682	233		3355657	369		4095600	312		7097867	330		3583087
3744326	430		3599465	396		3595930	423		3899136	234		7087479	369		5219890	312		100001747	331		4485100
3361954	433		3592382	396		3348578	427		3346667	234		5217058	369		7096756	315		100004081	331		3351225
5219489	437		3590970	396		4495483	428		5219763	235		3898373	369		3740402	316		3346904	335		3742377
5226308	437		7105955	396		3901466	431		3732871	235		5216515	375		3892681	316		3342635	342		3904997
3342796	439		37704176	403		3900982	432		5487309	236		5214684	377		3584626	316		3747081	344		4492270
3362303	442		5220872	403		5206655	432		3342392	236		3731641	382		3344463	319		4496170	348		3341841
3730192	444		3349626	405		3907409	434		5503320	241		3347342	382		3735924	320		3900859	350		5038723
3353941	444		3586780	409		37699829	439		5047363	241		3345566	382		3579137	322		3584638	352		3602533
3742976	447		39741869	409		3579491	440		39739303	242		3590837	384		3351553	325		7106522	353		3578501
7062722	447		5034715	413		4491478	442		39741971	242		37703355	384		3738588	328		3906474	354		4488482
100000079	450		5044408	415		3884069	444		3583981	242		3587242	386		5215687	329		37698983	354		100001732
3887461	458		5212210	420		3587228	448		7092873	243		3364351	389		3576835	331		3907926	362		5038015
3741498	461		3356539	420		5219229	452		5202177	244		4487299	394		5504467	333		41118579	362		5203352
7104033	464		3599802	432		3884480	453		3363904	245		3579643	400		3360593	335		3349982	362		3585926
3602640	466		5205381	433		4494774	456		3586443	245		3352845	400		3342380	335		5205438	363		3353405
5139345	466		4105488	435		5486707	458		5214576	246		3587634	400		3730052	339		3350856	363		3892936
5485935	467		3598129	435		4095890	460		28852287	246		4484503	400		3362596	339		3352349	365		5223621
3354751	473		5757260	438		3906343	463		3891012	247		3736107	402		39739175	340		7063055	366		3579031
5203817	475		5213057	440		5202661	464		3349093	248		3595414	403		3357433	340		3898204	369		3362456
100002182	475		5497658	449		28851959	468		5039815	249		3357896	406		3355255	345		39739550	370		38785861
5139244	476		37698696	449		3345497	469		7097552	249		5217339	406		3734782	347		3890140	371		5047390
3354532	477		39739287	452		7098291	471		3362680	250		5204315	408		5213679	347		5138157	371		100001697
5496999	483		3906809	456		3732862	472		3906734	251		3342375	413		3583745	350		5203516	372		3595367
3343180	484		7463993	460		100000110	477		3598007	252		3748007	414		5138946	351		5139247	372		5216535
3593429	486		5501834	461		3345457	478		3601827	255		5215680	415		4490646	351		3738844	372		5202018
3581310	486		3900318	463		3579364	479		5492489	256		3737187	415		3353443	354		3738957	372		5203656
3909602	491		4485048	466		3355086	480		3893589	259		3594402	415		3589125	356		3887123	375		4094501
5040460	493		5212957	468		5207750	481		3584235	259		28855222	419		3907758	362		37700605	376		5224806
3356071	494		3735589	468		3748881	483		3356739	260		5213664	422		100112850	364		3586128	377		29075397
3357851	494		3901415	469		37700870	489		3734605	261		3360886	422		3587979	364		37704422	377		3731752
3349924	495		3906134	471		3582067	490		4497212	261		5214688	430		5804479	364		5223909	378		5210760
3735596	500		3907254	472		4093238	491		7103551	261		5219669	433		3884567	364		100020722	378		5211188
100001593	503		3351598	474		4484840	491		3358133	264		5046568	435		5800206	367		3342423	380		7062688
5204001	506		4493526	475		38789406	493		3889450	264		37702956	435		3351984	367		3342936	383		28857599
5038274	508		37701853	477		3353611	495		100002395	267		3592632	444		100002493	368		3344350	385		3599348
5487313	508		3342369	477		3353680	498		3902376	268		5045008	446		3734147	383		3345953	385		3888827
3343018	508		38777034	479		100000658	499		3353334	268		3348797	447		3908165	383		7105750	391		38780230
3349793	511		3737816	483		3583298	500		3587700	270		3350219	447		5043796	386		7106506	391		3349030
5216256	513		3734563	486		5040716	501		3747382	273		3734708	450		37700067	401		3349135	392		3602482
37705972	517		3349799	488		5209707	507		3885526	274		5200301	452		3354367	405		5225521	392		3897740
3898298	519		3909203	488		3596706	510		3363025	274		3576690	452		5217140	406		3749435	394		4493381
28855475	520		5204007	490		100013701	511		5139398	277		3731179	456		100002486	412		5211845	397		3580327
3907594	521		39740768	490		3734959	522		100000312	277		3899424	457		3352335	413		100001848	397		4093047
3358578	527		3355321	490		5803232	523		5504617	281		3901286	457		3734769	416		5043081	399		5218620
3357622	534		5221686	493		3740583	525		3747586	282		3581119	464		5204271	419		3747072	403		3734920
3354413	534		3903926	497		7089313	532		3738686	283		3356049	465		5204505	419		5137641	403		3886695
5220475	540		3358008	499		5044249	534		3742723	286		4487751	467		3895418	420		5037392	405		5218369
5220267	546		7093621	504		5216261	536		7468170	286		100002254	467		3345350	420		3741029	405		5204451
3739502	546		5803164	504		3589312	538		3590949	286		5222921	472		3351509	420		4486384	406		5225508
3595682	547		7092074	506		3355401	539		3586712	289		7413457	472		5209216	421		3354669	408		5500066
3363780	553		3358878	506		3580678	539		7096514	293		3599897	475		5041198	425		3594198	408		5800017
3734016	556		3353310	515		5215872	543		3601106	294		3598831	480		3905575	428		3342837	409		37705725
3583033	557		100017159	517		3345800	545		3909689	295		3894187	481		31722465	428		3602106	413		3738079
5213657	558		5497730	517		3345340	547		5204150	295		3347072	483		5046220	430		3905382	413		5137671
3591073	561		3894317	520		3359492	547		3576961	298		3361169	484		37699603	430		3748064	413		100000471
100000037	565		3360962	520		3905166	550		5213521	302		3906965	485		3580938	431		3903280	418		3747494
3347856	568		5487969	522		5210468	551		3581719	305		3743188	487		3594825	432		3748397	418		5203193
4486989	568		5217961	528		3738752	551		3591753	306		5212073	487		3353320	442		7505552	419		3349367
3906152	568		3901813	531		3346021	551		3749763	309		5487182	489		3741300	443		3736694	420		3885028
3350721	569		3746856	531		7466668	553		3585044	313		3602430	490		3358044	447		3356046	420		28855362
5226717	574		5137982	538		3346091	556		3580372	314		3348328	491		39739549	449		3353985	423		3748154
5040278	576		3590773	538		5208955	576		3345760	315		3351567	491		3363148	452		3887410	424		5138845
5213835	576		5209994	550		7411420	577		3346412	315		100003155	498		3732203	454		28856141	426		5210583
3884764	577		7468108	550		5789609	577		3909558	316		3350866	499		5799861	457		3577768	428		7105714
5216300	579		7103629	551		3591975	577		37700072	318		3596051	500		5228407	457		3354525	428		100003733
5225776	580		100000431	555		37699482	578		3590485	318		37698740	502		7097652	459		39739694	429		3731293
4486497	580		38786609	555		5211055	579		5504453	318		37700064	503		5212730	460		4487331	430		100000035
5202819	580		3888208	555		3584960	581		4103546	318		3586891	505		5486852	460		3354866	432		3344226
3602062	591		5222260	557		3342244	586		3597790	319		5204222	508		3583706	460		3363651	432		5498378
3359756	595		3744177	557		3581040	588		5040179	320		3894387	508		5498971	461		5205400	435		3885216
3731354	597		3596241	559		3739638	589		5206349	320		3584551	511		3895627	462		3357647	436		5223172
3361149	598		3598291	559		3746268	593		5216930	320		3733719	511		5504400	468		5046436	436		39741012
3888913	606		5207285	563		3349597	604		3359885	320		3342687	511		3902868	470		3352040	438		41117266
5205234	607		3897586	563		5223946	605		3747433	320		5046111	513		3737560	472		3349787	441		3361713
3739142	609		41117663	565		5036396	617		3602453	321		3344251	513		5207108	472		3731001	442		3594931
3348090	611		5214738	568		5208331	624		3898411	321		5201555	514		5757570	472		3900797	443		5043670
3901024	612		3889287	568		3732250	631		5227228	321		5500643	521		5223414	474		3576923	444		5045850
3343023	612		100069714	571		3730529	637		3736675	323		3579089	521		3909777	475		37699638	449		5207936
5044725	613		7097516	571		3362336	640		38787591	324		3890906	524		3580654	479		3749595	450		5226546
3597329	621		3750709	571		3748092	644		7105541	324		3343641	528		100000992	483		3585034	452		5494360
100002965	628		3355063	571		3737239	647		4486033	329		3597242	530		3747402	484		5789556	457		3597513
3346647	630		3892939	574		3354593	648		3579786	329		3356998	536		5219176	485		5200051	466		5037566
3590978	633		3731310	576		3352289	653		5221264	331		5203169	539		7105650	487		3352459	469		5227770
3591100	634		39739138	576		5207104	654		3586331	334		3585159	543		5789317	487		37705837	473		5488995
3346913	645		37706011	579		3905290	655		4488766	336		3350657	544		38777409	488		3354444	474		7356759
5212459	649		3578097	583		3351247	655		5217301	338		3357976	545		5502011	488		5222773	475		5488200
3882567	649		5201614	585		3602995	657		3583291	340		3887738	546		3344154	490		3746267	475		3585181
3357292	651		3351017	586		3346406	660		5138679	341		3357902	549		100011234	492		16524888	477		3888310
7413231	654		3361141	589		3599733	662		3905438	341		5501364	553		3598592	494		3733269	477		5039569
5207245	658		5138038	589		100069328	664		37706545	341		3907166	553		3898555	494		3360331	479		7503825
3593631	659		100000829	589		3350344	666		7497087	342		3577006	555		3907645	509		5225335	479		37701747
5043626	659		5210620	591		3577690	670		3598418	343		3591135	559		3352623	510		3355037	490		38781745
7505551	669		5219425	592		7105560	673		41116411	343		5210710	559		4101275	512		38785023	494		5215237
41117109	670		5213808	594		3732184	677		5208723	344		3590115	561		3889474	519		4490611	495		3577195
7463848	670		3893622	594		3749201	679		3907080	345		3883091	564		3342922	521		38788160	496		3578168
3578397	671		3888952	597		3347879	681		3883891	346		5501082	570		3347516	528		3883901	497		3588468
3729885	677		3350222	601		5212200	683		5211141	346		100108395	578		3356082	528		3900793	497		3591181
3749665	682		100000683	603		5211827	683		3750752	346		3586833	583		3579390	533		3906094	500		4487325
3350432	683		3906736	607		38785337	683		3741397	347		5226281	585		3748155	536		3351063	504		5038091
3354497	684		3592835	610		7467906	691		3735904	348		3581654	586		5043156	539		7497195	504		5214925
3576305	691		3583209	611		28855015	691		3348574	349		3354289	586		5216532	540		7413203	507		6211386
3733849	692		5137676	613		3739566	701		3352625	349		3579316	588		5225473	548		5043903	508		100001289
3736034	694		3347447	615		3342281	704		3342174	351		3741863	589		5225519	548		100000170	510		100071119
5042753	694		4490094	615		3575953	705		37704195	352		3350899	590		100003968	549		100065102	513		37698400
3346906	695		3738386	615		3346639	706		37703275	352		3354075	590		5492665	549		3886186	513		39739511
7096670	706		5034918	615		3886199	707		37700472	352		3590825	591		3580551	554		4499263	513		3601442
3359202	713		7104358	616		5203710	708		3364435	355		4102472	591		3581570	555		5224717	513		3733827
5202551	713		5208027	623		3581855	708		37702877	358		3593278	592		3364058	555		5789359	514		3737056
37705843	715		3359909	627		3598869	711		3590875	359		5043824	596		3343157	556		3342056	516		3898725
3733170	715		3732292	629		3734253	711		3356522	362		38778270	597		5138640	557		3895791	516		4489568
3899228	716		37702382	629		3582620	712		5215671	362		3742642	604		3749785	564		3343940	519		5040009
3734879	718		3733839	629		3892029	714		3344155	363		7063509	606		100001212	565		5038027	520		5213694
5037943	723		3748530	635		4097780	721		7097053	364		3592833	606		3730900	567		100001960	523		5213948
5218742	725		3748118	635		5796627	721		3740385	364		5045339	608		3588214	582		4102436	529		7416001
31722453	736		5208698	637		5036068	723		3738059	367		3894306	609		3600909	585		3350670	534		37700868
5047337	747		3739868	639		7413557	727		3345248	368		5219625	612		3351651	593		3585367	535		100001263
3593622	748		5207503	639		3737510	728		5200072	371		3583392	620		38778579	593		3595252	536		100003410
3740183	750		5226855	639		3895691	730		3587193	371		3355962	633		5202482	593		3736348	538		100003741
3903781	751		3747160	639		3586121	730		28856162	372		3596647	635		3593702	593		5207758	538		100003782
3363827	754		3744642	642		4497994	732		3590026	373		5201162	635		5210432	596		4095255	540		3601820
5799705	772		5224156	642		7096607	733		3358986	375		3899070	641		3601310	596		3346227	540		5218818
7467872	773		3750721	643		3357619	735		3735077	375		3899315	644		5801966	597		39739362	541		100002484
3345372	773		3600569	644		3349183	737		3898671	375		5038244	654		3745725	597		3736231	541		4487200
3883406	773		7575714	646		5223917	740		5204284	376		5227167	656		3600189	599		3748687	553		5207992
3894447	773		3583464	651		3584098	741		3357223	384		5225122	661		5046370	607		3342232	553		5214047
5037538	776		37698694	653		3600097	742		5224485	384		3747500	663		3747499	607		5216006	557		5217878
5204572	777		3902041	655		3588570	750		3734936	384		3908098	666		3346765	608		100002149	571		5494787
3593456	779		7357978	655		3362650	750		3364708	384		3894886	666		7464246	610		3736176	573		5796393
5210353	779		5226304	658		5221719	751		3361407	387		3359368	670		29075410	610		100002057	574		37704125
7414374	780		28857295	658		37702339	754		3584757	387		3347753	672		4489511	611		3352816	576		3582384
3598688	781		3347106	660		37701729	754		3739772	388		5499858	674		5213553	614		3360501	579		3896540
5216607	782		5047226	663		3602958	755		7415881	389		5214815	678		3589390	614		3743258	583		3591645
3349651	782		3906611	664		3585445	755		5034897	390		3579305	679		37704266	614		3902738	591		3738105
5221334	789		5219451	666		3890135	755		100000623	391		3741033	685		100001889	614		3581796	597		3884749
3348904	795		3577282	668		38779257	757		3576235	395		3346856	688		3748600	620		37705946	597		3890033
3576715	798		3354734	675		3598687	758		5200958	398		5202689	691		5501827	621		3361487	599		3903164
3578998	800		5044644	679		5501169	770		5046272	400		4498421	699		5213179	622		5222644	599		4494222
3736268	801		3358521	680		3361053	780		3355748	402		5498762	701		3895865	622		7104085	599		5203904
5227755	801		3909222	681		3361590	780		100002579	403		39741152	704		5044292	623		3600866	600		5214061
37702294	802		3732358	682		3740324	781		3888673	404		3735994	704		3355172	624		3577872	602		5220640
5215282	806		5210095	689		5224364	781		3578495	407		5207335	705		6211859	626		3743729	604		5220795
4487079	808		38785439	692		3590763	781		37699128	407		3584442	705		100002418	626		3583747	606		5486598
3737773	809		3890890	701		3750733	784		38790180	408		3740234	709		4094466	632		5501201	606		5487667
28856417	818		5202115	701		3343867	803		37702468	411		3357956	710		3588407	632		5041681	607		38777695
5035025	819		3899449	701		3906908	805		28857595	411		3890124	717		28854870	637		3747634	611		100002504
5034735	819		3580065	701		5796816	807		3732810	415		3347153	718		3355421	640		100001218	612		3355005
5213660	819		3594406	701		4490147	808		3348571	415		3883077	724		38777199	642		5206740	614		3581264
7097338	820		100001224	706		37704779	814		3888085	415		3893693	728		3348861	642		3596302	614		3589473
5220598	820		5212735	711		5225232	814		3736256	418		7104844	729		3591217	643		5219878	622		5223016
3593095	820		3347116	714		100001073	817		3601597	421		7103891	732		3743780	644		3349173	627		5493554
3591382	823		100000141	718		5215010	822		100000269	427		3731269	732		5222862	644		5043488	632		37703456
100000405	825		100002441	718		3731652	826		7414982	428		3731908	732		3739826	647		5498022	634		3602042
100002747	825		3346617	719		5217680	826		3736806	429		5201144	733		39740741	649		37705050	634		5041149
3734587	827		3582477	719		3348163	828		3909932	429		5204734	739		3357427	649		100000123	637		3577069
100002123	831		3344343	722		3581567	835		3585540	431		3354447	744		5222196	652		100003602	643		3737143
3355066	831		5222814	722		5219661	835		5038881	434		5139314	758		3350991	654		100000648	644		5226585
3904228	836		5200385	730		4491125	836		7104295	434		3744356	758		37700386	654		5207927	646		3349539
5046826	836		3901329	736		3343019	836		5498586	436		3581909	763		3350160	654		5225792	648		3732675
3732004	840		3739119	740		5044642	837		3578326	439		3884506	767		7464289	658		3899609	656		5206179
3740584	845		3341922	740		37699978	838		4489597	445		37703107	767		5036504	659		3888572	659		5207176
4484605	846		3731141	740		3342773	838		3745173	448		28851795	769		3735088	660		3351881	663		3889217
3601232	846		4484753	742		37703294	840		7104247	448		3907827	769		3749426	661		38781862	664		3883717
5486429	847		3344278	746		4495549	841		3889439	448		5216489	770		5034996	665		3902392	667		5497624
3600701	851		3358374	750		3884124	846		28522832	452		5208358	771		3744171	668		5499169	669		3746208
3581044	852		100001921	761		3739768	848		3747193	460		3578547	771		28855166	671		5044740	670		100001908
5500502	861		37701040	762		3742243	861		3599918	461		7415455	777		5217947	672		3900605	681		3893996
3743010	861		38777076	767		3750601	862		3737521	461		3909239	778		5137886	672		3351473	681		37699052
4100404	863		3743811	774		5486249	866		5138021	461		3580635	779		3581625	680		3577250	682		3897908
4105107	865		5228242	774		3342621	866		5212390	461		7411495	780		3585967	680		5227169	684		3348187
3733091	873		3739712	776		3906508	866		3739027	462		37703213	784		5487562	685		5222916	684		4489838
3749933	873		37698843	777		3738351	867		3590201	462		3907499	785		3735722	686		3893032	687		100000485
5498091	873		5221221	781		5228032	870		3750268	467		3904621	786		5203441	688		5201300	689		3589153
3735404	873		3893927	783		3887448	874		5212897	471		37703783	787		5486415	688		3747439	692		100003039
3748416	873		5206256	787		5498283	878		3349885	473		3735588	791		3350505	690		3895254	693		3358512
3576222	878		4091894	787		4491380	880		4487984	475		3738164	791		37703584	690		3735223	696		3886659
5216970	882		5223605	791		3579945	880		5039971	477		3734524	792		5034738	691		100106684	696		3737157
3344667	886		5210908	795		5139044	881		3910087	480		3351134	795		3745426	692		5494371	697		7575586
3577464	887		100023238	806		3901706	884		5200091	483		3577538	797		5046213	696		3353575	698		3602786
3600213	887		5217622	812		5489091	885		5203143	488		3731710	798		3357059	696		5497463	702		5138112
3359971	891		3343275	813		5046414	885		5499094	489		100070004	798		3345107	707		5224601	703		4488625
5217232	892		7062387	814		3356818	891		3740113	491		3360961	805		6211529	712		5223106	703		3746926
5209528	893		3601436	821		3740492	892		5138298	492		5204925	805		3360137	715		39741269	703		5040661
3583977	893		3582595	821		3734426	892		3365206	492		5211206	807		3586844	715		5215318	710		3733968
3885225	902		3360013	821		3596783	893		3343221	497		39741950	808		3346509	720		5218951	712		100003011
3362190	902		3356120	823		3353867	900		39738998	497		37703731	808		100023009	721		3595052	715		3749936
5212279	905		7086582	826		7415649	900		3907163	499		38785447	808		100002431	724		3887067	717		3349985
100002420	911		5201043	827		3357251	900		3342486	501		3599800	810		5215059	724		3594746	720		3577917
5209300	912		38776859	827		3354296	900		3345367	501		3883196	815		3905095	730		3588562	721		41116729
3739904	919		5223514	827		3591390	902		37706894	507		3749617	816		5207066	732		3908670	725		37701720
5043236	921		3736048	832		5212476	903		3743478	510		3896004	818		3351690	736		3581493	725		100004257
3889779	925		4095566	838		37704870	905		3745145	511		37705901	829		5225761	739		3901043	725		38779028
3745099	926		3734897	838		3741472	906		3355424	511		3594789	831		3897141	740		39741516	728		3738695
5219712	930		4486173	838		5498301	909		3586428	512		3346247	834		3358654	746		3910102	730		7063037
3579371	930		3355269	839		3355681	912		39740537	512		37700913	842		3588958	747		3360281	732		3596966
5501229	931		5498930	839		3597172	923		3357767	512		5201386	842		38787851	747		37705550	733		100001914
3904285	932		5047084	848		3745611	927		5223077	513		37704862	844		37707051	748		7414853	736		5139384
5035245	939		5045133	848		3346416	927		100021451	514		12699533	846		4487660	748		5503982	739		5206536
5225480	944		3895468	849		5788510	928		100077358	514		3731047	848		5210863	748		5486352	740		5788935
100004415	944		3886755	853		3583571	945		3359934	514		3734686	849		3356033	748		3576706	742		3360170
3739188	945		3355403	857		3602724	950		5216744	522		3748633	853		3732744	750		37699928	744		5224431
4491078	950		3883024	857		3349442	955		3594069	526		3365100	853		28856416	755		3750307	748		37702296
7466271	951		3349953	861		3886269	968		5226864	527		3357989	871		5498274	755		4489734	752		3575858
3342351	959		37705387	862		4488493	970		3739204	529		3592596	873		41116818	756		3745798	752		3583198
5213544	963		3591754	865		3353740	971		3738157	530		39740949	874		7468391	758		3353695	758		100115474
3348544	963		3595103	867		5208856	972		3748640	531		3596782	876		3342354	773		3350933	760		5200268
3359167	964		3579862	874		3588319	973		3730891	532		3586741	881		3586340	774		3903415	760		100024015
7063994	967		5215448	874		100015815	973		3592481	538		37699724	884		5203014	775		3343644	762		5215745
3740788	976		3346199	874		3349423	973		3592669	539		3747762	885		5500672	781		3601146	763		5503961
3734241	981		5757348	874		37705570	973		7415795	540		37702870	887		3738949	782		38785209	764		5201268
5225849	982		5210932	877		28857847	974		3595435	540		3892853	893		4495288	782		3894624	769		3736649
5226686	986		3352350	880		38788091	980		3743072	540		5796166	893		3597928	784		37702362	770		3893292
3892518	992		7106161	883		37702487	984		28856555	540		3882641	895		5802460	785		3590714	779		100003219
5208384	994		3743652	884		5487007	985		5202068	543		100000015	897		3884713	786		3348388	780		100002374
3739371	994		4104301	889		3598960	985		3582421	543		5214864	899		3584883	786		6211678	781		100001455
5209524	998		3358121	889		3731037	988		3596914	544		3887338	899		5217038	794		5219439	796		5206339
3749093	1002		37704908	889		3908978	992		3348905	545		3348146	901		4497215	794		3907467	801		37702556
3740301	1004		3888185	890		3589949	993		37699377	551		100000906	902		3343296	794		5040166	802		5223370
3581846	1012		7414941	891		5497844	994		3910154	552		37703140	903		3597862	796		3577175	802		38786921
3350956	1019		3350545	896		37703426	998		5046596	553		5213301	906		3744854	797		3897886	803		3739059
100000669	1029		37702361	897		37702793	999		5207318	556		3578112	907		5035330	798		5200308	806		100001039
5804084	1030		3341806	901		100002816	1001		3343153	557		3897199	909		3738890	803		3361702	806		100000720
5202008	1031		38777646	904		3738275	1004		5213319	560		3902257	909		3352450	804		5138351	807		4485783
5040588	1033		3894759	906		3590759	1009		3356198	560		3360537	910		3359918	804		3885646	813		5219813
3360917	1033		3737633	906		4485858	1011		3907637	561		3362474	918		28857321	811		3890615	814		37704617
5045010	1033		3733601	909		3587165	1011		37706380	561		5789581	925		3358242	816		38789458	819		38784030
3586239	1034		3904980	910		3599587	1014		37699687	562		3746676	929		4097800	816		3343150	821		29361974
3896078	1038		28855425	910		3888807	1015		3355248	562		3352114	929		3345731	817		5205696	823		3349737
5218536	1042		37702111	910		3737124	1019		5504334	563		7062286	931		3909545	819		38779132	826		3343587
3576957	1048		4092898	911		3592862	1021		3748151	563		5225797	932		3356370	819		3586513	829		7413472
37705671	1056		3888404	914		3352756	1025		100095354	563		5204791	934		100002641	822		3350623	839		3345827
100002474	1059		3356551	914		28855341	1027		5038469	563		28857802	936		3577750	823		5219790	843		5219939
4485862	1060		3598407	918		3360453	1030		4498354	563		5139209	938		5218771	824		7103767	845		3357306
7071314	1063		5501114	923		3732043	1031		100003603	564		37701893	940		5138574	826		5796182	846		5205005
3599665	1076		28856901	923		3908722	1035		3350711	564		5222528	940		3587866	826		3603101	846		5757454
5222805	1077		37699132	923		3342045	1046		3740876	566		5208615	942		3353990	831		5042136	848		3900976
3882544	1078		3884469	933		4498800	1051		3732825	566		3733363	943		38790489	832		3358104	856		100114759
3738916	1079		3359953	937		3732662	1051		3748982	566		37700265	951		3741237	833		3348372	857		5037366
3739910	1091		5757704	938		3600036	1054		3891262	569		3357186	957		3600798	841		5044608	857		5200089
5225055	1092		5040525	939		3893396	1055		5044016	572		3349324	957		3742688	845		3357092	857		3892640
3900928	1099		3580925	945		5789668	1058		5213934	573		3592314	960		3906917	847		5226007	873		5046933
5789423	1102		3738601	948		3736218	1060		3577227	574		5213601	961		3363478	848		3343431	876		3741254
7499512	1103		3343688	951		3748624	1062		3900456	577		3905661	962		3589254	854		5224011	878		3344169
5041846	1113		3360799	954		3904198	1068		3740736	578		5210060	965		5223246	854		3348049	881		38785386
37698960	1116		100000056	955		3358100	1068		3581279	579		5209124	965		100102241	857		3908199	885		3735479
7105682	1117		4105408	956		38776730	1072		3742139	579		3594956	970		3580179	859		3351308	886		3361288
5044447	1120		5228067	961		3582722	1077		7097907	580		3362591	972		3361088	861		5497314	899		3347599
3733511	1120		3749663	961		3748854	1077		3747798	583		4485286	973		100000087	863		5487036	901		37700777
5215488	1122		3591554	965		3904729	1078		4497774	591		37705659	974		4497090	864		5045950	904		3592896
37703274	1123		3352136	967		5788792	1078		5200691	592		5799969	975		6209855	864		5209974	904		3884339
28855017	1123		3588964	970		3746649	1100		3350221	592		3349995	975		5209693	865		3363505	905		3346118
3342559	1128		3585571	970		5210233	1103		7467758	595		4492719	987		3354970	870		5212632	905		3578193
4487220	1128		5206796	972		3909091	1105		29075168	598		3910170	991		3353194	873		5216422	907		4093714
3355258	1129		3597051	972		3347755	1105		3360843	600		5219740	992		37702138	875		3359495	928		5215303
3347968	1129		3905638	973		100002604	1105		37704377	601		3354678	995		39741214	881		37701781	929		3740214
3731213	1130		5221760	973		3744939	1112		3350566	605		7097165	997		3592778	881		3347058	931		5505035
3730332	1130		5226438	973		3347488	1117		5220561	605		3357100	1005		5211125	882		7104521	932		7357523
3361722	1136		3742083	975		3348714	1117		3747967	610		3731511	1006		5227028	885		3582633	939		3341933
5225636	1140		3602754	976		4489291	1118		3731687	610		4486997	1006		5209888	886		5210358	940		5036843
7086863	1140		3583797	976		3345714	1124		3595301	612		4493030	1008		5227171	887		5206209	940		3892892
37703944	1144		5226078	976		3738349	1125		3342292	617		3581675	1014		5217489	887		3351871	942		3884071
3592104	1149		5208890	979		3361360	1126		3741796	619		3747446	1015		3890056	889		5040981	944		7063101
3596321	1151		3597445	980		3578140	1137		3585538	620		3746808	1019		3601773	892		3748585	944		5046318
7096439	1152		3579097	981		3347656	1138		39740919	624		3595960	1020		3731519	893		4490328	946		5202847
3735422	1154		5037830	981		3343121	1144		3903558	626		3347184	1021		3746514	894		100003586	949		5212124
3591180	1157		5214564	982		100076202	1145		3356761	630		3342784	1030		7413439	895		3342076	952		4494973
3579157	1157		3907883	983		3348462	1148		37701540	632		3350136	1030		3730795	896		3906358	952		37701448
3592037	1165		3582157	988		3895138	1153		7097026	635		3737026	1034		3902026	899		3590920	952		3348470
7104181	1169		3581007	989		5046525	1154		5202959	636		3583103	1036		37699848	910		3595923	954		3748389
3887702	1169		5223553	990		3736663	1158		5225905	636		3354355	1038		3898422	914		3592760	956		5042102
4490134	1170		3594753	991		39741465	1169		3736333	637		5042121	1040		3905204	915		3890196	956		3351612
3351468	1178		5492996	1008		5227922	1170		37702576	638		5502526	1040		3352597	916		37702193	960		5223502
3906543	1187		3357875	1025		5201703	1172		5224989	638		3594021	1041		3356503	916		3890031	961		5202150
5225843	1187		39740875	1029		3343323	1173		38776548	639		3342339	1041		3354281	916		38779058	965		5225437
3593699	1189		100002665	1032		3902494	1179		3343985	640		5222973	1044		3906807	929		3358124	969		3596759
3345306	1198		3355019	1034		3353211	1183		3883218	641		3581449	1045		3362234	930		3353456	969		16517579
3899612	1204		3358572	1036		3897484	1186		37701082	645		39740205	1050		3585112	930		4487720	970		5200935
4485200	1206		7086692	1047		3356960	1186		3594061	649		37701580	1051		5200665	934		3745925	971		3363704
100069366	1208		3579707	1047		3897753	1187		100033545	658		3737858	1062		3576512	935		100014618	978		5486421
100000475	1212		3901143	1048		3360916	1194		5039342	661		100028728	1068		3342585	935		3750675	978		4487332
3743671	1218		3739832	1048		3345344	1197		5208504	661		3741473	1068		37705903	936		3580378	980		3358318
3736165	1218		3735399	1049		3353270	1198		4487359	661		5040813	1068		5487839	940		5218003	980		5217772
3355113	1219		3893195	1050		3357031	1198		7501111	663		3883154	1069		100002490	953		3584052	980		100000388
3579189	1221		3356846	1055		3592707	1202		3600773	663		3581459	1069		7097006	964		3745080	982		5220042
3361500	1231		3742427	1064		3894153	1205		3887229	663		3749549	1069		3885986	972		37699974	984		3349090
4092552	1233		5204219	1070		3348326	1206		5486784	667		3600665	1069		3356542	974		3744406	991		3730692
3362136	1236		7086923	1070		4101057	1220		3745951	669		3344530	1072		7103593	975		6209780	991		3599087
3575896	1253		4484781	1080		5043080	1221		3896035	672		3342995	1073		5223970	979		5206098	991		5040630
3348970	1257		4096119	1090		5212125	1222		7464695	672		3586342	1074		37706743	981		7063174	993		7575631
3362291	1257		3352510	1091		3578691	1232		3360157	672		3741768	1076		4492930	981		3590000	994		3602849
3598851	1260		5214170	1091		37700926	1237		3734533	672		5211962	1076		5041894	983		5225281	994		5203628
7415709	1260		5209825	1093		5209290	1237		3887429	674		100001069	1076		3903766	983		3584840	996		7467018
7096565	1262		3743526	1095		5225698	1242		3733359	682		3353852	1078		5208652	984		28855444	996		5045686
3341961	1265		3593489	1097		3345078	1248		3346767	682		3354112	1078		7463597	989		5212382	996		3740993
3750220	1269		5219283	1097		3889048	1258		5202810	685		3739631	1086		3351111	995		3904681	998		39739368
3577787	1270		5210304	1112		3744226	1263		3592118	687		7097530	1087		5499030	995		28851778	1004		3354443
5138796	1272		3580965	1113		3358131	1264		3357623	690		7502468	1088		5205505	995		3901021	1011		3357940
3356257	1273		37706357	1116		5214819	1264		5212372	692		5202073	1098		7104357	996		5220647	1015		4105445
5501499	1274		5209417	1121		3602154	1264		3742039	694		7103539	1098		3884628	997		3596634	1015		5206039
3357102	1274		3893895	1125		38787124	1265		3739693	694		3736055	1100		5045211	1001		100003232	1016		5496985
5212712	1274		3893893	1128		3736202	1265		7463923	698		3578747	1104		5205041	1003		3741210	1016		3342654
3581379	1275		3586082	1130		3346878	1270		38787868	700		3354918	1107		3899248	1006		3346624	1017		5215608
3349954	1287		4499496	1133		5200894	1278		5219487	700		37703345	1107		3908657	1016		3358831	1019		5757532
28856614	1287		5501215	1136		3732448	1280		3351478	700		3582116	1110		37699872	1023		5221387	1020		3577239
7357650	1292		5216702	1138		3882574	1289		28855440	705		5217608	1114		100026109	1023		5209739	1022		3904528
100000061	1297		3886574	1139		3599411	1303		28855039	706		3353573	1116		3346546	1029		3736466	1023		4491949
5228143	1300		3903219	1139		3584846	1304		3893894	707		100003161	1117		3750429	1030		3886023	1028		5211358
100001703	1307		3585316	1141		7415568	1304		3596516	718		3892548	1121		3894491	1031		5226670	1029		7463322
100075667	1309		3582272	1142		3592879	1306		17401368	718		3356823	1124		3345409	1032		3909998	1032		3904756
5225003	1310		5788774	1142		3745385	1316		3908963	722		3882372	1129		3361060	1033		100066182	1035		5043861
5502799	1312		3598415	1142		3582589	1316		3742592	726		3343026	1131		3600670	1039		4490257	1035		3346920
5201378	1316		3600422	1150		7467751	1317		3349027	729		5045637	1137		5207042	1043		3890715	1037		4487037
100000260	1317		4490381	1153		5222083	1327		5221291	729		3602823	1140		4493975	1045		3357310	1044		3352847
5046771	1323		5207816	1154		3898944	1327		3730038	729		37700717	1141		3895378	1045		5200373	1044		4489839
3578724	1330		5039107	1156		100030759	1328		3887459	733		5226044	1141		37700269	1045		3741538	1044		5201535
37701156	1335		5222228	1160		5802075	1331		3750713	736		3345110	1145		3902740	1045		3577316	1046		100000944
28855164	1337		3351386	1160		3357123	1337		37707164	736		5206501	1145		5042313	1046		3582699	1046		7501819
7104124	1340		3585553	1166		28854949	1338		3907706	736		5218217	1150		3589492	1050		5216624	1046		3747119
100000615	1343		5504331	1168		3737888	1343		5213329	741		3901800	1154		100094885	1054		5488473	1050		4491061
5216936	1362		5487681	1186		7097348	1343		4096935	741		3738142	1159		4491753	1054		3342859	1052		5201953
3596424	1363		4495082	1186		7413303	1347		3584818	746		3578016	1161		3897288	1055		5046842	1058		5218902
5216806	1363		5220086	1189		5757119	1355		3581738	746		3589917	1164		3588257	1055		4497041	1062		7100074
3361714	1372		3731239	1205		5208393	1355		5216098	747		37699235	1165		3579546	1059		3906961	1068		3594492
3731649	1375		4494382	1205		3580927	1357		3357359	748		37703131	1166		5040845	1067		3343827	1074		4484584
5202627	1384		5137881	1205		5227817	1365		7090977	748		3577722	1170		7063483	1070		3741221	1075		5040453
5034509	1392		3603112	1205		3600496	1366		3889292	750		5219093	1174		37700034	1077		5211993	1078		37706164
5038078	1396		3356918	1208		7104475	1368		3598847	755		5201349	1174		5214227	1078		5486779	1078		3599670
5498745	1401		3597766	1216		3890883	1368		100031379	756		3590739	1191		3356362	1080		7464210	1082		3738442
3745546	1406		5200423	1218		37701994	1375		3355768	758		3750523	1191		3595965	1080		3363744	1083		5225545
3354901	1410		5220938	1218		3740412	1378		5202988	760		3899016	1195		3352840	1088		3587161	1084		39739925
3348375	1411		5209364	1218		5044639	1381		5218176	764		37703015	1197		37705373	1089		5210293	1085		5492093
3581624	1413		3346968	1219		3740232	1386		3737281	768		3349077	1199		7467886	1093		3596026	1088		4095843
3898159	1418		5498642	1220		3746455	1390		5788516	772		3352638	1199		3351426	1093		5217837	1088		3747089
37704769	1418		3349308	1226		5503230	1390		3580784	779		3359854	1207		3580650	1094		100106607	1091		3749560
4492436	1425		5203043	1226		3904026	1395		100001194	779		3595083	1208		5207857	1099		5210301	1096		5210789
3739923	1425		37700633	1230		100002047	1401		3747823	781		7466305	1208		38789172	1100		3360037	1101		5212753
5503424	1428		5227761	1231		3364125	1405		5222911	782		3576803	1219		3342948	1104		5213349	1102		3362683
3733144	1430		39741757	1232		3746716	1406		3894846	802		3345492	1220		37701688	1105		39739675	1104		7073145
5036148	1433		5209255	1236		3347946	1407		100109551	802		3350177	1220		37700981	1105		5223524	1107		3889346
3748378	1437		3889118	1238		39738937	1411		5497147	804		29075156	1226		7357982	1109		5139001	1108		3601187
3745892	1440		5041777	1240		5501528	1415		5035909	805		3361760	1227		5222382	1112		5203837	1110		5035894
3733291	1463		4498713	1256		4499307	1415		3899498	818		3749012	1228		3895636	1113		3357526	1110		5041713
3908738	1467		5206599	1260		5502853	1417		3895811	819		3906148	1231		28851854	1113		3907530	1118		5042356
5225771	1467		3747684	1266		37704675	1444		3591352	820		3350398	1232		37700938	1113		3736927	1119		5213804
4487961	1468		3360972	1273		3345044	1451		4497544	824		3600933	1236		5209715	1116		3595700	1120		5218287
37703831	1470		37702355	1275		3360970	1456		3364770	824		3748048	1236		37704973	1116		3745244	1121		5218965
3585809	1473		3743113	1277		3347546	1458		5504030	824		7097786	1239		3358561	1125		5215879	1121		5802425
37700943	1473		3888682	1281		3361266	1458		5041479	826		3901988	1244		5227020	1125		37700696	1122		7464509
3363092	1473		3355345	1281		3362261	1469		3601527	829		3582463	1250		28855065	1132		3594556	1128		37706922
5047212	1473		3576610	1283		5201975	1469		3900552	833		7062425	1253		4094468	1133		5501937	1134		38781971
3746751	1477		4095003	1290		3343972	1478		5209331	833		3361173	1256		3589704	1134		3593386	1136		3904548
3746406	1478		3741823	1290		3750819	1478		3361211	834		3736849	1257		29075518	1136		3589464	1139		7413359
7467315	1480		5208709	1292		100076989	1489		100001530	836		100002740	1258		3586705	1136		37704850	1145		3587284
5043466	1482		3595848	1292		3740444	1489		28851683	837		5788644	1259		3735711	1142		5044517	1145		3892249
3743502	1482		5799614	1294		5501071	1493		7103990	839		3596935	1260		39740542	1148		3576699	1148		3898342
3738333	1487		100072087	1299		5207183	1494		5044741	848		3582475	1263		3343386	1154		3749882	1151		5225467
3586195	1489		3576526	1305		5493798	1496		3577729	851		3597005	1263		4092744	1157		3741113	1152		37707188
28857328	1489		3600506	1311		5211730	1499		3893187	860		3736520	1264		3353188	1158		5037013	1162		3736371
3908362	1489		5200222	1311		3587341	1502		3357040	865		3581314	1264		3343161	1168		3344096	1162		3736349
3899021	1495		3600386	1311		3357615	1520		38778214	869		4497906	1265		3355294	1170		5488355	1166		3893333
3360300	1496		5219240	1313		6210646	1520		3578115	870		5206182	1267		3742165	1172		4491604	1166		4495337
7463579	1500		3344852	1316		3599278	1523		5213310	872		28852203	1273		3896014	1173		3597616	1170		4497724
5211400	1503		3739450	1316		5488066	1531		5216021	873		38790566	1279		37699384	1175		3903370	1186		5208772
38776695	1503		3350653	1318		5212690	1532		3603161	875		7087089	1279		3905619	1182		3734408	1194		5488328
3882500	1503		3347677	1319		3742556	1533		5039653	882		3365123	1284		3734781	1183		37704264	1196		5494303
4093262	1504		3594038	1322		3343050	1535		5045941	885		3903750	1285		3341947	1186		39739603	1198		5497570
3357493	1504		3902966	1331		3734864	1542		5202214	885		3730706	1285		3749082	1191		5205601	1200		3588086
3732614	1507		3585484	1332		37699570	1547		5046544	888		3730530	1292		3908608	1191		3578699	1202		3741557
5218795	1508		4485782	1334		7414361	1549		5217644	893		3899707	1298		3747841	1197		5225995	1203		3747268
3598963	1509		3750794	1334		37703752	1550		5493824	894		5225877	1301		3352928	1197		5494741	1204		5216604
5497065	1515		7467543	1334		3905921	1552		3736747	897		39740890	1310		3743199	1200		4496421	1206		5139043
3744223	1524		3884604	1346		5789115	1555		5208169	897		3590787	1314		5224971	1205		37700545	1211		5202339
39741632	1526		3906400	1347		3357694	1558		3743700	899		3590154	1317		3343013	1205		3596348	1212		5210532
100027005	1527		3909304	1348		37700682	1558		37698908	903		3733448	1317		5034819	1209		39739004	1214		5220067
5206902	1535		3890607	1357		38789427	1559		3743415	903		37698686	1317		3363715	1215		5217043	1216		5505037
3342957	1535		3360678	1361		3364681	1565		3358364	906		3592801	1317		4491573	1222		3743279	1223		16404240
3732179	1535		5038690	1364		5216385	1565		3358262	906		5203057	1317		3730968	1222		100003560	1225		28855793
3736983	1539		7467723	1364		3730926	1594		3731087	910		3591704	1322		3886151	1224		5221699	1225		37702172
5227459	1542		3883945	1365		7467268	1598		5222871	913		37699261	1325		3739554	1234		7105666	1233		100010908
5207487	1544		3353786	1366		3742536	1602		5205012	913		3749687	1329		5214036	1238		100004497	1238		3734575
5501126	1550		5202618	1367		3355392	1602		37702443	916		100026256	1331		3583336	1241		38779229	1241		3353561
4490116	1554		5503941	1368		4095137	1613		3580846	920		3747506	1332		3589757	1241		38778781	1251		3361839
3345247	1569		3359980	1369		4489182	1613		5219501	920		5045815	1336		37699632	1242		3741273	1251		3586341
5224666	1570		5201050	1369		5206692	1615		3591152	921		37703413	1337		3358068	1242		3903320	1252		5203054
100019682	1571		3733615	1371		100000795	1617		7414280	923		3347275	1349		4104878	1248		37705254	1254		5205930
5789196	1571		100000746	1373		3348912	1621		7506798	925		37703978	1352		3595935	1249		4493931	1258		5212306
3361504	1578		38777046	1379		3746850	1632		3576058	925		5201414	1353		3884583	1251		100001053	1261		7411501
3891757	1581		3590484	1379		3583674	1633		100001535	926		7105524	1362		3350910	1262		7467692	1271		12323189
7463581	1585		3748612	1380		3747603	1635		100012698	926		3596095	1364		3347260	1274		3363084	1271		3588233
4492946	1585		5043616	1384		5223885	1636		28856113	926		3352508	1366		37702218	1276		3749928	1276		5768210
3737782	1588		5201137	1388		3350193	1636		3885513	937		3342462	1366		7575518	1283		3361908	1276		3732671
3345127	1593		3347360	1389		100023678	1656		3909610	944		5211378	1371		3883866	1283		3888004	1278		3578096
3350766	1597		29075964	1390		5035845	1667		3598348	952		3358536	1374		3346574	1287		5227840	1279		3900869
38778095	1597		3363131	1397		5220309	1671		3905482	954		5226462	1383		3906254	1290		4496628	1280		5224583
3742526	1606		3738704	1400		3350133	1677		3344721	954		37703416	1384		37699076	1294		3353860	1282		37699327
3746801	1608		5216902	1401		3352899	1679		3593488	956		5214445	1392		3735038	1298		5221378	1287		100082287
3585129	1610		3358199	1403		3739340	1681		3357709	956		3897739	1393		6210691	1300		3603125	1289		3904277
100001102	1618		3744756	1403		3739665	1682		3742279	962		3596949	1393		37700530	1300		3345311	1289		4497563
5218311	1618		3344363	1411		3743484	1684		5210660	964		3354919	1394		7063987	1313		5210636	1293		7585494
5227260	1618		3747991	1412		5041920	1694		28856498	966		3595161	1396		3355886	1328		3354359	1297		3342283
7468772	1618		3348923	1412		3577981	1695		39740632	969		5214986	1398		3906364	1336		5217655	1302		3353489
38787788	1623		5211297	1414		3735233	1695		3346119	973		39740550	1399		100000064	1343		5220692	1304		3578275
5226214	1624		3361695	1419		3577563	1695		3600214	973		4490119	1402		5216804	1346		5498794	1310		3589479
4489856	1625		5216794	1419		3735126	1695		3734989	976		39738931	1415		3744897	1349		100024795	1312		3598945
3901590	1638		6210680	1420		38786500	1699		37705350	977		3736692	1421		3884636	1357		3731934	1318		3736776
3576223	1639		37698944	1421		3740516	1702		3602340	977		3357878	1424		5205395	1360		37706813	1318		3884304
7414782	1645		3349249	1424		3350292	1707		3364298	990		3361061	1424		3601189	1365		3744870	1320		3895357
38784882	1645		3586138	1433		16513826	1724		5220620	992		38777908	1429		3344599	1368		3905022	1322		5046606
3899331	1664		3740590	1433		100000349	1726		3582926	995		3342396	1440		3365208	1368		3575965	1323		5205834
7064007	1679		3353637	1435		3737142	1727		3734699	995		37703454	1447		3587410	1368		5205563	1323		7063201
3342770	1683		5038354	1442		5045665	1727		4499492	995		5221549	1447		3746134	1369		3344908	1324		17402823
100002120	1686		3342411	1445		3363546	1733		3746434	996		3357536	1447		3356877	1374		3343324	1328		39740410
100028489	1688		3740601	1446		3360594	1733		5222454	996		3343836	1456		4496600	1374		37705587	1330		4494460
3343667	1688		4496572	1457		3346364	1735		5219750	998		3590498	1462		3741536	1376		3733037	1332		5224720
3733673	1691		3602405	1457		4495357	1737		100001766	1001		100025578	1462		3890539	1378		5138218	1332		3348452
7097558	1693		3357931	1458		28857436	1741		3885171	1002		100000027	1462		3598902	1378		3350702	1340		4101543
3352857	1703		5046297	1459		7097700	1750		3736422	1012		3910045	1470		3595413	1390		3351097	1341		4484934
3351059	1703		7468745	1461		3597703	1761		7413134	1015		37705862	1488		37704261	1399		3900281	1343		4486698
3737616	1710		3587543	1461		5501099	1761		3600263	1025		3349684	1488		3908654	1399		3590125	1345		4494848
3601629	1718		28857987	1461		3352118	1766		100003351	1028		3910098	1489		3737913	1402		7103907	1346		5041678
3344875	1721		3361229	1464		3348739	1769		3357929	1032		37702368	1489		100002375	1404		38785415	1346		5203062
39740437	1731		4488375	1468		5207796	1774		5225857	1035		4095791	1490		3597264	1404		3731515	1350		5203189
3742056	1731		3882720	1470		3734036	1779		4093852	1039		3732342	1499		3742698	1413		28855087	1353		5207256
16404532	1748		3348925	1476		3342961	1779		4491288	1041		100000930	1511		3582183	1415		5200997	1353		5210435
3742822	1754		3892624	1479		3736531	1781		3904894	1049		3576576	1513		3737164	1418		5504633	1353		6210469
5044221	1754		3739477	1479		3355329	1790		7064846	1057		5215089	1514		7064843	1420		3580512	1353		3891865
3357730	1757		3582932	1480		100014408	1792		3356546	1068		7414811	1514		3890511	1428		3739306	1363		5034662
4105666	1759		100000653	1480		7103708	1792		28856508	1069		3344521	1515		37703378	1430		3750357	1369		5200948
3598341	1777		3363591	1483		7064098	1803		3892256	1071		3905787	1518		5497967	1434		3601266	1371		5216518
7414573	1784		3587659	1488		7466909	1806		37706805	1085		3600819	1518		37698863	1434		38776672	1375		5226727
3348787	1796		5504640	1489		3357887	1810		3587105	1085		3349477	1520		5214572	1434		5038275	1375		7358296
100003000	1800		3351460	1490		5486785	1824		3910096	1085		3345510	1520		3901017	1440		5789655	1377		3729913
100000221	1803		5214028	1499		3588288	1825		5215420	1087		5498255	1523		3356310	1440		3734459	1382		3747000
28856865	1819		3740586	1505		3347637	1856		3748707	1087		3904883	1523		5039587	1456		5501234	1385		3896748
3745849	1819		100003564	1506		5201428	1856		5041120	1089		3883258	1525		5487322	1464		3352456	1394		3897382
3899346	1830		3741973	1508		3741216	1862		100024000	1091		3584222	1527		3741606	1465		37698799	1398		4105196
3346999	1832		38785478	1510		3892784	1865		3732931	1092		3348235	1529		6210535	1469		5501871	1415		4485678
5204512	1835		5497546	1510		5043314	1868		3582104	1094		3363976	1529		3584058	1475		5043177	1415		5040212
5139187	1839		28856866	1510		3904770	1872		3890719	1094		3896041	1533		5042222	1479		3345403	1415		5212989
3360238	1839		3897252	1512		3341916	1872		3594076	1095		3883973	1535		3748935	1481		3889548	1419		5217930
3741099	1846		3598410	1512		3589427	1873		3348003	1101		3354614	1535		3886274	1483		7096789	1422		5227302
5209029	1847		3601532	1514		7104519	1890		3347044	1101		3347071	1535		3588643	1488		37706372	1422		5227507
3356093	1847		3587135	1514		3359794	1891		12699543	1103		41116425	1537		5219946	1489		7358128	1424		5504170
3904654	1857		3594516	1524		3742241	1912		3892500	1103		3883319	1538		3344294	1493		3892824	1426		7354438
5218673	1864		7073225	1525		37700219	1922		5497739	1104		5497209	1541		28856896	1494		5043830	1429		3342078
3741198	1864		3354144	1527		3343705	1926		3360363	1114		5214733	1545		3741016	1494		5205390	1437		3885026
4495916	1873		3351576	1530		4094977	1931		3908876	1116		5200458	1545		3896542	1494		7501410	1439		3349067
4498873	1887		6209936	1531		37704946	1950		4491395	1116		3894980	1548		3350913	1518		5204070	1442		3579262
3908488	1895		28856495	1531		4494306	1951		3577848	1122		100000481	1553		5138953	1519		3600442	1455		3588385
3741915	1907		5222234	1534		3736293	1953		37698729	1125		5214946	1556		3600945	1521		5226562	1463		3730255
3907778	1910		5215811	1534		7097528	1958		3364857	1132		3733481	1556		5486544	1522		3361093	1473		3748917
3898942	1917		4093360	1540		4104274	1969		3598615	1135		5046093	1558		5803462	1524		5215749	1474		3899105
39740433	1919		5045333	1540		5503155	1969		3598615	1135		3345540	1558		3358480	1533		37703660	1476		3904003
3353620	1925		3354824	1540		3735808	1981		3738618	1136		3582200	1560		3599242	1541		3350001	1485		5036710
3894078	1929		7103868	1548		3363892	1984		3603050	1138		5789661	1566		5216129	1549		37700044	1493		5044255
3748574	1937		5487105	1558		5216211	1985		3908008	1140		100001752	1568		5204414	1552		5486331	1494		5223253
3730667	1937		5215541	1560		7357828	1990		4498059	1143		7086444	1574		3356831	1555		3356743	1508		5502223
4490516	1940		4497122	1565		3358544	1992		5209365	1150		3595791	1574		37700299	1558		3344533	1510		28852291
28856494	1941		5498173	1567		37702705	1994		5207877	1152		5501975	1575		3733856	1562		28856398	1510		31722353
3342136	1947		4484633	1567		3350258	1996		3888425	1154		4092275	1575		3747658	1570		3583703	1529		38778959
3345568	1948		7091116	1567		5221802	2007		3734057	1156		39738989	1587		3597254	1570		3746531	1535		100000762
28855055	1950		5223285	1569		37706781	2009		3594136	1157		39739269	1587		3357316	1571		100002898	1542		100001937
5213148	1951		7466780	1570		7467656	2009		3746116	1158		7097045	1588		7466097	1583		3358866	1546		3603003
3580951	1973		3592105	1572		5497411	2018		3741480	1159		3581192	1590		7086493	1587		5217528	1554		3746938
29075442	1982		3357616	1574		39738957	2030		3597788	1170		3342581	1592		3908320	1587		3746903	1554		7063857
3733163	1982		37704256	1574		7497163	2034		3599075	1170		3348383	1592		3730009	1587		3901681	1556		37700248
3740988	1984		3594454	1576		3361341	2044		3352191	1170		5204844	1598		3884955	1594		4095638	1575		3584722
3736620	1997		4496361	1576		3586773	2044		100000628	1173		39741161	1598		3742938	1596		100028067	1580		3746478
3342223	2000		5139312	1578		5138917	2048		3360180	1178		5224048	1604		5041675	1605		100077025	1582		3891458
3350654	2003		3749982	1578		3363360	2051		100094366	1179		28851804	1606		5036763	1610		100001201	1582		3899413
4499756	2003		3575934	1580		3361615	2053		3749517	1179		3591102	1620		3363315	1612		3902350	1594		4492809
3347320	2004		3347805	1582		5202515	2060		5219116	1179		3736324	1628		3730745	1615		3887599	1594		5034865
100000611	2006		5042739	1595		3749701	2062		3889003	1179		5202455	1632		3891232	1626		3592852	1611		5040601
100093330	2008		41116686	1607		5212597	2062		3358505	1186		3585240	1634		3350163	1626		7096968	1621		5041811
5487665	2014		3882730	1610		3887820	2071		3355399	1200		3890341	1641		5042075	1636		7104081	1632		5203206
3593773	2014		5221975	1620		100002348	2082		5138879	1200		37699845	1644		37699890	1638		38785272	1632		5207363
6210823	2019		3357085	1626		3582414	2085		5208168	1200		5222461	1650		3746339	1645		3743222	1647		5210462
3886232	2020		3736510	1628		3591334	2089		5040791	1204		3357973	1650		31722641	1648		3906566	1664		7064019
3737739	2027		3891648	1630		5202621	2101		3736343	1211		3886598	1652		3363419	1658		3747816	1667		7466259
3345326	2027		3601430	1630		3354635	2103		3892115	1216		3899091	1653		3589380	1660		3583012	1669		37701472
3747985	2027		5801973	1630		3598118	2110		3746259	1221		5227419	1656		37706422	1662		3352088	1669		37701508
3600240	2029		4489566	1632		28851686	2114		3587851	1222		3580283	1663		5502123	1662		3734662	1671		100000612
4490191	2033		4093191	1640		3598701	2119		3342823	1225		5224275	1672		5043363	1666		3351016	1679		100003633
3356681	2035		100001526	1641		38776558	2121		100029268	1233		41117200	1672		3343225	1666		4486452	1680		100072243
5043576	2039		3355762	1642		5202705	2132		3733489	1253		4092218	1694		5220844	1672		3899813	1690		3750434
3577219	2049		37706717	1643		4095321	2138		3893601	1256		41116912	1696		3364552	1677		28855056	1692		6209915
3347227	2050		100015476	1648		5044667	2138		38777145	1256		3742604	1702		7102094	1678		100094676	1698		3358445
3357533	2051		5497956	1652		28851724	2139		100002055	1258		41116649	1703		3740170	1688		3902438	1700		3582415
3577951	2052		100002711	1662		3746684	2139		3884761	1259		5802206	1710		39741561	1699		3356002	1707		3583705
3349185	2057		7103501	1662		5204660	2146		5220864	1261		100028156	1727		3742217	1704		3733634	1708		3594587
3596486	2060		3731448	1663		5800012	2148		5488645	1262		7062689	1728		7096925	1705		37701916	1710		3601761
100107698	2060		4485016	1678		5222551	2149		5219880	1269		37704051	1734		37703298	1707		3364522	1712		3729968
4492411	2061		7466126	1679		5216961	2149		3343426	1273		5039440	1739		3353525	1717		5046402	1713		3883867
28855428	2063		3347325	1687		100026746	2159		38790999	1276		5497334	1742		3349771	1717		3576746	1713		3901108
3735545	2069		3595533	1687		3356442	2167		5215991	1277		5222285	1745		3360044	1718		5043282	1718		5037516
37705336	2072		3355911	1695		37704484	2185		5486760	1277		3602316	1746		3737717	1723		5200154	1718		5138530
100001277	2072		28855585	1699		3343509	2185		5138244	1279		3893967	1751		3357236	1725		37698665	1718		5201469
3905049	2080		5213075	1701		100089393	2185		3735770	1287		3359782	1754		3597886	1734		6209958	1723		5216475
3345154	2088		3347017	1703		37698434	2193		3358401	1296		6211261	1755		5219549	1744		3901530	1730		5224837
3589634	2089		3737703	1705		5205336	2201		5213680	1298		37701567	1756		3738500	1753		3598092	1734		5226330
5046923	2092		5207177	1705		5220154	2201		7104384	1298		3907130	1760		3597975	1756		3584462	1748		5488171
3351757	2096		37700339	1717		38776943	2206		3361893	1298		3353106	1768		39739061	1756		28857338	1758		5500046
28856326	2100		100069699	1720		5498797	2207		3745665	1299		5214751	1771		3889750	1765		3587333	1758		5503440
4497230	2101		5214432	1720		3601204	2207		3748037	1302		39739684	1782		3355436	1766		3731933	1763		7097997
5037124	2116		3362342	1733		3744278	2209		3356099	1305		37699996	1788		3740683	1768		5486480	1765		37698972
5208084	2121		37703322	1734		3356177	2212		5218073	1306		7105944	1803		3733908	1772		5200938	1766		37699806
4095389	2125		3750890	1735		37701686	2219		3583325	1308		7063270	1816		3601229	1776		3343395	1771		38780597
3581333	2129		5201545	1737		100000297	2219		4485222	1311		7101865	1817		37699245	1778		5213856	1772		41116537
3744724	2134		3746790	1739		3898115	2223		5036112	1312		4497449	1820		37703812	1781		3362658	1777		3586071
3883507	2137		41118223	1750		3588981	2225		5804453	1315		3741386	1821		3741632	1793		3887057	1777		5210159
5139000	2138		3596395	1751		37698636	2226		3908390	1315		3749623	1821		3742382	1795		7414771	1779		5211741
3359737	2148		4485220	1754		37701365	2227		3347065	1319		4486400	1821		37701544	1799		3589524	1779		5493756
4092964	2162		3579949	1763		3342285	2228		3342419	1322		4493433	1836		3589340	1802		5224115	1784		3344733
3577324	2163		5228070	1766		7467869	2230		5045302	1324		3741629	1837		3578175	1802		4497987	1787		3352216
3364207	2164		3737128	1777		100000028	2230		37698800	1327		7105704	1845		4091904	1803		3735506	1791		3591045
38787506	2168		5211159	1779		5228158	2230		5044669	1328		3598640	1854		3587589	1803		3353593	1791		3591153
5496994	2168		3738117	1802		3602223	2246		3748224	1328		3900732	1859		3589177	1806		3347557	1797		3594376
5138731	2176		37701229	1802		5045071	2249		100003673	1336		3348608	1860		5040448	1811		5223729	1799		3741299
5757059	2185		3349848	1802		39740672	2251		3349895	1343		3895457	1870		4496056	1816		3356740	1804		3747591
3886937	2192		5204190	1815		7095186	2259		100001249	1347		3354183	1882		3348226	1816		5138350	1806		3888371
3749326	2198		5219336	1815		5203010	2286		5205588	1352		3602242	1884		3597697	1818		3358996	1810		3895534
3885356	2202		5041362	1820		5206498	2293		3895122	1353		3355561	1885		37699934	1819		5044266	1811		4497410
3345538	2202		37702259	1829		5204981	2294		4487522	1353		3601176	1889		3735443	1820		3591026	1814		5215377
5503119	2205		3579992	1829		4494657	2295		4093353	1369		5215443	1892		3600567	1822		3600258	1815		5221783
5216179	2210		37700512	1833		7097683	2310		3746248	1369		3591713	1895		3902602	1822		3893210	1823		5224458
3357370	2217		5227328	1835		7502338	2320		3892308	1370		5035436	1908		3750867	1830		4105655	1823		5487121
3884647	2230		5206418	1835		37707063	2322		5208566	1371		4492115	1909		28522464	1832		3894273	1829		5493664
3750092	2233		3346279	1842		3356302	2322		3899980	1374		5223489	1910		37703084	1838		3581630	1829		5500210
5036244	2237		3601384	1842		3353880	2325		3581296	1374		100016093	1912		3586658	1844		5214772	1831		5503067
3592625	2243		3743948	1851		37705413	2329		100000372	1387		3357136	1913		7414363	1851		38788333	1838		100000870
3587671	2251		4498529	1855		3575943	2344		3887553	1387		3886296	1916		3908508	1855		100091739	1838		5038887
4092291	2260		5225985	1872		3884740	2365		3734592	1387		3736961	1918		5219634	1896		3588316	1840		31721875
4489685	2260		3354721	1872		3341906	2383		3345330	1387		5218116	1923		3735847	1897		5038648	1863		38776554
3908553	2261		3352284	1876		3731247	2383		3349747	1393		7096674	1926		3750066	1897		3344513	1864		3353968
7092910	2261		3581355	1876		5497868	2386		3579559	1393		3357109	1931		3342568	1897		5796048	1870		3587954
100000329	2293		5207283	1879		37706771	2386		5497088	1393		38786592	1931		3905237	1899		3576530	1877		3602210
3353850	2294		5203430	1890		5227106	2386		3590912	1398		3356072	1931		3890013	1902		3739358	1882		3746879
37702297	2297		5220114	1895		3354441	2398		3730609	1402		3900613	1938		3731731	1905		3597900	1888		3890207
5501870	2299		37703371	1897		7415185	2398		3591359	1403		5214246	1940		3733670	1905		37704914	1893		3895456
3908772	2299		100001032	1899		3594380	2398		5225686	1408		3890528	1941		38788071	1912		37706256	1895		3903368
3360754	2305		7062356	1900		100002164	2419		5215942	1408		3887420	1942		7497397	1912		5207787	1897		5036706
5207267	2310		7414291	1901		3908294	2419		6210028	1412		5202342	1946		3582083	1925		3586149	1897		5043846
5202655	2316		3897620	1904		3357019	2427		5211835	1413		3900235	1947		5037168	1956		5801909	1899		5045900
3363682	2316		3593802	1915		3889072	2427		5757785	1414		3902102	1948		3360993	1957		3747284	1917		5207914
3358247	2328		7413576	1927		5217153	2434		7463337	1426		3586023	1953		39740368	1961		5499011	1947		5219440
100072882	2333		5225541	1929		6211195	2435		3735132	1426		38787584	1956		5208551	1962		5224527	1948		7356569
3587808	2353		3579596	1933		3349407	2435		3897735	1427		5041075	1962		5212349	1972		5499222	1950		7411461
5215329	2364		3349577	1939		3357424	2447		5501831	1429		5041509	1965		5208306	1972		37705504	1953		7415932
5212169	2364		5047225	1951		5138550	2452		3894962	1431		3358271	1968		5217649	1975		38784693	1953		28852286
5204756	2365		5226633	1952		5209394	2452		3350609	1431		5211953	1968		3351860	1975		5213476	1953		37700915
3345190	2385		3345573	1952		3748246	2477		100003297	1432		5213407	1968		3360342	1978		7505258	1954		38783745
5209858	2391		3598476	1959		5207507	2477		3594210	1432		3593545	1973		3350252	1978		5222466	1957		100000774
5503239	2401		28856384	1970		5046554	2489		3353514	1433		3351700	1975		3745113	1984		5219662	1959		100027761
3893365	2401		5224849	1972		3749178	2493		3897887	1435		3904487	1982		5799914	1984		3903797	1971		100103567
3363291	2408		3582188	1979		39741746	2501		100026833	1440		3749664	1985		37703384	1987		3353872	1975		5044894
3588522	2416		28856409	1983		3364042	2501		3346087	1442		3907208	1988		3590649	1997		5202679	1979		37700797
5044193	2428		3742178	1983		100012560	2513		3342070	1446		3344381	1990		3749263	2001		3353581	1979		37705584
3595583	2428		100114371	1984		5220218	2514		5487006	1453		3589139	1991		3342587	2002		3585276	1985		3584059
28852143	2431		100114370	1984		28855690	2524		3593720	1455		5138737	1993		3355308	2002		7468460	1999		5215954
3343795	2431		7575823	1984		4490821	2526		5487846	1464		5215764	1996		37705454	2003		7415735	1999		3343760
3883492	2451		5044108	1997		3360523	2532		5044271	1469		7413345	2004		3731059	2007		5799667	2014		3347528
3348339	2461		3598488	1997		5213130	2534		5203952	1469		3893636	2004		3350888	2008		3903300	2015		3349701
3902989	2462		3734842	2002		37700070	2546		3748680	1472		3892814	2004		37703840	2010		3909768	2017		3355793
37704501	2467		3886196	2007		5757762	2546		5802323	1473		28856588	2010		3581762	2027		100000059	2025		3583837
3357064	2472		5218362	2011		100074422	2565		5204638	1476		3350477	2011		5047206	2031		7466065	2025		3595298
7468109	2474		5789415	2020		3744112	2565		3345506	1482		100001717	2014		3361531	2035		3739603	2026		3601245
5503047	2474		3582407	2025		3733446	2571		3742364	1491		5502762	2017		3735198	2038		5214467	2034		3730115
3352843	2475		5801289	2025		3729939	2574		100000313	1495		3750622	2021		5218444	2049		16501683	2037		3731959
38777661	2478		3346044	2028		5044195	2578		37699110	1495		100025485	2022		3346426	2057		100004153	2045		3735963
5220073	2480		3906192	2049		3582231	2582		3730369	1496		3901907	2026		3749092	2058		37702047	2061		3886320
3748357	2480		3587813	2067		37699868	2583		3597118	1497		3902049	2027		38785995	2059		3591680	2065		3886986
3362084	2482		3740549	2074		3742226	2583		41116423	1498		31721893	2027		3581408	2059		5498907	2066		3888205
100041511	2492		3351659	2075		3591361	2583		3580862	1502		3585606	2027		5498323	2059		3346161	2073		3905171
3579047	2494		3345296	2078		3908410	2584		37698375	1502		3346049	2027		5788845	2068		3359535	2085		3905609
3893839	2496		5501313	2082		5204289	2591		3749209	1518		3892086	2028		39740793	2069		100002448	2086		4495372
3344312	2498		37701072	2099		100000715	2600		5225262	1519		3346318	2029		3342853	2074		3581685	2087		5035219
7087320	2506		3732092	2101		3580006	2613		3361020	1519		3343631	2030		3348811	2078		3896688	2089		5207975
37705156	2522		3363819	2107		100017154	2622		3356794	1522		3602412	2034		5486184	2079		37699678	2096		5214882
3749913	2526		100070528	2107		5497752	2622		5225486	1524		4494429	2048		37703353	2080		3582144	2100		7466864
4500087	2533		3741157	2111		6211622	2623		7464687	1524		4498770	2051		3344059	2085		3741995	2105		37706973
5200407	2533		3731434	2114		4497883	2623		3365153	1529		3740545	2056		5139155	2086		37705361	2122		39739235
3734930	2536		5215964	2118		3593448	2650		5216797	1533		5138822	2059		3885290	2088		5217722	2126		3582198
5500140	2541		7466043	2123		3730500	2650		3598244	1534		38777698	2060		3592808	2088		100000377	2130		3592765
3740243	2542		5200499	2123		3583153	2661		3891205	1536		37699726	2060		37704026	2093		5034792	2144		100001740
3341956	2558		3356324	2123		37699614	2665		5223829	1537		5498285	2060		3589169	2096		3346337	2150		3352021
37706476	2560		5138752	2126		5046283	2688		37699624	1541		3902405	2061		5215709	2096		3901049	2155		3354850
3357781	2560		5497686	2132		3889052	2699		37705245	1542		7414871	2063		3740675	2101		7097880	2162		3355905
3580156	2560		3748708	2132		3733697	2701		7413300	1542		37703010	2063		5210536	2107		5042242	2164		3356723
3580434	2564		3596844	2136		5214184	2711		3590516	1543		3588397	2066		3357113	2107		7105605	2170		3364404
5489321	2568		3344556	2137		5224063	2711		3747618	1571		3586907	2074		5206695	2115		4490695	2170		3583151
3346473	2583		37704320	2145		3584915	2717		3734880	1575		3356189	2076		3885097	2118		28855447	2170		3586858
5200658	2583		7062826	2145		3739731	2729		3579989	1582		5041973	2078		3360056	2122		3355052	2172		3587212
100002768	2584		5214481	2145		3734949	2731		3581516	1588		5204591	2079		37700005	2131		5203343	2172		3599633
3735777	2594		3357499	2146		3744113	2737		5219529	1590		37703459	2079		3583834	2132		5202604	2172		3883204
3903029	2598		5225965	2150		7062473	2742		4487333	1590		4497586	2081		3600380	2139		37703724	2184		3884620
3734902	2598		5203046	2156		4493531	2749		3587538	1593		5497870	2081		3906740	2144		3576820	2186		3901253
5216616	2600		38776540	2162		3344240	2749		3735339	1594		3342366	2083		3350117	2146		7575523	2188		4486393
3345201	2606		3364383	2162		5223714	2764		5227105	1598		5207509	2088		3353854	2146		7063504	2192		4498160
3343674	2608		37703802	2162		3894588	2782		3736439	1598		5227018	2091		3733328	2174		3592399	2192		5037481
3897095	2611		100011699	2165		4492370	2798		3360748	1601		100003337	2095		100002971	2185		5202975	2197		5041418
3588334	2615		7105993	2171		3744185	2812		3905187	1601		7357695	2095		3906411	2187		5492538	2202		5203556
5219704	2620		5203478	2172		5202444	2821		37703380	1604		5225495	2096		5205358	2189		3735459	2203		5209979
3355386	2621		3591120	2198		3903542	2831		100012181	1606		3343421	2098		3347060	2191		29361936	2210		5487556
3733703	2634		37704925	2201		3741173	2834		3345779	1616		5035612	2108		3349417	2199		3742747	2210		5487692
3739299	2635		3908064	2201		3346535	2841		3352486	1616		5214253	2109		5045715	2206		3355570	2212		5487929
3342963	2649		3734837	2211		3598315	2844		3893599	1616		5042127	2109		7463227	2207		5223139	2222		5493982
3600968	2659		7415209	2226		3365218	2853		5038782	1622		3579841	2109		3731257	2208		3591506	2224		5495162
3599522	2672		5202559	2234		3363795	2853		3900592	1626		5205875	2116		37704582	2213		3351976	2238		7464013
4490974	2677		3357833	2235		5036288	2857		38784917	1631		5218117	2119		5219892	2224		5501104	2256		37704825
4486220	2680		3342600	2237		3352410	2872		7086442	1631		100000684	2123		3354329	2224		5796581	2267		38785873
3579131	2693		3346594	2238		4092700	2880		5500369	1632		3577904	2123		7105798	2227		5492457	2270		100000954
3736787	2696		3589376	2240		3342405	2891		7105957	1634		3350906	2123		5211152	2237		3602757	2270		100001264
5501613	2709		5223696	2243		4095308	2897		7466102	1636		3353759	2126		3885481	2237		5137629	2271		100003184
3576350	2710		5223127	2243		3590277	2905		39739044	1636		4484789	2132		3591348	2237		3364944	2272		100003204
28857391	2715		5040777	2243		3905561	2909		7410824	1638		7096488	2132		3346191	2243		5204849	2272		100004542
3579846	2726		5222034	2256		3602021	2915		5503724	1640		3602632	2137		3732879	2245		38790476	2273		100018653
5201648	2733		3894173	2259		37703101	2924		5225959	1664		3349598	2138		3593937	2249		3906977	2273		3902673
4094366	2746		3904757	2260		3586378	2934		5046036	1665		5138699	2142		3742033	2249		3746985	2282		5210795
38786492	2749		39740774	2260		3895180	2935		38776685	1665		3899145	2146		37703928	2257		37702031	2283		5227555
3345640	2752		3343294	2260		39739274	2937		3592692	1675		5036414	2149		37702913	2276		37699342	2283		100002382
5227182	2753		3736320	2266		5502266	2939		3908695	1677		4103758	2149		3343514	2279		5223199	2284		3909090
5211007	2755		3360097	2274		4491896	2941		5494846	1687		5223569	2151		7102160	2281		3345017	2298		3730791
3596750	2759		5222577	2274		3895155	2945		3887094	1699		7513512	2161		5211286	2282		3362607	2302		3901747
3732213	2760		5222735	2274		3750282	2947		5487056	1699		5219748	2165		3740448	2285		3358363	2302		5042224
3908864	2761		3347836	2276		3576883	2947		3352271	1699		3581080	2178		3745115	2288		3347847	2302		5224991
5204305	2761		3740323	2286		7063957	2953		37699249	1701		3579821	2183		3358440	2310		37701984	2306		3890996
3601357	2763		28522331	2289		7091402	2956		5219915	1701		7466321	2194		5206295	2321		3578386	2321		5800161
5217670	2768		5486520	2293		5200507	2971		37701735	1702		3908639	2200		3360220	2323		3589583	2350		3744477
3361634	2768		7097472	2297		3356978	2972		5213656	1705		5227895	2213		39739999	2325		7103561	2364		3351687
3744513	2772		5214319	2300		3594123	2975		37706972	1705		37702876	2214		7413311	2325		7087542	2365		3586856
3908003	2773		3887081	2301		3344730	3010		3742340	1707		100000031	2214		28852031	2327		3731352	2374		5038633
3345622	2775		3351190	2303		3735607	3050		3356041	1718		7499105	2237		3730367	2329		41116357	2380		3747476
3885567	2775		3355711	2306		39739229	3051		3898262	1720		3594288	2237		5138374	2336		3586281	2385		28856697
3732740	2786		5040651	2309		3897399	3057		5210744	1722		3742429	2237		37700803	2345		7466123	2386		7466554
4490260	2789		3353714	2309		3748972	3061		5047198	1722		5205503	2237		5799704	2345		7503495	2387		3592086
3599971	2798		5216530	2309		3579889	3074		5214208	1723		3577176	2239		3349109	2346		3587482	2389		3356477
3885029	2804		3750745	2310		3342817	3083		3360621	1727		100012513	2243		5045623	2358		16517544	2394		5205830
3744618	2814		3740913	2320		5499352	3110		3347556	1727		5228319	2248		100001528	2364		3892999	2396		3356184
3909031	2814		3902668	2326		3347537	3118		37699685	1728		3603066	2256		5207764	2369		37698755	2400		4102318
3731534	2816		3357661	2326		3342628	3118		7096723	1729		7466671	2262		3360324	2386		37704317	2400		4489759
3899895	2816		28855155	2336		28856198	3119		3741717	1733		3346104	2266		3344065	2386		3905625	2402		3886068
5486891	2834		5800251	2345		3744201	3119		3735245	1738		5208536	2268		3593786	2397		37703253	2410		3353115
5042541	2840		3576789	2345		3903854	3127		5215786	1741		37703309	2270		38780527	2399		100001111	2411		5043031
3732133	2842		3356618	2348		4493120	3127		3578330	1743		3590127	2277		7106142	2431		3886795	2412		5036099
3348005	2847		28854933	2352		4093630	3153		3742037	1746		3746683	2279		5789149	2431		29076016	2413		3737463
3351812	2848		3592854	2355		7067963	3154		37705250	1746		3732647	2279		3909874	2432		3742978	2417		5218768
37700795	2852		3581041	2355		5799990	3159		5498393	1746		38776583	2287		3905191	2433		3908889	2427		5040608
3345366	2855		3346090	2359		3344481	3159		3364983	1749		3357255	2287		3900020	2437		3356201	2429		5221448
3576944	2858		3349772	2359		3363600	3178		100001954	1754		3602673	2287		5040355	2446		3736507	2431		3891502
3583588	2860		3730988	2359		3345927	3189		3750270	1758		5047093	2287		3342819	2457		5038956	2448		100095057
3343105	2862		3742495	2364		3586659	3189		5221871	1766		5502124	2290		3741049	2470		3889397	2448		3343128
38778574	2867		3733379	2371		100000233	3189		3886833	1766		100094453	2290		38784843	2480		5504310	2450		3587653
100070135	2870		100002112	2372		3738639	3191		3580224	1766		5045246	2300		5501572	2497		3592970	2455		3887922
3356291	2870		28857096	2372		7463364	3197		5500579	1778		5757839	2313		3729970	2505		7357078	2458		39740583
5227681	2874		5204020	2372		5801961	3205		3355606	1780		5214818	2315		3597982	2517		3909855	2462		5044581
3358526	2884		37698600	2379		3745125	3219		37699346	1780		3734130	2318		3577157	2517		3737268	2465		5203908
3360425	2886		3598502	2379		3346553	3240		3353119	1780		3584583	2319		3901695	2523		7413419	2465		3342407
3588059	2889		5501355	2386		3578472	3241		3346597	1781		5497144	2319		3343355	2523		3730592	2466		3591128
3360494	2901		100023219	2387		7097830	3247		3351821	1787		3734669	2321		4485017	2523		3352172	2472		37703342
100001638	2901		37706863	2387		5222970	3251		3737072	1787		3355245	2324		3348378	2526		3895419	2474		3733165
3350693	2901		3888591	2400		3600311	3251		37706520	1794		3583846	2325		3582732	2529		4104574	2477		3345861
16501626	2903		5221589	2400		5221355	3255		41117986	1797		3596338	2325		7466204	2531		3583573	2480		100089993
3592375	2903		5501531	2409		4104573	3258		37706535	1798		5796136	2328		38776991	2531		3907946	2487		7463258
5501472	2906		3905472	2409		5205949	3276		3347107	1803		3733598	2329		100072124	2532		3348056	2497		100001363
7463965	2915		3737215	2414		3897693	3286		3576673	1805		7096550	2343		5038131	2533		3352490	2517		3353252
3739971	2915		5212782	2416		3887770	3294		3581116	1810		7097291	2343		3885828	2551		5205310	2522		3593632
5218584	2918		7410668	2419		3361813	3297		6211579	1815		3898743	2349		37703880	2558		3575950	2522		100019822
4494592	2918		3742023	2421		3349421	3306		3892761	1815		3589589	2350		3349642	2569		3745587	2546		100000718
3359663	2919		3733904	2426		5044591	3306		3599245	1829		7413320	2356		3355355	2571		3348498	2553		3358539
3594730	2954		5757136	2426		3742098	3306		3884145	1846		3351074	2368		3900556	2573		7103486	2559		37702794
3578504	2963		37704331	2430		5223293	3312		3360648	1847		3365119	2369		3576622	2573		3601261	2560		28855551
38777635	2979		3740047	2433		3889709	3312		3745182	1849		3741838	2386		3356561	2578		3906872	2575		100002081
3599820	2985		5219980	2438		5789197	3325		3355208	1849		7415191	2396		3747210	2582		3581429	2575		100002436
3596652	2994		3581552	2444		3576771	3333		5757619	1854		5038072	2399		16524971	2582		3350602	2594		7463630
5221051	2994		37704341	2449		37705015	3334		7411289	1855		5486518	2400		5210054	2592		100003013	2605		5227306
3342645	3005		41117614	2450		3354868	3336		5215261	1856		3747107	2411		5201867	2593		5037068	2619		3343754
3885558	3007		5486178	2491		3348097	3342		3901023	1864		3344688	2413		3354872	2593		5039550	2619		3741206
28855507	3011		3345804	2492		5203031	3345		7414448	1867		3736715	2420		4098845	2608		3589193	2636		5138016
5204970	3016		5215093	2495		4102600	3345		3600728	1869		7468713	2424		3738177	2615		5210080	2636		5216468
4486056	3021		37699005	2498		38776910	3359		5227715	1874		3356930	2424		5225346	2615		5036437	2638		3743071
3362853	3021		3750787	2503		3577909	3364		7466981	1882		7358067	2424		5222596	2623		4493296	2638		3901976
3735664	3028		5201041	2511		37701946	3365		39739143	1886		5210355	2424		5224433	2626		3909960	2659		3890110
41117668	3034		3343172	2517		37699108	3365		3737484	1888		5222032	2425		3593356	2645		4490578	2660		3352634
3737626	3039		7104299	2522		3362628	3371		37702287	1922		3357782	2429		3904742	2650		3735979	2664		3579011
5222476	3039		3350400	2541		3750838	3376		7104264	1922		3363690	2429		3356282	2654		3355892	2674		28855284
3738765	3043		3345187	2541		37702504	3391		3895018	1927		5043259	2445		5219693	2660		5789189	2685		7094345
37703457	3043		5501582	2564		5224253	3397		3734761	1932		3355841	2447		7097577	2662		7413268	2685		39741297
5789504	3060		5218229	2564		3350798	3409		3359573	1935		5209804	2448		4491675	2665		37703011	2694		5224532
7467553	3070		3885602	2565		39739515	3409		3352065	1939		3343785	2457		3358559	2671		5221397	2697		38777592
3354117	3072		5038013	2569		4498869	3414		3744951	1940		3732401	2457		3597575	2691		37698859	2698		38782244
3731772	3075		3584350	2576		3590361	3418		3902751	1941		3349881	2462		5041580	2705		3353748	2705		3896459
5203936	3077		100000600	2578		4488639	3425		3352322	1946		3735036	2462		3731542	2705		7106378	2706		5226671
3897505	3101		3360199	2583		4093968	3427		4498744	1947		5797807	2466		3906226	2707		3897241	2709		3348109
3358410	3118		5224845	2595		5218805	3445		3346340	1948		5211660	2472		5497625	2709		3352299	2720		39741149
5046210	3119		3884665	2599		38777939	3464		5501657	1949		3349724	2479		3898880	2711		3892783	2721		5498765
5228277	3120		37702253	2611		5044824	3479		100093920	1967		3736572	2480		3344535	2712		3357571	2742		5211158
5224315	3120		7466324	2612		5037687	3479		5501843	1967		3895945	2497		39740407	2728		5217908	2758		3345527
4487656	3125		5225603	2618		3351181	3486		5040714	1974		3359365	2499		3354368	2730		3602019	2758		3578664
3741503	3127		5220041	2618		5220542	3488		5757917	1988		5501264	2503		3885904	2730		3749612	2758		3588050
3346482	3142		3582025	2621		3732370	3512		3746695	1991		7357618	2503		3890577	2733		100066932	2764		3344681
3576227	3143		3580923	2621		3891994	3520		5217057	1996		5200153	2516		39741719	2733		3585669	2773		3884562
37699616	3154		3739437	2625		3358415	3534		5500497	1996		5209172	2516		3894677	2733		3595925	2777		3884672
5201220	3159		100068915	2629		3344230	3546		3749036	2009		3882505	2521		3590734	2733		28854905	2781		3356118
3749739	3163		3347249	2629		3342182	3552		3355026	2024		3348637	2521		5218231	2735		5043042	2783		5206538
100002827	3169		5228441	2629		3736741	3561		3346657	2045		3889472	2523		5497083	2735		3587897	2787		5040893
4092603	3182		3584542	2629		5216490	3561		3883583	2045		3887988	2523		3735266	2737		3747810	2787		38781498
5223273	3192		5202849	2632		3348312	3565		3356483	2054		3577140	2524		3351571	2737		5200971	2788		3346110
3601516	3192		3900164	2638		3361539	3573		3744285	2065		37704458	2528		3589953	2753		100000178	2789		5216728
3581605	3200		5209485	2644		3355503	3573		3578681	2082		3577407	2529		3577646	2753		4490759	2796		7063663
3738224	3202		3600087	2657		3737472	3580		38785997	2084		3583423	2529		3594995	2753		3342988	2796		5038645
3587664	3203		3597262	2661		5200916	3586		3733276	2092		3750192	2533		5210952	2761		28857311	2800		5218649
3741866	3206		5207375	2661		3354633	3587		3735610	2098		3589067	2533		3342395	2761		5046726	2801		100003487
3904275	3210		16404735	2668		100000817	3591		38776899	2101		38791321	2533		3736942	2776		5205767	2804		5209106
3602574	3210		7096457	2668		5034527	3595		5503406	2103		3593076	2533		5503264	2779		5796880	2825		37706148
3346829	3214		3584387	2673		3590566	3612		3351302	2104		3341986	2536		5486849	2781		5216827	2833		100003123
37699100	3228		3576609	2676		3905011	3612		37699347	2107		3888603	2540		3342665	2783		3577557	2833		100000414
7414236	3229		5209641	2677		3578978	3616		5757897	2116		3592803	2540		3595076	2783		38780610	2838		3354121
3895500	3230		5757948	2677		3586724	3617		28851990	2126		5201743	2542		4095862	2798		3907380	2838		5225973
3348373	3236		100012315	2687		3898197	3636		3352334	2129		3576245	2543		3347771	2803		3603096	2839		100001633
5487435	3246		7103521	2687		5227450	3645		38776699	2132		28851796	2557		3352556	2809		7091345	2847		3600691
100000265	3248		7062613	2691		3732767	3652		5494844	2148		3596137	2558		3600700	2825		5225641	2847		5211922
100001912	3267		39739025	2697		37704507	3658		5200549	2150		7357200	2569		3598545	2830		4487668	2853		5205025
3893643	3269		4490687	2704		100002168	3661		3743435	2165		3905210	2575		3582449	2840		3579289	2856		3352633
7414973	3275		7466641	2705		4498146	3678		28856130	2169		28855602	2583		3907079	2842		3907424	2856		37704248
28855696	3284		4484703	2705		37698630	3697		3576367	2182		5501406	2587		3587431	2857		3344707	2862		38789399
100001657	3285		3893181	2710		3356423	3705		3357264	2188		3344341	2587		3740279	2857		4499524	2862		5223812
100000945	3286		3598571	2714		4494670	3705		5487271	2190		5216406	2588		4495834	2859		3353228	2868		3594194
3354197	3293		3579505	2714		5218523	3705		5038866	2192		3355771	2603		17403889	2883		3352628	2873		3591122
6209904	3293		3583908	2729		3901498	3706		3603072	2199		100107282	2609		5501646	2885		3341833	2878		3585521
3350568	3300		3749080	2734		3588150	3707		3739056	2211		3738112	2609		5788789	2885		3739934	2878		38783286
5208598	3326		5215239	2738		3576114	3725		5042104	2218		3895693	2610		3349495	2895		5204618	2899		6211665
3591144	3332		5208257	2747		3883780	3729		7105601	2220		37706015	2610		5224924	2906		3742617	2899		3355380
7575623	3333		37698759	2747		5218275	3731		5228330	2225		4498628	2614		5039357	2910		3887203	2903		39740618
3586653	3333		5213017	2767		37698938	3760		3597735	2228		37701221	2617		28856618	2920		5037507	2909		5200118
100001150	3338		3360243	2768		7358283	3773		3586370	2232		3351254	2619		7466196	2927		3597273	2909		100000115
3730919	3352		3580216	2769		5044355	3773		3351150	2235		3904048	2648		3342271	2932		3347926	2910		37698488
3593444	3352		3357345	2786		3897774	3776		4484714	2241		3590079	2653		3351268	2933		37699440	2923		3598162
3743803	3361		5201821	2786		3592785	3782		3579104	2245		3353651	2675		3894562	2937		3347314	2926		5788851
5226787	3366		3894206	2786		5041238	3790		3597842	2255		3909872	2675		5042159	2941		3342142	2927		3891746
5222947	3388		3582856	2802		5485948	3806		3358077	2255		5220029	2675		3732613	2949		3601694	2927		5036818
100017641	3401		3883803	2802		3587206	3815		28852354	2258		5209473	2675		3594976	2959		3344464	2927		5225662
4490514	3402		4485257	2806		3584910	3820		3360946	2280		37703704	2690		5036209	2967		3576792	2932		4488760
3356019	3418		5041262	2812		3750045	3820		3749423	2281		7097520	2690		100032472	2967		5228227	2932		38777243
5202502	3421		4092697	2813		3579900	3820		5204410	2286		3359504	2696		4092541	2970		4489222	2950		5217765
3885865	3440		3580878	2813		5209863	3830		3737770	2295		3735652	2698		3740900	2972		5757646	2950		3889883
28851759	3444		3747022	2821		5222755	3847		3351019	2302		3593635	2700		4491651	2977		5212109	2962		7513067
5041752	3455		3599942	2826		5209359	3852		3904466	2306		3896411	2720		3746782	2989		3348917	2964		4499556
3730175	3455		7413149	2832		3353216	3862		3344219	2306		5204138	2728		37705873	2997		3745801	2964		4499606
3356004	3455		5206557	2833		3891318	3868		3745448	2315		3739874	2735		3350780	3003		7414295	2967		5493043
3905519	3476		3345740	2835		7086693	3868		3582758	2322		3740892	2737		3600651	3015		3888219	2967		5200946
39740512	3483		3738114	2835		3363525	3876		28851663	2335		3343277	2747		3894689	3019		100000993	2969		3892927
3358329	3497		3587393	2835		5497769	3900		3907040	2343		6211745	2747		5203576	3020		4487350	2979		3579896
3907359	3504		3597713	2837		4104846	3900		38785110	2350		3596858	2747		4105095	3024		3577938	2985		28855156
3359201	3506		3747350	2837		3363667	3905		3739499	2360		3888766	2756		7497206	3031		3596690	2986		5138985
7497034	3519		5228200	2849		37699601	3906		7104043	2361		3363942	2762		37703453	3033		37701523	2990		3886326
3741986	3522		3350078	2854		3351271	3917		7463543	2365		3733779	2764		3350158	3033		5796657	2993		5199983
5789221	3536		5200696	2855		5212416	3919		7467778	2372		37705255	2764		3590196	3034		38787972	3002		3905279
5499302	3536		3586445	2859		5209779	3924		3598912	2386		5501847	2764		3349163	3037		3578139	3009		4491966
5035668	3561		3579748	2868		41116678	3927		3342365	2399		5201189	2764		100090794	3039		3358886	3049		7357194
3357129	3563		7092886	2868		5210245	3935		4491257	2409		3352676	2768		3354599	3049		5226725	3056		5501320
5216168	3574		3358576	2889		3741318	3941		3361024	2412		39738991	2771		3749550	3050		3909490	3061		38777041
3741415	3575		3891738	2892		37702242	3948		7063326	2432		3348736	2774		3591829	3063		5202837	3066		5210044
3746872	3577		7087303	2892		37704867	3955		3603215	2432		5208428	2777		3342348	3090		3580473	3067		5500903
5203847	3585		100032876	2894		3893817	3991		3737419	2437		5503584	2783		3736513	3093		3749387	3091		3747135
3355102	3602		37701589	2901		3740222	4001		3903880	2438		3348718	2789		5209170	3093		3354194	3099		3740416
3739803	3607		3907925	2908		5499083	4001		3342617	2447		3579070	2793		4487040	3099		3582805	3122		5217823
3588366	3607		3899756	2916		3749105	4001		3585535	2447		4105428	2811		5219709	3125		38789291	3126		5796179
3747775	3613		3601419	2924		37701197	4003		3734798	2448		28856363	2813		4494846	3127		3737891	3127		3361132
3735324	3613		39738985	2929		3343599	4008		7103636	2455		3590363	2813		100002269	3129		6210824	3139		3349334
28851727	3615		3345170	2930		5499002	4014		7105826	2474		3596641	2818		3361645	3151		3740500	3153		3896826
3908749	3616		100002119	2931		3897541	4020		100002519	2489		3579722	2822		3891417	3151		5227395	3174		3738427
5038100	3616		5215365	2937		3344680	4027		38785959	2490		7086774	2822		3744795	3165		3907525	3185		3750852
3577468	3618		5498406	2943		3357772	4033		3346132	2491		100003648	2826		3345614	3167		3356387	3195		3885300
3739429	3646		3350209	2948		3350149	4035		3888196	2501		5211392	2843		7414354	3182		7358025	3209		5139089
3900436	3646		3594885	2948		5210576	4038		3745030	2506		3355174	2850		3594027	3186		3351574	3209		3363620
5042536	3646		5038741	2952		3737114	4040		3904175	2507		5204670	2850		3588882	3202		3356064	3216		4491986
100000911	3649		3360968	2953		4105454	4043		3581517	2507		100000397	2854		3731149	3216		3355514	3216		5215875
3890259	3649		3744609	2953		3358688	4046		3909229	2509		7466147	2859		7499133	3220		5202389	3219		3352846
3906661	3651		3360070	2955		37699203	4057		37698437	2510		37703111	2864		3342437	3258		4093518	3224		5207744
5789341	3653		5220821	2964		37698720	4060		37705930	2521		5789141	2876		3746010	3261		3749747	3246		100093938
5213952	3661		3744060	2964		3587584	4068		5209800	2535		3737831	2884		5789447	3274		3883804	3246		38785951
5034508	3663		3354119	2965		3352355	4074		3907862	2555		3347570	2885		3590124	3275		38786796	3278		5206642
100002907	3664		38776781	2967		5213052	4076		3595974	2557		3732682	2885		100068469	3296		3894485	3301		3592544
100000206	3684		3747576	2973		5218558	4081		3355604	2557		4489665	2885		3906951	3304		5222567	3309		41118442
100001828	3684		3576257	2973		37704969	4087		5043348	2569		3593063	2888		3361758	3305		3589406	3313		4105455
37699302	3694		12321258	2973		3355014	4105		5206163	2572		3899127	2891		3348712	3305		5503348	3319		3599590
7463339	3694		3577111	2973		3353639	4113		3342245	2577		5218776	2895		3739533	3307		5493651	3334		3344124
5494335	3699		37703971	2981		37700952	4137		37701908	2583		37699613	2900		5045012	3307		5201504	3343		3750971
37701244	3702		3358141	2987		100002447	4152		5223202	2585		3890542	2905		3741493	3310		39741265	3346		4491141
3738389	3708		5227336	2988		3576934	4163		3904321	2588		16501679	2920		3884551	3310		3747537	3350		7094392
37705420	3718		5047287	2990		3347858	4164		5037475	2597		7414773	2924		4491409	3317		5043799	3350		3596469
3735280	3719		3600781	3000		39739118	4174		3734511	2597		4486188	2924		3584278	3318		3734865	3354		7356841
5788515	3721		4488043	3004		5497427	4191		3887470	2604		37703769	2945		4486131	3341		3897480	3357		5206115
3894300	3721		3599634	3006		5221745	4198		3739960	2606		100000396	2945		5212791	3349		3352226	3361		4497848
3353128	3730		3599513	3009		3364836	4199		4491537	2611		3343907	2947		7414959	3349		28855674	3369		38776604
3593014	3730		5211570	3009		3343660	4218		3889788	2630		37704732	2950		5138589	3349		3354641	3369		100017463
5210319	3732		7062861	3012		5201640	4221		3602365	2632		100001483	2952		5501783	3357		3344480	3375		5046469
3909681	3739		3586605	3029		3589562	4226		5796052	2632		100000927	2968		5205052	3358		3344354	3384		3600842
3578375	3740		3738629	3033		3900450	4228		3734534	2638		3576518	2974		5214532	3358		100000150	3389		5217574
4499076	3743		37700782	3042		4489060	4229		3886159	2647		3899066	2974		3348381	3361		3599791	3402		5227932
5488122	3755		5209652	3045		5796516	4230		3593544	2649		3361574	2996		37699954	3366		28851874	3409		5757154
3344188	3760		3737535	3048		3361665	4230		3594985	2656		3601449	3001		5042770	3373		3731717	3410		5221953
3748798	3769		5039435	3049		37698407	4248		3579442	2661		4485311	3009		3748075	3375		3893092	3416		5486488
5042143	3769		3588911	3049		5216120	4251		3354653	2662		5226495	3013		5221935	3386		5219328	3416		3739195
3356532	3770		100094923	3050		3746593	4257		3591211	2669		3578153	3016		37698893	3386		7466550	3430		4485790
5036772	3774		5493619	3052		3346544	4261		3353105	2672		37703562	3017		3748144	3413		5043209	3438		5487301
5047260	3820		3359827	3052		28855694	4267		3898303	2673		3360468	3026		3359761	3415		3897310	3453		3731990
3345562	3822		3586142	3052		3748009	4279		3892555	2681		3348978	3036		5046574	3424		3342576	3457		28856780
5034679	3824		39739316	3055		5220215	4286		3356899	2692		3360016	3053		3360937	3429		3360957	3459		3904612
5208752	3824		3899722	3064		3746839	4291		37706311	2692		5046040	3077		5227343	3432		5789438	3461		3344113
3360319	3825		100001050	3066		5224105	4291		5213208	2694		3886720	3091		5203933	3435		4492608	3473		3898974
7104467	3826		3741719	3066		3344514	4294		5214447	2708		5221058	3092		5207876	3449		3744744	3494		5204322
28852060	3833		5501972	3070		7466894	4316		7087254	2710		3344731	3110		5217870	3449		39739026	3498		5227436
39741051	3834		5204819	3088		3347204	4318		3590634	2722		5498047	3115		3358721	3469		5222144	3501		3894234
3595416	3836		3735638	3093		3897583	4322		3745806	2729		7414863	3115		5223163	3481		3344349	3504		3350935
5500913	3837		3739316	3103		5206531	4322		3348627	2734		5200295	3119		3362487	3486		5498871	3505		3898114
5222663	3837		5043685	3104		3600570	4333		28855081	2744		3353784	3130		5220660	3486		5223022	3505		5037228
5206968	3846		3594248	3104		37699389	4335		3899683	2766		5040022	3135		4485763	3486		37706122	3517		5213513
3363407	3849		5045458	3109		3592975	4336		7467731	2766		37705715	3139		3732633	3489		3584512	3518		3738915
5222347	3850		37705991	3110		5040340	4337		3602164	2766		3343352	3154		3600019	3490		3593594	3521		5036102
5226238	3884		5205504	3110		3576117	4339		3596588	2767		3361545	3166		3599525	3496		3578904	3528		7358270
5224482	3884		3729931	3112		3343664	4363		37704651	2768		3342873	3173		5796211	3515		3587862	3541		3732741
3738561	3897		5217344	3114		37700180	4367		4488182	2774		3588467	3183		5043902	3530		5212280	3552		3744868
3735563	3903		7103972	3116		3893479	4367		5202130	2774		5042137	3205		3740523	3534		5224229	3555		5214173
100003069	3910		5789323	3116		3579535	4372		3730402	2786		39739730	3211		5227019	3541		37699769	3560		7414253
29361810	3911		3352207	3117		3345887	4380		7463349	2790		3731189	3212		3347361	3541		3343124	3563		4499944
3349496	3912		3356615	3118		3584650	4385		3358884	2799		37705795	3217		3589980	3548		5041374	3564		5046915
7467447	3915		3578121	3118		3601894	4385		100016988	2800		3350786	3237		5757268	3554		100000392	3571		3345328
5795982	3915		3360240	3119		3894876	4397		41118051	2808		31721895	3240		37702330	3565		5225015	3582		3885030
5040763	3927		5799906	3124		3595086	4398		3902186	2813		3589628	3242		3591337	3572		3602564	3586		3739360
5503350	3939		3744195	3124		5206114	4417		39741304	2818		3359996	3256		37703626	3579		3734881	3586		28855199
3904089	3942		5497279	3126		5041467	4461		5137786	2819		100001192	3258		3732190	3592		3748063	3588		3730091
38778586	3942		5217833	3131		3348350	4467		3896915	2831		3906322	3261		3585266	3601		3732365	3611		4484853
5203230	3949		5203622	3133		3584753	4470		5211192	2831		5211736	3261		7466803	3607		3905073	3611		7464322
3731502	3949		37698909	3133		3360977	4490		3595461	2831		3740073	3266		3587221	3618		3597826	3622		37700093
3353178	3950		3598919	3139		5034593	4492		3741883	2831		3735254	3267		3358542	3620		4495131	3622		3355195
5493391	3952		37705914	3139		5226530	4492		3360820	2831		3602005	3277		5501617	3620		100003237	3625		3583048
3750187	3958		3748563	3140		3585954	4494		3748145	2833		3594302	3279		3893458	3620		3359793	3628		5035716
5227734	3961		5222470	3140		3363448	4495		5037659	2836		7097336	3283		3747773	3622		5225709	3628		3357631
3746495	3976		3586958	3142		5209463	4498		3894032	2851		37702197	3283		3731468	3623		3592303	3634		4493677
5217209	3982		3739948	3143		5044786	4498		3352585	2851		3588864	3285		4488071	3638		3576167	3639		28856220
38786677	3986		5207031	3145		7098244	4515		5493429	2856		5212574	3288		3748883	3641		3745619	3644		3585869
4095724	3987		5203845	3145		3902941	4519		3347838	2858		5788639	3288		5487177	3645		3730269	3646		5200568
3361467	3987		5203521	3145		3741217	4524		7413279	2863		4489576	3289		3593112	3645		3735096	3649		5225573
3355340	3989		5208552	3151		3900573	4533		4091979	2872		3602852	3292		28856356	3650		4485343	3668		4487573
39738975	3991		3892335	3153		3599008	4550		5800222	2882		5497499	3293		3883560	3664		3742319	3672		4490189
3740911	3997		3363833	3153		3746987	4564		3583637	2890		3887107	3298		5214025	3668		5043146	3673		5201052
3364617	4007		3749576	3170		3360829	4567		3598556	2892		3593115	3301		3730008	3671		4488669	3673		5201474
5204383	4013		3906517	3170		3595511	4567		38785248	2899		3351534	3313		3901410	3671		5488515	3694		5228302
3342633	4015		3347892	3172		3600795	4583		5800011	2902		3345356	3318		3344740	3684		3749948	3700		5487419
3882729	4026		3360549	3174		3353921	4601		3750420	2902		5137946	3320		3356830	3689		3361789	3701		37702906
3350428	4026		5034804	3178		7097206	4610		3356580	2909		5139344	3320		3354567	3690		7103515	3704		3584308
3899312	4027		5205279	3184		38785927	4620		4095829	2909		5044462	3320		3361442	3695		5221916	3708		3886995
3343811	4027		3743730	3188		7063490	4640		3342218	2913		3738873	3322		3739669	3702		3600611	3723		3902874
5211143	4035		3896730	3190		3595401	4649		3589257	2913		5205313	3328		4097254	3713		3734660	3723		5038381
5041855	4051		5035110	3192		28857381	4649		5204173	2914		5219844	3331		3746418	3713		7467521	3731		37698793
3736667	4053		100001756	3196		3739337	4682		5486558	2916		38777554	3338		5216705	3727		3738703	3735		3353355
3355843	4053		5213916	3201		39741798	4687		3903481	2916		3360577	3349		3884182	3728		5213870	3735		3904294
39739894	4055		38790027	3201		28857423	4695		3734012	2916		37700103	3349		7104839	3729		3589399	3735		12323523
100000857	4056		3731636	3201		39739240	4709		5503518	2926		3347539	3365		3740381	3748		3905560	3735		3342660
3363065	4064		3588205	3208		3734032	4723		4496539	2926		5757907	3369		5045049	3800		4104638	3738		3361343
37701076	4068		3732340	3217		7063990	4726		3585683	2928		3352697	3372		3358135	3801		37700722	3739		5218600
100019785	4075		3895430	3217		3750497	4737		3350802	2946		5046592	3375		4093707	3813		3357393	3747		39741959
3365157	4080		5202640	3218		100002554	4759		5138076	2947		3905601	3379		3597883	3813		3349930	3758		4492160
100000685	4082		7466944	3219		3593980	4761		3740256	2948		28856992	3379		3589004	3822		3735619	3767		3744404
3748966	4089		3748317	3219		5503022	4761		3738016	2948		3342604	3381		3586086	3825		3598195	3774		3883970
3579053	4095		3357707	3222		39739436	4787		5202029	2957		5486218	3381		3347290	3842		3733371	3774		5038312
3602994	4095		3744976	3222		5218654	4788		3586371	2965		100000732	3386		3348270	3844		3602189	3779		100002069
3742927	4100		3354090	3228		3598872	4788		3739999	3001		3584347	3391		3344231	3853		37702088	3790		3358211
3749732	4101		7468180	3238		38785395	4789		3891019	3001		3750227	3391		3584581	3868		3594062	3797		3576234
7468641	4105		4095449	3238		3739416	4801		3593579	3002		5492839	3407		3908987	3870		5211490	3797		3591003
3741178	4105		3576860	3238		5202983	4805		5217449	3009		5215337	3409		3748825	3870		3343957	3804		3735315
3350627	4118		42249230	3240		37699982	4824		37705555	3011		5219478	3413		3733873	3871		29075663	3805		3739205
37705852	4122		4487607	3240		37701681	4824		5206807	3011		100070020	3423		3896448	3874		3743610	3805		3893082
3351556	4129		3593428	3240		5208690	4824		3736100	3023		5497821	3423		5206667	3877		5800149	3805		5200813
3592336	4138		7467722	3249		5219469	4834		3749284	3033		3352099	3427		3582714	3881		3893085	3817		5210132
3745677	4138		37701011	3250		5204402	4851		3361135	3038		5034785	3431		3355811	3891		3582124	3819		7466778
4100899	4141		5204641	3256		5493041	4860		3887317	3043		3598084	3436		5046518	3894		3750170	3820		3594343
3739287	4142		3364370	3256		3599835	4867		3906405	3043		3899448	3436		3345771	3902		5485949	3828		5487166
3343963	4148		3889026	3258		3600535	4873		3350323	3048		41118337	3447		5216943	3903		3585741	3832		7466414
3890576	4150		5206580	3258		5212502	4890		3590274	3060		3352788	3447		3590657	3903		5224688	3832		39741345
7088421	4152		3582580	3272		5488076	4890		5501183	3073		3348553	3449		3342269	3918		37699353	3834		4487044
3587961	4162		3900103	3274		3357034	4903		3602929	3075		5217860	3476		3893010	3921		3588853	3846		4497896
5209174	4168		3892586	3274		5227208	4915		3898244	3077		3743898	3476		5802486	3921		5212462	3853		5040726
7466931	4182		3363312	3275		100001968	4930		3590120	3080		3346588	3485		3741405	3923		3740386	3856		5205214
5210959	4182		3748319	3277		5204599	4930		3900031	3101		5487754	3490		7497364	3924		3344002	3858		5486503
5218131	4185		3908142	3286		7097781	4939		3904877	3101		3349553	3490		5205524	3925		5223882	3859		3737546
5200478	4204		5037632	3287		7096798	4939		3739599	3104		3895828	3493		5225950	3926		5212335	3859		3884685
3357456	4208		28856426	3306		5225869	4966		5227324	3104		5497084	3493		37706100	3929		5200203	3862		3580245
5035865	4209		3749376	3309		3735554	4981		5213703	3111		37703686	3496		7103599	3929		3584549	3864		3586739
3730527	4217		3740434	3310		37702701	4990		3351819	3112		5200635	3512		4494374	3948		5220305	3885		3589223
100102424	4218		3732589	3312		3903149	5001		3582245	3116		3346479	3527		3352328	3956		3882409	3885		3732936
3883995	4221		3901045	3312		5497450	5019		3901777	3123		3357932	3529		3349052	3956		3903435	3912		3746094
3601763	4234		4490654	3316		5223723	5020		3594439	3126		5207379	3529		5212927	3958		5497069	3921		3900872
3347109	4237		3349850	3317		3344400	5021		5226124	3126		3348774	3535		3578303	3958		3600738	3933		5227714
3356193	4261		3354748	3317		5223105	5025		3578512	3134		7063791	3535		3894610	3966		5216218	3936		5498580
38776633	4267		38785084	3318		7463800	5025		4491219	3152		4489640	3541		3345617	3974		5222370	3936		3357915
37700007	4269		100000387	3322		5789488	5028		37701164	3158		5227944	3545		3346898	3975		3733460	3937		3737122
3902156	4274		3586105	3330		3893582	5046		3882835	3162		3360391	3549		37702074	3987		5223036	3941		3746410
3354365	4274		7105544	3332		3742858	5061		3591757	3169		3745152	3553		3344961	3988		37704445	3941		3888873
7099740	4274		3348655	3357		5208040	5061		3594522	3173		3737629	3562		5800040	3994		5222114	3951		5037383
4495451	4277		3907214	3357		5219410	5062		3361418	3176		3894216	3567		5206790	3995		3582125	3951		5045723
7062577	4284		7103774	3359		5221547	5067		100002433	3183		5042750	3576		3888814	3995		4103190	3952		5219972
3348567	4289		5214179	3372		3898352	5067		7097341	3186		3342033	3595		3346549	4004		3364634	3954		28855390
100001489	4292		3350061	3378		5497024	5080		3363986	3197		5215508	3612		3733268	4013		5501249	3956		37702582
3578670	4302		4486237	3381		4097304	5086		5043948	3212		3360047	3622		7410673	4023		37701119	3965		100002072
3597995	4307		100067947	3386		37703572	5092		3353813	3217		3884884	3624		5217026	4038		5212584	3969		100020514
100001298	4307		5047174	3398		3908227	5092		100001072	3227		16517523	3629		7356075	4038		5212334	3969		7466767
3354591	4318		3576429	3406		3343368	5096		100027650	3234		3731802	3634		3343097	4055		3347195	3973		37706865
3576678	4328		5205303	3408		3584151	5115		3903693	3239		3891243	3639		100000148	4056		4496277	3973		100002571
100000568	4349		100002150	3414		5216478	5136		5044586	3245		3581722	3649		3596685	4079		7097207	3976		4498161
3746821	4364		3893193	3414		7575597	5136		3891263	3250		5206937	3655		3731119	4082		3889233	3979		3352296
3750118	4364		3361234	3441		3749878	5139		3577437	3251		3582263	3664		100000619	4089		28854936	3993		3354337
3348458	4378		3356601	3451		3734062	5142		3356438	3253		3363427	3678		5486447	4099		37705964	3995		3356949
5498842	4379		5044115	3458		5496978	5142		3741497	3256		37702888	3681		100070390	4107		5211798	4020		3576623
37706251	4379		7466397	3458		3743704	5146		3357510	3256		100001288	3681		5498848	4107		5225747	4028		3582367
3730003	4379		3744446	3458		3345371	5146		6210811	3269		4498188	3695		3345535	4109		5218671	4042		3729951
3357226	4380		4093398	3463		3908236	5146		3741958	3275		100001994	3706		3891413	4124		3348677	4048		3889255
3897881	4384		3737240	3464		3346078	5152		3733119	3278		37698981	3715		3586703	4124		3345521	4048		3890104
37705545	4389		5757266	3469		3887652	5169		5042493	3290		37703834	3718		5215470	4129		5802040	4050		3895149
5208431	4397		3355887	3470		37704444	5170		5487821	3304		37704610	3724		3361071	4138		5493175	4059		5037348
3884932	4405		3750832	3471		5499133	5170		5203827	3312		5226406	3747		3588731	4138		100002738	4067		5206050
3882650	4410		37704354	3471		3741053	5186		5201492	3315		3747191	3753		3741996	4147		3356234	4068		5212366
3596540	4413		100003521	3471		17391936	5191		3887848	3322		5138148	3756		37704110	4152		7096729	4070		5224282
37703690	4442		7468178	3485		3342965	5198		3342889	3324		3577570	3776		3588161	4152		3908982	4072		37701921
100001365	4446		7414224	3486		3353654	5208		5805374	3329		5201903	3782		3346730	4155		5043388	4077		38777475
3747739	4448		3600515	3487		3360988	5208		3735307	3338		3591980	3787		5216551	4165		3742198	4083		3586238
5213149	4456		3732255	3488		5042948	5225		4490873	3338		3360557	3791		3595065	4173		3592213	4088		7106021
7466637	4458		4491878	3488		5206929	5229		5036713	3342		100072776	3797		4486585	4173		37702751	4089		3347202
3342373	4458		3905863	3496		3895526	5245		37705174	3347		3346846	3802		3348743	4176		7097496	4100		3356386
5046675	4460		3579100	3496		3892150	5299		3733707	3359		3349121	3802		39741178	4183		3351963	4103		3361879
3355212	4460		5041410	3501		3891074	5300		3346212	3361		3357648	3804		5200833	4186		3343608	4117		3734428
5201794	4463		4094184	3511		3363305	5307		3906015	3368		3347987	3818		3357835	4227		3749328	4124		5207883
3894627	4479		3736286	3521		3739878	5307		37701352	3368		100000249	3819		5789012	4248		5041620	4126		5212230
3585955	4489		5225715	3531		4488543	5319		5206048	3369		3908169	3821		3601395	4263		3584662	4148		5216246
3598790	4495		100000214	3545		31722829	5327		5200278	3372		5789238	3826		3749940	4269		3901591	4149		5217583
5223994	4497		5209912	3553		100000197	5329		3354979	3375		3737741	3827		3601504	4271		3749973	4151		5227500
3730456	4512		3583458	3557		5497169	5329		39740801	3377		3743459	3832		3361829	4289		4092433	4155		5492840
100000105	4515		3347137	3557		5503393	5362		5044920	3379		3901764	3833		5796828	4291		3743848	4156		100020671
28857395	4516		5217646	3561		5043187	5369		3899937	3380		3740576	3833		7356905	4291		3355232	4163		100101543
3359472	4516		3594000	3561		3357465	5370		5220595	3397		38778344	3835		5213537	4302		3576688	4163		6209935
3745929	4525		29361839	3564		37706381	5391		100070074	3398		3591130	3840		37698617	4305		3732753	4168		3343814
4491836	4540		3749475	3565		31722815	5395		3582244	3398		3746734	3845		3343309	4315		4485196	4175		3583289
5227977	4564		39739077	3570		41116652	5418		3901803	3406		3892361	3846		7506110	4315		3362023	4181		3588463
3344313	4564		3579719	3571		16404760	5423		3590757	3406		4492284	3851		3748169	4318		3741918	4183		3744919
3360249	4574		3894114	3573		5214088	5424		3594475	3406		3741545	3853		29076071	4318		3575908	4193		5206959
5789546	4576		3587802	3575		37699727	5425		5504330	3407		5207496	3869		5200721	4320		100000293	4199		5207155
37700278	4579		3741031	3577		3359993	5425		28855246	3407		5200654	3869		4485256	4324		3348363	4205		5789501
3895113	4582		37706732	3577		3890247	5436		3347413	3409		5219121	3869		3355016	4335		6211231	4222		37700838
5043601	4583		3357384	3579		3750715	5457		5224945	3420		5211546	3871		3355073	4340		3344293	4243		3741399
3739392	4584		3356056	3580		7104292	5457		37704392	3435		3346940	3871		3355847	4357		3896518	4252		3901674
3907956	4620		3580202	3581		41117867	5458		3596809	3437		3586405	3873		3354874	4362		3584279	4255		5205242
3743343	4649		3739523	3582		37705452	5458		3591331	3450		5044377	3885		3739637	4363		3746122	4262		5214774
7357628	4657		3738121	3582		5206195	5460		29076086	3463		3598465	3907		3364357	4363		3592274	4273		5502872
37700245	4657		3602014	3583		3584751	5467		5137836	3464		3581038	3907		38777195	4363		3345092	4297		5224116
3731034	4668		3747596	3599		3346527	5486		3345541	3470		3884523	3909		37704234	4365		3588026	4298		3351014
3894251	4673		38789105	3607		3351858	5486		5207606	3477		3576375	3917		3746452	4369		3594014	4300		3357495
3342448	4679		5225331	3614		3592663	5510		3591868	3494		4093228	3918		3350417	4373		5137652	4304		3888337
3347936	4679		3580861	3619		3360291	5523		3579954	3500		41117203	3919		3349373	4373		37698684	4305		4484856
3583724	4686		100000682	3619		3895507	5524		3742489	3500		3907721	3920		3584017	4376		3735259	4307		5044627
3359313	4693		3343899	3623		5493164	5524		3594116	3507		3344788	3937		3351710	4380		3739892	4309		5212530
3355954	4701		3341901	3624		5501681	5529		3350804	3522		4493730	3938		3350490	4387		3582518	4318		5224764
3602496	4711		100000367	3624		5223292	5529		5498218	3530		3594384	3944		3578301	4387		3350104	4323		5226152
3734656	4711		3353204	3625		3886841	5529		7414420	3530		3342095	3952		3592800	4402		3360472	4327		5487490
5223733	4712		5205496	3628		3352741	5531		3897676	3542		3907377	3970		31722876	4403		38776875	4345		5500836
3737486	4712		37701257	3632		100013574	5532		3906814	3553		3750383	3973		3886148	4418		5222742	4356		7087222
3355827	4716		3345834	3638		5796856	5532		3360796	3559		5212146	3974		3884825	4419		3584934	4364		37704516
3357133	4745		3901064	3641		3745971	5536		100003680	3559		3350418	3974		37700586	4434		3582270	4366		3360090
3359525	4747		5208974	3641		3352268	5540		5036901	3571		5488507	4004		3354531	4439		5213837	4384		7357552
3345902	4749		3359924	3644		37706663	5541		3891706	3571		5208885	4004		3891306	4446		38776728	4385		3342659
3345063	4768		3344572	3646		3342158	5556		3906821	3584		37701130	4008		3363171	4452		3349114	4386		3343199
7096321	4773		7468490	3662		5200795	5556		100090078	3596		3750898	4031		3898874	4476		3344022	4389		3343749
5224289	4780		3884846	3662		3744214	5556		5486212	3596		3352746	4032		100002403	4483		37705462	4397		3741648
38778871	4782		3903794	3664		5209030	5556		3354619	3602		5035570	4044		5045256	4491		3351149	4405		4487346
5201319	4785		3352900	3670		5214727	5559		5201272	3609		3352875	4044		3740433	4508		4494945	4409		5204298
3585822	4814		5222785	3678		4487061	5576		3589499	3610		5046662	4045		3596463	4508		3591311	4411		5205992
5501482	4814		5036078	3685		5218830	5580		3886361	3614		3898107	4047		100002520	4516		3582823	4411		5487601
3891043	4815		5224892	3692		3901027	5586		3580692	3614		37698943	4048		3588478	4526		3578170	4414		3342480
3903777	4836		5212740	3694		3345065	5589		100001907	3621		3360242	4052		3348757	4526		3347983	4437		3909732
28854877	4837		3353137	3705		3901548	5592		5200839	3632		3344932	4071		3583684	4540		3742190	4441		4485001
38790872	4844		3578369	3723		3737309	5592		3578809	3632		3887944	4073		3342572	4554		37700409	4442		4487050
38786952	4854		7105532	3731		5788900	5595		3739639	3634		3344905	4076		3349437	4556		38776892	4442		5493001
3344862	4865		3739124	3736		3347315	5597		3589568	3635		37706077	4078		3730019	4560		3581422	4457		38776759
3345003	4865		7062487	3740		5138313	5597		3591350	3635		3745695	4086		3599925	4563		7104351	4460		41116648
5208297	4874		3586497	3749		3893620	5622		28854983	3637		3734444	4097		3358756	4569		100000176	4461		3360686
5036700	4874		3580751	3752		3746385	5626		3578233	3637		7466593	4103		3359445	4569		37698808	4461		3360974
7585462	4877		5219402	3761		5205798	5630		3580209	3637		3350730	4105		38780976	4577		37701024	4468		3579638
37700697	4889		3745787	3761		37706062	5657		5789639	3645		3885311	4110		3351273	4587		100103423	4469		3594134
3355965	4901		3735964	3766		3889056	5664		5219578	3650		37699736	4111		5201069	4591		5046479	4471		3597795
28856551	4904		3899437	3769		3597966	5668		3342867	3653		5219528	4112		3347292	4603		3602847	4471		3602611
3583130	4904		3739880	3772		3363095	5681		3889576	3654		5226028	4116		100092272	4617		3585700	4490		3747109
3910086	4904		37704369	3777		3345962	5682		3358626	3659		5221562	4121		5213144	4621		5498470	4506		3894836
5502282	4904		3341830	3781		39740490	5706		38791336	3667		3575864	4124		3577237	4621		28857424	4506		5221143
3737735	4907		3886345	3782		3587689	5714		5210562	3668		3349189	4137		5224642	4621		5222756	4510		5503704
3741402	4912		5203168	3783		37704517	5720		3357401	3669		3582952	4158		3600478	4625		3730180	4527		5757209
3583667	4915		5227846	3783		3735909	5723		38789459	3673		3747515	4163		3352590	4641		5219565	4550		7097339
3588870	4915		5036190	3806		3737984	5725		3363228	3674		3595802	4167		5212084	4662		3352782	4550		37705647
4488661	4918		3899755	3814		3360989	5728		3732907	3679		5202572	4170		3590329	4678		3899247	4559		100001846
3731499	4927		3895313	3814		5497384	5753		3910011	3679		3349273	4170		100000229	4680		3892418	4571		100002974
3579770	4928		3350442	3818		3744178	5768		7103504	3682		5498727	4182		5202454	4683		5225597	4571		3346387
5045781	4930		100021125	3818		5044836	5768		3599980	3686		3737136	4188		3750413	4683		5211063	4572		3354321
5788521	4936		5208645	3824		3359872	5774		3353549	3690		3601076	4190		3344843	4690		3362550	4572		3734933
3350198	4936		3905808	3824		3361076	5777		4490347	3696		5199984	4195		3351900	4707		5044707	4575		5217259
3345531	4941		5221071	3829		3882423	5788		5504447	3697		3352936	4204		3353848	4707		3592925	4575		7414366
[truncated: 20,981 more rows]
